# Supplementary material for: Feature-based multiple models improve classification of mutation-induced stability changes
Source: BMC Genomics. 2014 May 20;15(Suppl 4):S6. doi: 10.1186/1471-2164-15-S4-S6 (PMC4083411; doi:10.1186/1471-2164-15-S4-S6)
Supplement: Additional file 1 — Amino acid parameters. The file containing the values of the 11 normalised amino acid parameters is available in a white-space-delimited tabular text format. [file 1471-2164-15-S4-S6-S1.txt]

#Parameter		Ala	Asp	Cys	Glu	Phe	Gly	His	Ile	Lys	Leu	Met	Asn	Pro	Gln	Arg	Ser	Thr	Val	Trp	Tyr
Flexibility0		-0.044	-0.103	-0.642	0.347	-0.863	0.701	-0.48	-0.332	0.339	-0.59	-0.738	0.516	0.059	0.87	-0.066	0.9	0.192	-0.48	-0.9	-0.634
Flexibility1		-0.234	0.9	-0.773	0.48	-0.504	0.527	-0.186	-0.662	0.844	-0.115	-0.9	0.242	0.868	0.416	0.416	0.575	0.599	-0.385	-0.464	-0.361
Flexibility2		-0.269	0.014	-0.035	0.021	-0.113	-0.05	-0.255	-0.411	0.9	-0.064	-0.893	0	0.014	-0.319	-0.206	-0.05	0.028	-0.12	-0.9	-0.659
Compressibility		0.587	-0.475	-0.433	-0.9	-0.673	0.378	-0.297	-0.288	-0.375	-0.288	-0.205	-0.166	0.9	-0.403	0.43	-0.024	-0.212	-0.127	-0.074	-0.738
Ionisation		0.829	0.247	-0.388	0.565	0.035	0.829	-0.088	-0.9	0.547	0.865	0.724	0.265	0.212	0.529	-0.106	0.6	0.406	0.794	0.9	0.582
Bulkiness		-0.099	-0.082	0.094	0.105	0.721	-0.9	0.115	0.879	0.317	0.879	0.37	0.031	0.487	0.192	0.175	-0.3	0.323	0.896	0.9	0.546
Steric			-0.35	-0.213	-0.14	-0.23	0.363	-0.9	0.384	0.9	-0.088	0.213	0.11	-0.213	0.247	-0.23	0.105	-0.337	0.402	0.677	0.479	0.363
Polarisability		-0.68	-0.417	-0.329	-0.241	0.373	-0.9	0.11	-0.066	0.066	-0.066	0.066	-0.329	-0.9	-0.11	0.373	-0.637	-0.417	-0.285	0.9	0.417
Volume			-0.677	-0.281	-0.359	-0.058	0.412	-0.9	0.138	-0.009	0.163	-0.009	0.087	-0.243	-0.294	-0.02	0.466	-0.544	-0.321	-0.232	0.9	0.541
Hydrophobicity		-0.171	-0.767	0.508	-0.696	0.646	-0.342	-0.271	0.652	-0.889	0.596	0.337	-0.674	0.055	-0.464	-0.9	-0.364	-0.199	0.331	0.9	0.188
Isoelectric_point	-0.17	-0.9	-0.114	-0.868	-0.272	-0.179	0.195	-0.186	0.727	-0.186	-0.262	-0.075	-0.01	-0.276	0.9	-0.265	-0.288	-0.191	-0.209	-0.274
Helix_probability	0.9	-0.155	-0.652	0.9	0.155	-0.9	-0.031	0.155	0.279	0.714	0.652	-0.403	-0.9	0.528	0.528	-0.466	-0.403	-0.031	0.279	-0.155
Sheet_probability	-0.476	-0.635	0.476	-0.582	0.318	-0.9	-0.106	0.688	-0.265	-0.053	-0.001	-0.529	0.106	-0.371	-0.371	-0.212	0.212	0.9	0.529	0.476
