# Supplementary material for: Feature-based multiple models improve classification of mutation-induced stability changes
Source: BMC Genomics. 2014 May 20;15(Suppl 4):S6. doi: 10.1186/1471-2164-15-S4-S6 (PMC4083411; doi:10.1186/1471-2164-15-S4-S6)
Supplement: Additional file 2 — Data sets S1676 and S238. The files containing both the S1676 and S238 data sets are available in a white-space-delimited tabular text format. All files are compressed in a single zip archive. [file 1471-2164-15-S4-S6-S2.zip]

Archive with 15 entries (14 files):
- S1676_S238/S1676.fold1
- S1676_S238/S1676.fold2
- S1676_S238/S1676.fold3
- S1676_S238/S1676.fold4
- S1676_S238/S1676.fold5
- S1676_S238/S1676.fold6
- S1676_S238/S1676.fold7
- S1676_S238/S1676.fold8
- S1676_S238/S1676.fold9
- S1676_S238/S1676.fold10
- S1676_S238/S1676_and_S238_with_references
- S1676_S238/S1676
- S1676_S238/S238
- S1676_S238/readme.txt
- S1676_S238/
