# Supplementary material for: Feature-based multiple models improve classification of mutation-induced stability changes
Source: BMC Genomics. 2014 May 20;15(Suppl 4):S6. doi: 10.1186/1471-2164-15-S4-S6 (PMC4083411; doi:10.1186/1471-2164-15-S4-S6)
Supplement: Additional file 2 — Data sets S1676 and S238. The files containing both the S1676 and S238 data sets are available in a white-space-delimited tabular text format. All files are compressed in a single zip archive. [file 1471-2164-15-S4-S6-S2.zip › S1676_S238/S1676.fold1]

1BTA C82A Coil_39.2 7.4 25.0 0.48 1
1HUE A27S Helix_0.0 7.0 63.9 -1.19 -1
1HUE A56S Coil_80.0 7.0 63.9 -0.13 -1
1HUE M69I Coil_61.2 7.0 63.9 0.0 1
1HUE S31T Helix_24.2 7.0 63.9 0.41 1
1HUE V42I Sheet_0.3 7.0 63.9 -0.82 -1
1STN A60G Helix_60.7 7.0 20.0 -1.5 -1
1STN A60V Helix_60.7 7.0 20.0 -2.9 -1
1STN A90S Coil_0.0 7.0 20.0 -2.0 -1
1STN D77A Coil_3.6 7.0 20.0 -3.2 -1
1STN D77G Coil_3.6 7.0 20.0 -2.2 -1
1STN D83A Turn_35.6 7.0 20.0 -3.9 -1
1STN D83G Turn_35.6 7.0 20.0 -2.8 -1
1STN D95A Sheet_56.8 7.0 20.0 -3.6 -1
1STN D95G Sheet_56.8 7.0 20.0 -3.1 -1
1STN E73A Sheet_45.8 7.0 20.0 -1.6 -1
1STN F34C null 7.6 20.0 -2.8 -1
1STN F61A Helix_56.0 7.0 20.0 -2.4 -1
1STN F61G Helix_56.0 7.0 20.0 -4.7 -1
1STN F76A Coil_17.0 7.0 20.0 -4.1 -1
1STN F76G Coil_17.0 7.0 20.0 -4.7 -1
1STN G79S Coil_18.6 7.0 20.0 -2.4 -1
1STN G88V Coil_0.1 7.0 51.4 0.5 1
1STN H124L Helix_92.2 7.0 51.4 1.3 1
1STN H46Y Turn_38.3 5.38 40.0 0.0 1
1STN I18G Sheet_49.1 7.0 20.0 -2.6 -1
1STN I18M Coil_49.1 5.42 40.0 -0.2 -1
1STN L103A Helix_0.0 7.0 20.0 -4.6 -1
1STN L25A Sheet_0.0 7.0 51.4 -2.6 -1
1STN L36A Coil_0.0 7.0 20.0 -3.6 -1
1STN L36C null 7.6 20.0 -2.9 -1
1STN L36G Coil_0.0 7.0 20.0 -5.4 -1
1STN L37A Coil_13.0 7.0 20.0 -1.8 -1
1STN L37G Coil_13.0 7.0 20.0 -3.9 -1
1STN L89F Coil_25.9 5.38 40.0 -1.2 -1
1STN N118D Turn_7.3 7.0 20.0 -2.5 -1
1STN S141A Coil_104.9 7.0 40.0 -0.12 -1
1STN T33S Sheet_34.1 7.0 20.0 -1.4 -1
1STN T62A Helix_0.0 7.0 20.0 -2.4 -1
1STN T62G Helix_0.0 7.0 20.0 -3.4 -1
1STN V23F Sheet_0.2 5.35 40.0 -1.5 -1
1STN V66L Helix_2.3 7.0 51.4 0.8 1
1STN W140F Helix_54.8 7.0 20.0 -0.6 -1
1STN W140H Helix_54.8 7.0 20.0 -0.4 -1
1STN W140L Helix_54.8 7.0 20.0 -4.5 -1
1STN W140Y Helix_54.8 7.0 20.0 -1.1 -1
1STN Y91S Sheet_0.0 7.0 20.0 -5.3 -1
1WQ5 C118A Helix_0.0 9.0 50.0 -1.36 -1
1WQ5 C118S Helix_0.0 9.0 50.0 -2.27 -1
1WQ5 C118V Helix_0.0 9.0 50.0 -1.34 -1
1WQ5 C154A Sheet_0.0 9.0 50.0 -1.03 -1
1WQ5 C154S Sheet_0.0 9.0 50.0 -1.72 -1
1WQ5 C154V Sheet_0.0 9.0 50.0 -1.12 -1
1WQ5 C81A Helix_0.0 9.0 50.0 -0.69 -1
1WQ5 C81G Helix_0.0 9.0 50.0 -1.58 -1
1WQ5 C81S Helix_0.0 9.0 50.0 -1.41 -1
1WQ5 C81V Helix_0.0 9.0 50.0 -1.32 -1
1WQ5 E49A Sheet_0.7 7.0 25.0 -0.3 -1
1WQ5 E49C Sheet_0.7 7.0 25.0 2.2 1
1WQ5 E49D Sheet_0.7 7.0 25.0 -0.3 -1
1WQ5 E49F Sheet_0.7 7.0 25.0 2.4 1
1WQ5 E49G Sheet_0.7 7.0 25.0 -1.7 -1
1WQ5 E49H Sheet_0.7 7.0 25.0 1.3 1
1WQ5 E49I Sheet_0.7 7.0 25.0 8.0 1
1WQ5 E49K Sheet_0.7 7.0 25.0 -0.9 -1
1WQ5 E49L Sheet_0.7 7.0 25.0 6.2 1
1WQ5 E49M Sheet_0.7 7.0 25.0 4.5 1
1WQ5 E49N Sheet_0.7 7.0 25.0 -0.6 -1
1WQ5 E49P Sheet_0.7 7.0 25.0 -0.6 -1
1WQ5 E49Q Sheet_0.7 7.0 25.0 -2.5 -1
1WQ5 E49S Sheet_0.7 7.0 25.0 -1.4 -1
1WQ5 E49T Sheet_0.7 7.0 25.0 0.0 1
1WQ5 E49V Sheet_0.7 7.0 25.0 3.2 1
1WQ5 E49W Sheet_0.7 7.0 25.0 1.1 1
1WQ5 E49Y Sheet_0.7 7.0 25.0 0.0 1
1WQ5 F139W Helix_10.8 7.8 23.0 0.02 1
1WQ5 F258W Helix_27.5 7.8 23.0 0.07 1
1WQ5 G211D Sheet_0.0 7.8 25.0 -0.5 -1
1WQ5 G211E Sheet_0.0 7.8 25.0 -0.4 -1
1WQ5 G211R Sheet_0.0 7.8 4.0 -0.1 -1
1WQ5 G211S Sheet_0.0 7.8 25.0 -0.7 -1
1WQ5 G211V Sheet_0.0 7.8 25.0 0.5 1
1WQ5 G211W Sheet_0.0 7.8 25.0 -1.2 -1
1WQ5 P132A Coil_60.7 9.0 54.1 -0.92 -1
1WQ5 P132G Coil_60.7 9.0 54.1 -0.78 -1
1WQ5 P207A Coil_49.7 9.0 54.1 -1.64 -1
1WQ5 P57A null 9.0 54.1 -0.04 -1
1WQ5 P62A null 9.0 54.1 -0.52 -1
1WQ5 P96A Coil_1.5 9.0 54.1 -2.0 -1
1WQ5 Y175C Sheet_2.4 7.8 25.0 -0.6 -1
2ABD A34G Helix_7.0 5.3 5.0 -1.57 -1
2ABD A9G Helix_9.0 5.3 5.0 -1.81 -1
2ABD D21A Helix_26.6 5.3 5.0 0.42 1
2ABD D21H Helix_26.6 5.3 5.0 -0.56 -1
2ABD E67A Helix_97.3 5.3 5.0 -0.36 -1
2ABD F5A Helix_0.0 5.3 5.0 -2.52 -1
2ABD K32A Helix_51.7 5.3 5.0 -1.02 -1
2ABD K32E Helix_51.7 5.3 5.0 -1.68 -1
2ABD K32R Helix_51.7 5.3 5.0 -1.83 -1
2ABD K52M Helix_74.4 5.3 5.0 0.18 1
2ABD K54A Helix_74.4 5.3 5.0 -0.86 -1
2ABD K54M Helix_74.4 5.3 5.0 0.27 1
2ABD L15A Coil_0.6 5.3 5.0 -3.1 -1
2ABD L25A Helix_16.0 5.3 5.0 -1.02 -1
2ABD L80A Helix_3.3 5.3 5.0 -3.7 -1
2ABD P19A Coil_6.4 5.3 5.0 -1.07 -1
2ABD P44A Coil_50.6 5.3 5.0 -1.4 -1
2ABD Q33A Helix_1.3 5.3 5.0 -3.66 -1
2ABD T35A Helix_50.9 5.3 5.0 -1.09 -1
2ABD V12A Helix_7.9 5.3 5.0 -1.69 -1
2ABD V77A Helix_3.6 5.3 5.0 -1.14 -1
2ABD Y28A Helix_53.1 5.3 5.0 -2.47 -1
2ABD Y28F Helix_53.1 5.3 5.0 -1.06 -1
2ABD Y28N Helix_53.1 5.3 5.0 -2.23 -1
2ABD Y31N Helix_56.0 5.3 5.0 -1.52 -1
2ABD Y73A Helix_3.4 5.3 5.0 -4.83 -1
2ABD Y73F Helix_3.4 5.3 5.0 0.27 1
2WSY A18G Sheet_0.5 7.8 25.0 -1.3 -1
2WSY A18V Sheet_0.5 7.8 25.0 -0.6 -1
2WSY I232V Sheet_1.1 7.8 25.0 -1.2 -1
2WSY L209V Sheet_0.9 7.8 25.0 -1.0 -1
2WSY Y175Q Sheet_19.4 7.8 25.0 -4.0 -1
P08821 E15G null 7.0 48.6 1.55 1
P08821 I42V null 7.0 48.6 0.52 1
P08821 S27A null 7.0 48.6 0.73 1
