# Supplementary material for: Feature-based multiple models improve classification of mutation-induced stability changes
Source: BMC Genomics. 2014 May 20;15(Suppl 4):S6. doi: 10.1186/1471-2164-15-S4-S6 (PMC4083411; doi:10.1186/1471-2164-15-S4-S6)
Supplement: Additional file 2 — Data sets S1676 and S238. The files containing both the S1676 and S238 data sets are available in a white-space-delimited tabular text format. All files are compressed in a single zip archive. [file 1471-2164-15-S4-S6-S2.zip › S1676_S238/S1676.fold4]

1AG2 E200K Helix_138.7 7.0 25.0 -0.14 -1
1AG2 F198S Coil_12.3 7.0 25.0 -2.46 -1
1AG2 M129V Sheet_88.8 7.0 25.0 -0.33 -1
1AG2 Q217R Helix_41.0 7.0 25.0 -2.13 -1
1AG2 R208H Helix_99.0 7.0 25.0 -1.44 -1
1AG2 T183A Helix_3.4 7.0 25.0 -4.62 -1
1AG2 T190V Helix_72.9 7.0 25.0 -0.17 -1
1AG2 V180I Helix_41.5 7.0 25.0 -0.5 -1
1AG2 V210I Helix_0.0 7.0 25.0 -0.26 -1
1AYF C95S Coil_66.0 8.5 37.0 0.96 1
1AYF D76E Helix_86.8 8.5 37.0 0.45 1
1AYF H56Q Sheet_5.6 8.5 37.0 -1.66 -1
1AYF H56R Sheet_5.6 8.5 37.0 -1.16 -1
1AYF H56T Sheet_5.6 8.5 37.0 -1.19 -1
1AYF T54A Turn_57.2 8.5 37.0 -1.31 -1
1AYF T54S Turn_57.2 8.5 37.0 0.05 1
1AYF Y82F Coil_134.9 8.5 37.0 -0.01 -1
1AYF Y82L Coil_134.9 8.5 37.0 -0.36 -1
1AYF Y82S Coil_134.9 8.5 37.0 -0.33 -1
1AYF Y82W Coil_134.9 8.5 37.0 -0.21 -1
1CHK W101F Helix_0.0 7.0 43.2 -4.27 -1
1CHK W227F Sheet_8.7 7.0 43.2 -2.51 -1
1CHK W28F Helix_25.2 7.0 43.2 -4.43 -1
1RX4 E139K Sheet_74.0 7.8 15.0 -2.36 -1
1RX4 E139Q Sheet_74.0 7.8 15.0 -1.36 -1
1RX4 L28R Helix_124.0 7.8 15.0 0.5 1
1RX4 V75A Sheet_12.2 7.8 15.0 -0.2 -1
1RX4 V75C Sheet_12.2 7.8 15.0 -0.2 -1
1RX4 V75H Sheet_12.2 6.5 15.0 -1.9 -1
1RX4 V75I Sheet_12.2 7.8 15.0 -2.0 -1
1RX4 V75R Sheet_12.2 7.8 15.0 -2.8 -1
1RX4 V75S Sheet_12.2 7.8 15.0 -1.9 -1
1RX4 V75Y Sheet_12.2 7.8 15.0 -2.3 -1
1RX4 V88A Coil_51.9 7.2 20.0 0.2 1
1RX4 V88I Coil_51.9 7.2 20.0 -1.73 -1
1VQB A86T Sheet_98.4 7.0 25.0 -0.35 -1
1VQB A86V Sheet_98.4 7.0 25.0 0.25 1
1VQB C33A Sheet_0.0 7.0 25.0 -0.25 -1
1VQB C33I Sheet_0.0 7.0 25.0 -0.45 -1
1VQB C33L Sheet_0.0 7.0 25.0 -1.3 -1
1VQB C33M Sheet_0.0 7.0 25.0 -1.75 -1
1VQB C33S Sheet_0.0 7.0 25.0 -2.13 -1
1VQB C33T Sheet_0.0 7.0 25.0 -2.3 -1
1VQB C33V Sheet_0.0 7.0 25.0 -0.1 -1
1VQB D36C Sheet_49.6 7.0 25.0 -1.02 -1
1VQB D36N Sheet_49.6 7.0 25.0 -0.5 -1
1VQB D50H Turn_41.1 7.0 25.0 -0.78 -1
1VQB E30F Sheet_29.6 7.0 25.0 1.02 1
1VQB E30M Sheet_29.6 7.0 25.0 0.32 1
1VQB E30N Sheet_29.6 7.0 25.0 -0.55 -1
1VQB E40C Coil_163.5 7.0 25.0 -0.8 -1
1VQB E40T Coil_163.5 7.0 25.0 -0.2 -1
1VQB F13T Sheet_82.8 7.0 25.0 -0.35 -1
1VQB F68L Sheet_63.0 7.0 25.0 -2.13 -1
1VQB F68V Sheet_63.0 7.0 25.0 -2.5 -1
1VQB F73W Turn_177.1 7.0 25.0 0.4 1
1VQB H64C Coil_78.3 7.0 25.0 0.25 1
1VQB I47A Sheet_4.5 7.0 25.0 -3.52 -1
1VQB I47C Sheet_4.5 7.0 25.0 -2.63 -1
1VQB I47F Sheet_4.5 7.0 25.0 -0.97 -1
1VQB I47L Sheet_4.5 7.0 25.0 -0.32 -1
1VQB I47M Sheet_4.5 7.0 25.0 -1.08 -1
1VQB I47T Sheet_4.5 7.0 25.0 -3.7 -1
1VQB I47V Sheet_4.5 7.0 25.0 -1.27 -1
1VQB I6V Sheet_1.1 7.0 25.0 -0.35 -1
1VQB I78C Sheet_91.6 7.0 25.0 -2.2 -1
1VQB I78T Sheet_91.6 7.0 25.0 -3.3 -1
1VQB I78V Sheet_91.6 7.0 25.0 -0.65 -1
1VQB K24V Sheet_157.9 7.0 25.0 0.4 1
1VQB K69H Sheet_86.7 7.0 25.0 -0.63 -1
1VQB K69M Sheet_86.7 7.0 25.0 0.08 1
1VQB L28V Sheet_62.9 7.0 25.0 0.55 1
1VQB L32H Sheet_79.0 7.0 25.0 -0.45 -1
1VQB L32R Sheet_79.0 7.0 25.0 -0.8 -1
1VQB L32W Sheet_79.0 7.0 25.0 1.4 1
1VQB L32Y Sheet_79.0 7.0 25.0 0.5 1
1VQB L37A Coil_115.8 7.0 25.0 -3.85 -1
1VQB L37C Coil_115.8 7.0 25.0 -2.3 -1
1VQB L37I Coil_115.8 7.0 25.0 -0.7 -1
1VQB L37T Coil_115.8 7.0 25.0 -2.6 -1
1VQB L37V Coil_115.8 7.0 25.0 -1.75 -1
1VQB L49A Sheet_9.0 7.0 25.0 -3.05 -1
1VQB L49C Sheet_9.0 7.0 25.0 -2.05 -1
1VQB L49I Sheet_9.0 7.0 25.0 -0.95 -1
1VQB L49T Sheet_9.0 7.0 25.0 -2.85 -1
1VQB L49V Sheet_9.0 7.0 25.0 -1.45 -1
1VQB L65P Coil_154.1 7.0 25.0 -0.75 -1
1VQB L81C Sheet_21.2 7.0 25.0 -1.85 -1
1VQB L81T Sheet_21.2 7.0 25.0 -2.55 -1
1VQB L81V Sheet_21.2 7.0 25.0 -0.1 -1
1VQB M77A Sheet_89.7 7.0 25.0 -1.05 -1
1VQB M77C Sheet_89.7 7.0 25.0 0.0 1
1VQB M77F Sheet_89.7 7.0 25.0 -0.1 -1
1VQB M77I Sheet_89.7 7.0 25.0 0.8 1
1VQB M77L Sheet_89.7 7.0 25.0 -0.6 -1
1VQB M77T Sheet_89.7 7.0 25.0 -0.4 -1
1VQB M77V Sheet_89.7 7.0 25.0 0.6 1
1VQB R82C Sheet_50.7 7.0 25.0 -0.75 -1
1VQB S67C Helix_0.0 7.0 25.0 -1.85 -1
1VQB S67T Helix_0.0 7.0 25.0 -0.8 -1
1VQB T48C Sheet_19.2 7.0 25.0 -0.4 -1
1VQB T48V Sheet_19.2 7.0 25.0 0.0 1
1VQB T62C Sheet_54.6 7.0 25.0 -0.35 -1
1VQB T62V Sheet_54.6 7.0 25.0 0.65 1
1VQB V19C Sheet_101.0 7.0 25.0 -0.15 -1
1VQB V19T Sheet_101.0 7.0 25.0 -0.3 -1
1VQB V35A Sheet_8.5 7.0 25.0 -1.1 -1
1VQB V35C Sheet_8.5 7.0 25.0 -0.7 -1
1VQB V35F Sheet_8.5 7.0 25.0 -1.58 -1
1VQB V35I Sheet_8.5 7.0 25.0 -0.32 -1
1VQB V35L Sheet_8.5 7.0 25.0 -1.35 -1
1VQB V35M Sheet_8.5 7.0 25.0 -0.53 -1
1VQB V35T Sheet_8.5 7.0 25.0 -2.65 -1
1VQB V43C Sheet_55.5 7.0 25.0 -1.05 -1
1VQB V43T Sheet_55.5 7.0 25.0 -0.8 -1
1VQB V45A Sheet_49.6 7.0 25.0 -1.05 -1
1VQB V45C Sheet_49.6 7.0 25.0 -0.05 -1
1VQB V45L Sheet_49.6 7.0 25.0 -1.5 -1
1VQB V45T Sheet_49.6 7.0 25.0 -1.75 -1
1VQB V63C Sheet_23.6 7.0 25.0 -2.05 -1
1VQB V63T Sheet_23.6 7.0 25.0 -2.5 -1
1VQB V70C Turn_104.6 7.0 25.0 -1.6 -1
1VQB V70P Turn_104.6 7.0 25.0 -2.52 -1
1VQB V70T Sheet_104.6 7.0 25.0 -1.75 -1
1VQB Y26R Sheet_81.9 7.0 25.0 -0.2 -1
1VQB Y41A Coil_170.1 7.0 25.0 -0.2 -1
1VQB Y41F Coil_170.1 7.0 25.0 -0.3 -1
