# Supplementary material for: Feature-based multiple models improve classification of mutation-induced stability changes
Source: BMC Genomics. 2014 May 20;15(Suppl 4):S6. doi: 10.1186/1471-2164-15-S4-S6 (PMC4083411; doi:10.1186/1471-2164-15-S4-S6)
Supplement: Additional file 2 — Data sets S1676 and S238. The files containing both the S1676 and S238 data sets are available in a white-space-delimited tabular text format. All files are compressed in a single zip archive. [file 1471-2164-15-S4-S6-S2.zip › S1676_S238/S1676_and_S238_with_references]

#prothermId protein source pirId swissprotId1 swissprotId2 pmdId pdbId mutation pH temperature ddG class chain length ss asa reference remarks
14483 DsbA Escherichia_coli A39292 DSBA_ECOLI P0AEG4 C970290 1A23 H32L 7 30 5.3 1 0 189 Helix 57.4 PROTEIN_SCI_6,_1893-1900_(1997)_PMID:_9300489 oxidised
14484 DsbA Escherichia_coli A39292 DSBA_ECOLI P0AEG4 C970290 1A23 H32S 7 30 5.2 1 0 189 Helix 57.4 PROTEIN_SCI_6,_1893-1900_(1997)_PMID:_9300489 oxidised
14482 DsbA Escherichia_coli A39292 DSBA_ECOLI P0AEG4 C970290 1A23 H32Y 7 30 6.8 1 0 189 Helix 57.4 PROTEIN_SCI_6,_1893-1900_(1997)_PMID:_9300489 oxidised
2418 Ubiquitin Bovine UQBO UBIQ_BOVIN P62990 A931791 1AAR F45W 5 25 -0.32 -1 0 76 Sheet 37.1 BIOCHEMISTRY_32,_7054-7063_(1993)_PMID:_8392867 dG_and_ddG_were_measured_in_the_presence_of_3.8M_GdnHCl
5986 Ubiquitin Bovine UQBO UBIQ_BOVIN P62990 A993938 1AAR H68E 5 25 0.76 1 0 76 Sheet 74.2 BIOCHEMISTRY_38,_16419-16423_(1999)_PMID:_10600102 
5985 Ubiquitin Bovine UQBO UBIQ_BOVIN P62990 A993938 1AAR H68Q 5 25 0.55 1 0 76 Sheet 74.2 BIOCHEMISTRY_38,_16419-16423_(1999)_PMID:_10600102 
5981 Ubiquitin Bovine UQBO UBIQ_BOVIN P62990 A993938 1AAR K27Q 5 25 -1.91 -1 0 76 Helix 16.1 BIOCHEMISTRY_38,_16419-16423_(1999)_PMID:_10600102 
5983 Ubiquitin Bovine UQBO UBIQ_BOVIN P62990 A993938 1AAR K29N 5 25 -1.48 -1 0 76 Helix 66.7 BIOCHEMISTRY_38,_16419-16423_(1999)_PMID:_10600102 
5982 Ubiquitin Bovine UQBO UBIQ_BOVIN P62990 A993938 1AAR K29Q 5 25 -1.67 -1 0 76 Helix 66.7 BIOCHEMISTRY_38,_16419-16423_(1999)_PMID:_10600102 
5979 Ubiquitin Bovine UQBO UBIQ_BOVIN P62990 A993938 1AAR K6E 5 25 0.53 1 0 76 Sheet 100.8 BIOCHEMISTRY_38,_16419-16423_(1999)_PMID:_10600102 
5980 Ubiquitin Bovine UQBO UBIQ_BOVIN P62990 A993938 1AAR K6Q 5 25 0.26 1 0 76 Sheet 100.8 BIOCHEMISTRY_38,_16419-16423_(1999)_PMID:_10600102 
5984 Ubiquitin Bovine UQBO UBIQ_BOVIN P62990 A993938 1AAR R42E 5 25 1.63 1 0 76 Sheet 84.1 BIOCHEMISTRY_38,_16419-16423_(1999)_PMID:_10600102 
5987 Ubiquitin Bovine UQBO UBIQ_BOVIN P62990 A993938 1AAR R72Q 5 25 -0.33 -1 0 76 Sheet 117.1 BIOCHEMISTRY_38,_16419-16423_(1999)_PMID:_10600102 
5431 Cellular_prion_protein Mouse A23544 PRIO_MOUSE P04925 B993013 1AG2 E200K 7 25 -0.14 -1 0 232 Helix 138.7 BIOCHEMISTRY_38,_3258-3267_(1999)_PMID:_10079068 
5430 Cellular_prion_protein Mouse A23544 PRIO_MOUSE P04925 B993013 1AG2 F198S 7 25 -2.46 -1 0 232 Coil 12.3 BIOCHEMISTRY_38,_3258-3267_(1999)_PMID:_10079068 
5424 Cellular_prion_protein Mouse A23544 PRIO_MOUSE P04925 B993013 1AG2 M129V 7 25 -0.33 -1 0 232 Sheet 88.8 BIOCHEMISTRY_38,_3258-3267_(1999)_PMID:_10079068 
5434 Cellular_prion_protein Mouse A23544 PRIO_MOUSE P04925 B993013 1AG2 Q217R 7 25 -2.13 -1 0 232 Helix 41 BIOCHEMISTRY_38,_3258-3267_(1999)_PMID:_10079068 
5432 Cellular_prion_protein Mouse A23544 PRIO_MOUSE P04925 B993013 1AG2 R208H 7 25 -1.44 -1 0 232 Helix 99 BIOCHEMISTRY_38,_3258-3267_(1999)_PMID:_10079068 
5428 Cellular_prion_protein Mouse A23544 PRIO_MOUSE P04925 B993013 1AG2 T183A 7 25 -4.62 -1 0 232 Helix 3.4 BIOCHEMISTRY_38,_3258-3267_(1999)_PMID:_10079068 
5429 Cellular_prion_protein Mouse A23544 PRIO_MOUSE P04925 B993013 1AG2 T190V 7 25 -0.17 -1 0 232 Helix 72.9 BIOCHEMISTRY_38,_3258-3267_(1999)_PMID:_10079068 
5427 Cellular_prion_protein Mouse A23544 PRIO_MOUSE P04925 B993013 1AG2 V180I 7 25 -0.5 -1 0 232 Helix 41.5 BIOCHEMISTRY_38,_3258-3267_(1999)_PMID:_10079068 
5433 Cellular_prion_protein Mouse A23544 PRIO_MOUSE P04925 B993013 1AG2 V210I 7 25 -0.26 -1 0 232 Helix 0 BIOCHEMISTRY_38,_3258-3267_(1999)_PMID:_10079068 
2970 Spectrin Chicken SJCHA SPCA_CHICK P07751 C976982 1AJ3 W22F 7.5 25 -1.11 -1 0 2477 Helix 79.1 J_BIOL_CHEM_272,_21052-21059_(1997)_PMID:_9261107 additive_:_EDTA(0.1_mM),
14391 Cytochrome_c Horse CCHO CYC_HORSE P00004 null 1AKK L94V 2 83 -1.2 -1 0 104 Helix 4.5 NAT_STRUCT_BIOL_3,_1019-1025_(1996)_PMID:_8946855 N_<->_U
14592 Lysozyme Lambda_phage EYBPL LYCV_LAMBD P03706 A992255 1AM7 H31D 7 25 -1.6 -1 A 158 Turn null FEBS_LETT_460,_442-446_(1999)_PMID:_10556513 
14594 Lysozyme Lambda_phage EYBPL LYCV_LAMBD P03706 A992255 1AM7 H48N 7 25 -5 -1 A 158 Coil 13.7 FEBS_LETT_460,_442-446_(1999)_PMID:_10556513 
13184 Adenylate_kinase Escherichia_coli KIECA KAD_ECOLI P69441 A910865 1ANK D84H 7.2 51.8 -1.4 -1 A 214 Coil 11.9 J_BIOL_CHEM_266,_23654-23659_(1991)_PMID:_1748642 
13186 Adenylate_kinase Escherichia_coli KIECA KAD_ECOLI P69441 A910865 1ANK F86L 7.2 51.8 -0.8 -1 A 214 Coil 3.1 J_BIOL_CHEM_266,_23654-23659_(1991)_PMID:_1748642 
13185 Adenylate_kinase Escherichia_coli KIECA KAD_ECOLI P69441 A910865 1ANK G85V 7.2 51.8 -2.4 -1 A 214 Coil 7.5 J_BIOL_CHEM_266,_23654-23659_(1991)_PMID:_1748642 
14157 Adenylate_kinase Escherichia_coli KIECA KAD_ECOLI P69441 A890023 1ANK R88G 7.4 51.8 -0.2 -1 A 214 Coil 67.2 J_BIOL_CHEM_264,_8107-8112_(1989)_PMID:_2542263 
892 Arc_repressor Bacteriophage_P22 RGBPA2 RARC_BPP22 P03050 A951088 1ARR P8L 7.5 25 2.49 1 A 53 Sheet 46.3 BIOCHEMISTRY_34,_1405-1412_(1995)_PMID:_7827088 additive_:_EDTA(0.2_mM),
14424 Adrenodoxin Bovine AXBO ADX1_BOVIN P00257 C962144 1AYF C95S 8.5 37 0.96 1 A 186 Coil 66 PROTEIN_SCI_5,_1890-1897_(1996)_PMID:_8880913 Na2S(10_mM)_was_added_in_the_experiment
14425 Adrenodoxin Bovine AXBO ADX1_BOVIN P00257 C962144 1AYF D76E 8.5 37 0.45 1 A 186 Helix 86.8 PROTEIN_SCI_5,_1890-1897_(1996)_PMID:_8880913 Na2S(10_mM)_was_added_in_the_experiment
14415 Adrenodoxin Bovine AXBO ADX1_BOVIN P00257 C962144 1AYF H56Q 8.5 37 -1.66 -1 A 186 Sheet 5.6 PROTEIN_SCI_5,_1890-1897_(1996)_PMID:_8880913 Na2S(10_mM)_was_added_in_the_experiment
14417 Adrenodoxin Bovine AXBO ADX1_BOVIN P00257 C962144 1AYF H56R 8.5 37 -1.16 -1 A 186 Sheet 5.6 PROTEIN_SCI_5,_1890-1897_(1996)_PMID:_8880913 Na2S(10_mM)_was_added_in_the_experiment
14416 Adrenodoxin Bovine AXBO ADX1_BOVIN P00257 C962144 1AYF H56T 8.5 37 -1.19 -1 A 186 Sheet 5.6 PROTEIN_SCI_5,_1890-1897_(1996)_PMID:_8880913 Na2S(10_mM)_was_added_in_the_experiment
14419 Adrenodoxin Bovine AXBO ADX1_BOVIN P00257 C962144 1AYF T54A 8.5 37 -1.31 -1 A 186 Turn 57.2 PROTEIN_SCI_5,_1890-1897_(1996)_PMID:_8880913 Na2S(10_mM)_was_added_in_the_experiment
14418 Adrenodoxin Bovine AXBO ADX1_BOVIN P00257 C962144 1AYF T54S 8.5 37 0.05 1 A 186 Turn 57.2 PROTEIN_SCI_5,_1890-1897_(1996)_PMID:_8880913 Na2S(10_mM)_was_added_in_the_experiment
14422 Adrenodoxin Bovine AXBO ADX1_BOVIN P00257 C962144 1AYF Y82F 8.5 37 -0.01 -1 A 186 Coil 134.9 PROTEIN_SCI_5,_1890-1897_(1996)_PMID:_8880913 Na2S(10_mM)_was_added_in_the_experiment
14421 Adrenodoxin Bovine AXBO ADX1_BOVIN P00257 C962144 1AYF Y82L 8.5 37 -0.36 -1 A 186 Coil 134.9 PROTEIN_SCI_5,_1890-1897_(1996)_PMID:_8880913 Na2S(10_mM)_was_added_in_the_experiment
14420 Adrenodoxin Bovine AXBO ADX1_BOVIN P00257 C962144 1AYF Y82S 8.5 37 -0.33 -1 A 186 Coil 134.9 PROTEIN_SCI_5,_1890-1897_(1996)_PMID:_8880913 Na2S(10_mM)_was_added_in_the_experiment
14423 Adrenodoxin Bovine AXBO ADX1_BOVIN P00257 C962144 1AYF Y82W 8.5 37 -0.21 -1 A 186 Coil 134.9 PROTEIN_SCI_5,_1890-1897_(1996)_PMID:_8880913 Na2S(10_mM)_was_added_in_the_experiment
16992 Sac7d Sulfolobus_acidocaldarius A27749 DN71_SULAC P13123 null 1AZP V30I 7 50 0.7 1 A 61 Sheet 0 BIOCHEMISTRY_43,_2840-2853_(2004)_PMID:_15005619 
17753 Glutamate_dehydrogenase Thermotoga_maritima G72305 DHE3_THEMA P96110 null 1B26 E231A 7 69.5 -0.17 -1 A 416 Helix 83.5 BIOCHEMISTRY_41,_15524-15535_(2002)_PMID:_12501181 
17754 Glutamate_dehydrogenase Thermotoga_maritima G72305 DHE3_THEMA P96110 null 1B26 K193A 7 69.5 0.23 1 A 416 Helix 15.4 BIOCHEMISTRY_41,_15524-15535_(2002)_PMID:_12501181 
17752 Glutamate_dehydrogenase Thermotoga_maritima G72305 DHE3_THEMA P96110 null 1B26 R190A 7 69.5 -0.34 -1 A 416 Helix 2.5 BIOCHEMISTRY_41,_15524-15535_(2002)_PMID:_12501181 
17208 Cytochrome_b5 Rat CBRT5M CYB5_RAT P00173 null 1B5M D60R 7.2 25 0.33 1 _ 135 Turn 124.9 BIOCHEMISTRY_43,_12227-12236_(2004)_PMID:_15379561 holo_form
17207 Cytochrome_b5 Rat CBRT5M CYB5_RAT P00173 null 1B5M P81A 7.2 25 -0.65 -1 _ 135 Turn 69.8 BIOCHEMISTRY_43,_12227-12236_(2004)_PMID:_15379561 holo_form
188 Barnase Bacillus_amyloliquefaciens NRBSN RNBR_BACAM P00648 A920115 1BNI A32C 6.3 25 -1 -1 A 123 Helix 92.3 J_MOL_BIOL_227,_560-568_(1992)_PMID:_1404369 dG_H2O_values_are_calculated_using_m_and_C
180 Barnase Bacillus_amyloliquefaciens NRBSN RNBR_BACAM P00648 A920115 1BNI A32D 6.3 25 -0.7 -1 A 123 Helix 92.3 J_MOL_BIOL_227,_560-568_(1992)_PMID:_1404369 dG_H2O_values_are_calculated_using_m_and_Cm
177 Barnase Bacillus_amyloliquefaciens NRBSN RNBR_BACAM P00648 A920115 1BNI A32E 6.3 25 -0.6 -1 A 123 Helix 92.3 J_MOL_BIOL_227,_560-568_(1992)_PMID:_1404369 dG_H2O_values_are_calculated_using_m_and_Cm
179 Barnase Bacillus_amyloliquefaciens NRBSN RNBR_BACAM P00648 A920115 1BNI A32F 6.3 25 -0.7 -1 A 123 Helix 92.3 J_MOL_BIOL_227,_560-568_(1992)_PMID:_1404369 dG_H2O_values_are_calculated_using_m_and_Cm
186 Barnase Bacillus_amyloliquefaciens NRBSN RNBR_BACAM P00648 A920115 1BNI A32G 6.3 25 -0.9 -1 A 123 Helix 92.3 J_MOL_BIOL_227,_560-568_(1992)_PMID:_1404369 dG_H2O_values_are_calculated_using_m_and_Cm
181 Barnase Bacillus_amyloliquefaciens NRBSN RNBR_BACAM P00648 A920115 1BNI A32H 6.3 25 -0.8 -1 A 123 Helix 92.3 J_MOL_BIOL_227,_560-568_(1992)_PMID:_1404369 dG_H2O_values_are_calculated_using_m_and_Cm
183 Barnase Bacillus_amyloliquefaciens NRBSN RNBR_BACAM P00648 A920115 1BNI A32I 6.3 25 -0.8 -1 A 123 Helix 92.3 J_MOL_BIOL_227,_560-568_(1992)_PMID:_1404369 dG_H2O_values_are_calculated_using_m_and_Cm
172 Barnase Bacillus_amyloliquefaciens NRBSN RNBR_BACAM P00648 A920115 1BNI A32K 6.3 25 -0.2 -1 A 123 Helix 92.3 J_MOL_BIOL_227,_560-568_(1992)_PMID:_1404369 dG_H2O_values_are_calculated_using_m_and_Cm
174 Barnase Bacillus_amyloliquefaciens NRBSN RNBR_BACAM P00648 A920115 1BNI A32L 6.3 25 -0.3 -1 A 123 Helix 92.3 J_MOL_BIOL_227,_560-568_(1992)_PMID:_1404369 dG_H2O_values_are_calculated_using_m_and_Cm
173 Barnase Bacillus_amyloliquefaciens NRBSN RNBR_BACAM P00648 A920115 1BNI A32M 6.3 25 -0.3 -1 A 123 Helix 92.3 J_MOL_BIOL_227,_560-568_(1992)_PMID:_1404369 dG_H2O_values_are_calculated_using_m_and_Cm
178 Barnase Bacillus_amyloliquefaciens NRBSN RNBR_BACAM P00648 A920115 1BNI A32N 6.3 25 -0.7 -1 A 123 Helix 92.3 J_MOL_BIOL_227,_560-568_(1992)_PMID:_1404369 dG_H2O_values_are_calculated_using_m_and_Cm
189 Barnase Bacillus_amyloliquefaciens NRBSN RNBR_BACAM P00648 A920115 1BNI A32P 6.3 25 -4.1 -1 A 123 Helix 92.3 J_MOL_BIOL_227,_560-568_(1992)_PMID:_1404369 dG_H2O_values_are_calculated_using_m_and_Cm
176 Barnase Bacillus_amyloliquefaciens NRBSN RNBR_BACAM P00648 A920115 1BNI A32Q 6.3 25 -0.5 -1 A 123 Helix 92.3 J_MOL_BIOL_227,_560-568_(1992)_PMID:_1404369 dG_H2O_values_are_calculated_using_m_and_Cm
171 Barnase Bacillus_amyloliquefaciens NRBSN RNBR_BACAM P00648 A920115 1BNI A32R 6.3 25 -0.1 -1 A 123 Helix 92.3 J_MOL_BIOL_227,_560-568_(1992)_PMID:_1404369 dG_H2O_values_are_calculated_using_m_and_Cm
175 Barnase Bacillus_amyloliquefaciens NRBSN RNBR_BACAM P00648 A920115 1BNI A32S 6.3 25 -0.4 -1 A 123 Helix 92.3 J_MOL_BIOL_227,_560-568_(1992)_PMID:_1404369 dG_H2O_values_are_calculated_using_m_and_Cm
182 Barnase Bacillus_amyloliquefaciens NRBSN RNBR_BACAM P00648 A920115 1BNI A32T 6.3 25 -0.8 -1 A 123 Helix 92.3 J_MOL_BIOL_227,_560-568_(1992)_PMID:_1404369 dG_H2O_values_are_calculated_using_m_and_Cm
185 Barnase Bacillus_amyloliquefaciens NRBSN RNBR_BACAM P00648 A920115 1BNI A32V 6.3 25 -0.9 -1 A 123 Helix 92.3 J_MOL_BIOL_227,_560-568_(1992)_PMID:_1404369 dG_H2O_values_are_calculated_using_m_and_Cm
187 Barnase Bacillus_amyloliquefaciens NRBSN RNBR_BACAM P00648 A920115 1BNI A32W 6.3 25 -1 -1 A 123 Helix 92.3 J_MOL_BIOL_227,_560-568_(1992)_PMID:_1404369 dG_H2O_values_are_calculated_using_m_and_Cm
184 Barnase Bacillus_amyloliquefaciens NRBSN RNBR_BACAM P00648 A920115 1BNI A32Y 6.3 25 -0.8 -1 A 123 Helix 92.3 J_MOL_BIOL_227,_560-568_(1992)_PMID:_1404369 dG_H2O_values_are_calculated_using_m_and_Cm
991673 Barnase Bacillus_amyloliquefaciens NRBSN RNBR_BACAM P00648 A920114 1BNI D12G 6.3 25 -1.25 -1 A 123 Helix 78.1 J_MOL_BIOL_227,_544-559_(1992)_PMID:_1404368 dG_and_ddG_were_measured_in_the_presence_of_[urea]50%
1674 Barnase Bacillus_amyloliquefaciens NRBSN RNBR_BACAM P00648 A920114 1BNI D12S 6.3 25 -0.65 -1 A 123 Helix 78.1 J_MOL_BIOL_227,_544-559_(1992)_PMID:_1404368 dG_and_ddG_were_measured_in_the_presence_of_[urea]50%
11808 Barnase Bacillus_amyloliquefaciens NRBSN RNBR_BACAM P00648 null 1BNI D22M 4.4 25 -0.27 -1 A 123 Coil 135.5 PROTEIN_ENG_7,_1089-1095_(1994)_PMID:_7831279 measurements_were_made_in_the_presence_of_20mM_acetate
516 Barnase Bacillus_amyloliquefaciens NRBSN RNBR_BACAM P00648 A930076 1BNI D44E 6.3 25 0.1 1 A 123 Helix 112 J_MOL_BIOL_233,_305-312_(1993)_PMID:_8377205 dG_and_ddG_were_measured_in_the_presence_of_[urea]50%
9971 Barnase Bacillus_amyloliquefaciens NRBSN RNBR_BACAM P00648 A920109 1BNI D54A 6.3 25 -3.15 -1 A 123 Sheet 28.4 J_MOL_BIOL_224,_783-804_(1992)_PMID:_1569557 dG_and_ddG_were_measured_in_the_presence_of_[urea]50%
9972 Barnase Bacillus_amyloliquefaciens NRBSN RNBR_BACAM P00648 A920109 1BNI D54N 6.3 25 -2.5 -1 A 123 Sheet 28.4 J_MOL_BIOL_224,_783-804_(1992)_PMID:_1569557 dG_and_ddG_were_measured_in_the_presence_of_[urea]50%
992927 Barnase Bacillus_amyloliquefaciens NRBSN RNBR_BACAM P00648 A963074 1BNI D75N 6.3 25 -4.9 -1 A 123 Sheet 0.5 BIOCHEMISTRY_35,_6786-6794_(1996)_PMID:_8639630 
44 Barnase Bacillus_amyloliquefaciens NRBSN RNBR_BACAM P00648 A920109 1BNI D8A 6.3 25 -0.9 -1 A 123 Helix 87.9 J_MOL_BIOL_224,_783-804_(1992)_PMID:_1569557 dG_and_ddG_were_measured_in_the_presence_of_[urea]50%
1671 Barnase Bacillus_amyloliquefaciens NRBSN RNBR_BACAM P00648 A920114 1BNI D8G 6.3 25 -1.17 -1 A 123 Helix 87.9 J_MOL_BIOL_227,_544-559_(1992)_PMID:_1404368 dG_and_ddG_were_measured_in_the_presence_of_[urea]50%
1672 Barnase Bacillus_amyloliquefaciens NRBSN RNBR_BACAM P00648 A920114 1BNI D8S 6.3 25 -0.97 -1 A 123 Helix 87.9 J_MOL_BIOL_227,_544-559_(1992)_PMID:_1404368 dG_and_ddG_were_measured_in_the_presence_of_[urea]50%
2921 Barnase Bacillus_amyloliquefaciens NRBSN RNBR_BACAM P00648 A963074 1BNI D93N 6.3 25 -4.11 -1 A 123 Coil 68.9 BIOCHEMISTRY_35,_6786-6794_(1996)_PMID:_8639630 
1696 Barnase Bacillus_amyloliquefaciens NRBSN RNBR_BACAM P00648 A920114 1BNI E29A 6.3 25 -1.25 -1 A 123 Helix 84.2 J_MOL_BIOL_227,_544-559_(1992)_PMID:_1404368 dG_and_ddG_were_measured_in_the_presence_of_[urea]50%
991695 Barnase Bacillus_amyloliquefaciens NRBSN RNBR_BACAM P00648 A920114 1BNI E29G 6.3 25 -1.81 -1 A 123 Helix 84.2 J_MOL_BIOL_227,_544-559_(1992)_PMID:_1404368 dG_and_ddG_were_measured_in_the_presence_of_[urea]50%
514 Barnase Bacillus_amyloliquefaciens NRBSN RNBR_BACAM P00648 A930076 1BNI E29Q 6.3 25 0 1 A 123 Helix 84 J_MOL_BIOL_233,_305-312_(1993)_PMID:_8377205 dG_and_ddG_were_measured_in_the_presence_of_[urea]50%
1697 Barnase Bacillus_amyloliquefaciens NRBSN RNBR_BACAM P00648 A920114 1BNI E29S 6.3 25 -1.23 -1 A 123 Helix 84.2 J_MOL_BIOL_227,_544-559_(1992)_PMID:_1404368 dG_and_ddG_were_measured_in_the_presence_of_[urea]50%
5072 Barnase Bacillus_amyloliquefaciens NRBSN RNBR_BACAM P00648 A950219 1BNI E73A 6.3 25 -2.5 -1 A 123 Sheet 11.7 BIOCHEMISTRY_34,_9424-9433_(1995)_PMID:_7626612 
16918 Barnase Bacillus_amyloliquefaciens NRBSN RNBR_BACAM P00648 null 1BNI E73G 6.3 25 -5.4 -1 A 123 Sheet 11.7 BIOCHEMISTRY_43,_3346-3356_(2004)_PMID:_15035606 Relative_to_pseudo-wild_type_(p-WT)_of_barnase,_in_which_a_surface_residue_in_the_active_site_H102_is_mutated_to_Ala._dCp_value_1.7_kcal/mol/deg_used_for_calculation.
1962 Barnase Bacillus_amyloliquefaciens NRBSN RNBR_BACAM P00648 A880367 1BNI F7L 6.15 25 -4.6 -1 A 123 Helix 28.9 NATURE_333,_784-786_(1988)_PMID:_3386721 dG_and_ddG_were_measured_in_the_presence_of_2.8M_urea
1701 Barnase Bacillus_amyloliquefaciens NRBSN RNBR_BACAM P00648 A920114 1BNI G34A 6.3 25 -3.12 -1 A 123 Coil 38.5 J_MOL_BIOL_227,_544-559_(1992)_PMID:_1404368 dG_and_ddG_were_measured_in_the_presence_of_[urea]50%
1704 Barnase Bacillus_amyloliquefaciens NRBSN RNBR_BACAM P00648 A920114 1BNI G34D 6.3 25 -3.39 -1 A 123 Coil 38.5 J_MOL_BIOL_227,_544-559_(1992)_PMID:_1404368 dG_and_ddG_were_measured_in_the_presence_of_[urea]50%
1705 Barnase Bacillus_amyloliquefaciens NRBSN RNBR_BACAM P00648 A920114 1BNI G34H 6.3 25 -2.65 -1 A 123 Coil 38.5 J_MOL_BIOL_227,_544-559_(1992)_PMID:_1404368 dG_and_ddG_were_measured_in_the_presence_of_[urea]50%
1706 Barnase Bacillus_amyloliquefaciens NRBSN RNBR_BACAM P00648 A920114 1BNI G34K 6.3 25 -3.12 -1 A 123 Coil 38.5 J_MOL_BIOL_227,_544-559_(1992)_PMID:_1404368 dG_and_ddG_were_measured_in_the_presence_of_[urea]50%
1703 Barnase Bacillus_amyloliquefaciens NRBSN RNBR_BACAM P00648 A920114 1BNI G34N 6.3 25 -2.75 -1 A 123 Coil 38.5 J_MOL_BIOL_227,_544-559_(1992)_PMID:_1404368 dG_and_ddG_were_measured_in_the_presence_of_[urea]50%
1707 Barnase Bacillus_amyloliquefaciens NRBSN RNBR_BACAM P00648 A920114 1BNI G34R 6.3 25 -2.42 -1 A 123 Coil 38.5 J_MOL_BIOL_227,_544-559_(1992)_PMID:_1404368 dG_and_ddG_were_measured_in_the_presence_of_[urea]50%
1702 Barnase Bacillus_amyloliquefaciens NRBSN RNBR_BACAM P00648 A920114 1BNI G34S 6.3 25 -3.2 -1 A 123 Coil 38.5 J_MOL_BIOL_227,_544-559_(1992)_PMID:_1404368 dG_and_ddG_were_measured_in_the_presence_of_[urea]50%
1708 Barnase Bacillus_amyloliquefaciens NRBSN RNBR_BACAM P00648 A920114 1BNI G34T 6.3 25 -3.37 -1 A 123 Coil 38.5 J_MOL_BIOL_227,_544-559_(1992)_PMID:_1404368 dG_and_ddG_were_measured_in_the_presence_of_[urea]50%
14293 Barnase Bacillus_amyloliquefaciens NRBSN RNBR_BACAM P00648 A990545 1BNI G52A 6.3 54.1 -5.3 -1 A 123 Sheet 1.3 J_MOL_BIOL_286,_1471-1485_(1999)_PMID:_10064710 ddG_=_dTm*dS_where_dS_is_0.40_kcal/(mol.K)
14295 Barnase Bacillus_amyloliquefaciens NRBSN RNBR_BACAM P00648 A990545 1BNI G52V 6.3 54.1 -8.4 -1 A 123 Sheet 1.3 J_MOL_BIOL_286,_1471-1485_(1999)_PMID:_10064710 ddG_=_dTm*dS_where_dS_is_0.40_kcal/(mol.K)
14292 Barnase Bacillus_amyloliquefaciens NRBSN RNBR_BACAM P00648 A990545 1BNI G53A 6.3 54.1 -3.4 -1 A 123 Sheet 17.6 J_MOL_BIOL_286,_1471-1485_(1999)_PMID:_10064710 ddG_=_dTm*dS_where_dS_is_0.40_kcal/(mol.K)
14294 Barnase Bacillus_amyloliquefaciens NRBSN RNBR_BACAM P00648 A990545 1BNI G53V 6.3 54.1 -7.8 -1 A 123 Sheet 17.6 J_MOL_BIOL_286,_1471-1485_(1999)_PMID:_10064710 ddG_=_dTm*dS_where_dS_is_0.40_kcal/(mol.K)
519 Barnase Bacillus_amyloliquefaciens NRBSN RNBR_BACAM P00648 A930076 1BNI G65S 6.3 25 0.5 1 A 123 Coil 62 J_MOL_BIOL_233,_305-312_(1993)_PMID:_8377205 dG_and_ddG_were_measured_in_the_presence_of_[urea]50%
1680 Barnase Bacillus_amyloliquefaciens NRBSN RNBR_BACAM P00648 A920114 1BNI H18A 6.3 25 -1.85 -1 A 123 Coil 102.6 J_MOL_BIOL_227,_544-559_(1992)_PMID:_1404368 dG_and_ddG_were_measured_in_the_presence_of_[urea]50%
1686 Barnase Bacillus_amyloliquefaciens NRBSN RNBR_BACAM P00648 A920114 1BNI H18D 6.3 25 -2.56 -1 A 123 Coil 102.6 J_MOL_BIOL_227,_544-559_(1992)_PMID:_1404368 dG_and_ddG_were_measured_in_the_presence_of_[urea]50%
1679 Barnase Bacillus_amyloliquefaciens NRBSN RNBR_BACAM P00648 A920114 1BNI H18G 6.3 25 -0.7 -1 A 123 Coil 102.6 J_MOL_BIOL_227,_544-559_(1992)_PMID:_1404368 dG_and_ddG_were_measured_in_the_presence_of_[urea]50%
99512 Barnase Bacillus_amyloliquefaciens NRBSN RNBR_BACAM P00648 A930076 1BNI H18K 6.3 25 -1.19 -1 A 123 Helix 102.6 J_MOL_BIOL_233,_305-312_(1993)_PMID:_8377205 dG_and_ddG_were_measured_in_the_presence_of_[urea]50%
1684 Barnase Bacillus_amyloliquefaciens NRBSN RNBR_BACAM P00648 A920114 1BNI H18N 6.3 25 -1.68 -1 A 123 Coil 102.6 J_MOL_BIOL_227,_544-559_(1992)_PMID:_1404368 dG_and_ddG_were_measured_in_the_presence_of_[urea]50%
1979 Barnase Bacillus_amyloliquefaciens NRBSN RNBR_BACAM P00648 null 1BNI H18Q 6.3 25 -1.6 -1 A 123 Coil 102.6 NATURE_340,_122-126_(1989)_PMID:_2739734 
1689 Barnase Bacillus_amyloliquefaciens NRBSN RNBR_BACAM P00648 A920114 1BNI H18R 6.3 25 -1.17 -1 A 123 Coil 102.6 J_MOL_BIOL_227,_544-559_(1992)_PMID:_1404368 dG_and_ddG_were_measured_in_the_presence_of_[urea]50%
1682 Barnase Bacillus_amyloliquefaciens NRBSN RNBR_BACAM P00648 A920114 1BNI H18S 6.3 25 -2.28 -1 A 123 Coil 102.6 J_MOL_BIOL_227,_544-559_(1992)_PMID:_1404368 dG_and_ddG_were_measured_in_the_presence_of_[urea]50%
96 Barnase Bacillus_amyloliquefaciens NRBSN RNBR_BACAM P00648 A920109 1BNI I109A 6.3 25 -2.1 -1 A 123 Coil 45 J_MOL_BIOL_224,_783-804_(1992)_PMID:_1569557 dG_and_ddG_were_measured_in_the_presence_of_[urea]50%
95 Barnase Bacillus_amyloliquefaciens NRBSN RNBR_BACAM P00648 A920109 1BNI I109V 6.3 25 -0.8 -1 A 123 Coil 45 J_MOL_BIOL_224,_783-804_(1992)_PMID:_1569557 dG_and_ddG_were_measured_in_the_presence_of_[urea]50%
56 Barnase Bacillus_amyloliquefaciens NRBSN RNBR_BACAM P00648 A920109 1BNI I25A 6.3 25 -3.5 -1 A 123 Coil 19.9 J_MOL_BIOL_224,_783-804_(1992)_PMID:_1569557 dG_and_ddG_were_measured_in_the_presence_of_[urea]50%
55 Barnase Bacillus_amyloliquefaciens NRBSN RNBR_BACAM P00648 A920109 1BNI I25V 6.3 25 -1.1 -1 A 123 Coil 19.9 J_MOL_BIOL_224,_783-804_(1992)_PMID:_1569557 dG_and_ddG_were_measured_in_the_presence_of_[urea]50%
40 Barnase Bacillus_amyloliquefaciens NRBSN RNBR_BACAM P00648 A920109 1BNI I4A 6.3 25 -1.4 -1 A 123 Coil 63 J_MOL_BIOL_224,_783-804_(1992)_PMID:_1569557 dG_and_ddG_were_measured_in_the_presence_of_[urea]50%
39 Barnase Bacillus_amyloliquefaciens NRBSN RNBR_BACAM P00648 A920109 1BNI I4V 6.3 25 -0.6 -1 A 123 Coil 63 J_MOL_BIOL_224,_783-804_(1992)_PMID:_1569557 dG_and_ddG_were_measured_in_the_presence_of_[urea]50%
70 Barnase Bacillus_amyloliquefaciens NRBSN RNBR_BACAM P00648 A920109 1BNI I51A 6.3 25 -4.7 -1 A 123 Sheet 0.2 J_MOL_BIOL_224,_783-804_(1992)_PMID:_1569557 dG_and_ddG_were_measured_in_the_presence_of_[urea]50%
69 Barnase Bacillus_amyloliquefaciens NRBSN RNBR_BACAM P00648 A920109 1BNI I51V 6.3 25 -1.8 -1 A 123 Sheet 0.2 J_MOL_BIOL_224,_783-804_(1992)_PMID:_1569557 
74 Barnase Bacillus_amyloliquefaciens NRBSN RNBR_BACAM P00648 A920109 1BNI I55A 6.3 25 -1.1 -1 A 123 Sheet 96 J_MOL_BIOL_224,_783-804_(1992)_PMID:_1569557 dG_and_ddG_were_measured_in_the_presence_of_[urea]50%
16916 Barnase Bacillus_amyloliquefaciens NRBSN RNBR_BACAM P00648 null 1BNI I55G 6.3 25 -3.1 -1 A 123 Sheet 96 BIOCHEMISTRY_43,_3346-3356_(2004)_PMID:_15035606 Relative_to_pseudo-wild_type_(p-WT)_of_barnase,_in_which_a_surface_residue_in_the_active_site_H102_is_mutated_to_Ala._dCp_value_1.7_kcal/mol/deg_used_for_calculation.
75 Barnase Bacillus_amyloliquefaciens NRBSN RNBR_BACAM P00648 A920109 1BNI I55T 6.3 25 -0.6 -1 A 123 Sheet 96 J_MOL_BIOL_224,_783-804_(1992)_PMID:_1569557 dG_and_ddG_were_measured_in_the_presence_of_[urea]50%
99517 Barnase Bacillus_amyloliquefaciens NRBSN RNBR_BACAM P00648 A930076 1BNI I55V 6.3 25 -0.3 -1 A 123 Sheet 96 J_MOL_BIOL_233,_305-312_(1993)_PMID:_8377205 dG_and_ddG_were_measured_in_the_presence_of_[urea]50%
80 Barnase Bacillus_amyloliquefaciens NRBSN RNBR_BACAM P00648 A920109 1BNI I76A 6.3 25 -1.9 -1 A 123 Sheet 0 J_MOL_BIOL_224,_783-804_(1992)_PMID:_1569557 dG_and_ddG_were_measured_in_the_presence_of_[urea]50%
79 Barnase Bacillus_amyloliquefaciens NRBSN RNBR_BACAM P00648 A920109 1BNI I76V 6.3 25 -0.8 -1 A 123 Sheet 0 J_MOL_BIOL_224,_783-804_(1992)_PMID:_1569557 dG_and_ddG_were_measured_in_the_presence_of_[urea]50%
991984 Barnase Bacillus_amyloliquefaciens NRBSN RNBR_BACAM P00648 null 1BNI I88A 6.3 25 -4.31 -1 A 123 Sheet 0 NATURE_340,_122-126_(1989)_PMID:_2739734 
16919 Barnase Bacillus_amyloliquefaciens NRBSN RNBR_BACAM P00648 null 1BNI I88G 6.3 25 -7.4 -1 A 123 Sheet 0 BIOCHEMISTRY_43,_3346-3356_(2004)_PMID:_15035606 Relative_to_pseudo-wild_type_(p-WT)_of_barnase,_in_which_a_surface_residue_in_the_active_site_H102_is_mutated_to_Ala._dCp_value_1.7_kcal/mol/deg_used_for_calculation.
523 Barnase Bacillus_amyloliquefaciens NRBSN RNBR_BACAM P00648 A930076 1BNI I88L 6.3 25 -0.3 -1 A 123 Sheet 0 J_MOL_BIOL_233,_305-312_(1993)_PMID:_8377205 dG_and_ddG_were_measured_in_the_presence_of_[urea]50%
991983 Barnase Bacillus_amyloliquefaciens NRBSN RNBR_BACAM P00648 null 1BNI I88V 6.3 25 -1.43 -1 A 123 Sheet 0 NATURE_340,_122-126_(1989)_PMID:_2739734 
99992451 Barnase Bacillus_amyloliquefaciens NRBSN RNBR_BACAM P00648 null 1BNI I96A 6.3 25 -3.54 -1 A 123 Sheet 0 BIOCHEMISTRY_28,_4914-4922_(1989)_PMID:_2669964 
16922 Barnase Bacillus_amyloliquefaciens NRBSN RNBR_BACAM P00648 null 1BNI I96G 6.3 25 -5.7 -1 A 123 Sheet 0 BIOCHEMISTRY_43,_3346-3356_(2004)_PMID:_15035606 Relative_to_pseudo-wild_type_(p-WT)_of_barnase,_in_which_a_surface_residue_in_the_active_site_H102_is_mutated_to_Ala._dCp_value_1.7_kcal/mol/deg_used_for_calculation.
99992450 Barnase Bacillus_amyloliquefaciens NRBSN RNBR_BACAM P00648 null 1BNI I96V 6.3 25 -0.98 -1 A 123 Sheet 0 BIOCHEMISTRY_28,_4914-4922_(1989)_PMID:_2669964 
526 Barnase Bacillus_amyloliquefaciens NRBSN RNBR_BACAM P00648 A930076 1BNI K108R 6.3 25 0.9 1 A 123 Sheet 113 J_MOL_BIOL_233,_305-312_(1993)_PMID:_8377205 dG_and_ddG_were_measured_in_the_presence_of_[urea]50%
513 Barnase Bacillus_amyloliquefaciens NRBSN RNBR_BACAM P00648 A930076 1BNI K19R 6.3 25 0.2 1 A 123 Coil 72 J_MOL_BIOL_233,_305-312_(1993)_PMID:_8377205 dG_and_ddG_were_measured_in_the_presence_of_[urea]50%
991692 Barnase Bacillus_amyloliquefaciens NRBSN RNBR_BACAM P00648 A920114 1BNI K27G 6.3 25 -0.48 -1 A 123 Helix 67.8 J_MOL_BIOL_227,_544-559_(1992)_PMID:_1404368 dG_and_ddG_were_measured_in_the_presence_of_[urea]50%
99518 Barnase Bacillus_amyloliquefaciens NRBSN RNBR_BACAM P00648 A930076 1BNI K62R 6.3 25 -0.45 -1 A 123 Coil 87 J_MOL_BIOL_233,_305-312_(1993)_PMID:_8377205 dG_and_ddG_were_measured_in_the_presence_of_[urea]50%
520 Barnase Bacillus_amyloliquefaciens NRBSN RNBR_BACAM P00648 A930076 1BNI K66A 6.3 25 0.2 1 A 123 Turn 130 J_MOL_BIOL_233,_305-312_(1993)_PMID:_8377205 dG_and_ddG_were_measured_in_the_presence_of_[urea]50%
991982 Barnase Bacillus_amyloliquefaciens NRBSN RNBR_BACAM P00648 null 1BNI L14A 6.3 25 -4.63 -1 A 123 Helix 0 NATURE_340,_122-126_(1989)_PMID:_2739734 
63 Barnase Bacillus_amyloliquefaciens NRBSN RNBR_BACAM P00648 A920109 1BNI L33Q 6.3 25 -1.3 -1 A 123 Helix 95.4 J_MOL_BIOL_224,_783-804_(1992)_PMID:_1569557 dG_and_ddG_were_measured_in_the_presence_of_[urea]50%
16920 Barnase Bacillus_amyloliquefaciens NRBSN RNBR_BACAM P00648 null 1BNI L89G 6.3 25 -7 -1 A 123 Sheet 0 BIOCHEMISTRY_43,_3346-3356_(2004)_PMID:_15035606 Relative_to_pseudo-wild_type_(p-WT)_of_barnase,_in_which_a_surface_residue_in_the_active_site_H102_is_mutated_to_Ala._dCp_value_1.7_kcal/mol/deg_used_for_calculation.
87 Barnase Bacillus_amyloliquefaciens NRBSN RNBR_BACAM P00648 A920109 1BNI L89T 6.3 25 -2.5 -1 A 123 Sheet 0 J_MOL_BIOL_224,_783-804_(1992)_PMID:_1569557 dG_and_ddG_were_measured_in_the_presence_of_[urea]50%
99524 Barnase Bacillus_amyloliquefaciens NRBSN RNBR_BACAM P00648 A930076 1BNI L89V 6.3 25 -0.3 -1 A 123 Sheet 0 J_MOL_BIOL_233,_305-312_(1993)_PMID:_8377205 dG_and_ddG_were_measured_in_the_presence_of_[urea]50%
16921 Barnase Bacillus_amyloliquefaciens NRBSN RNBR_BACAM P00648 null 1BNI L95G 6.3 25 -4.7 -1 A 123 Coil 49.8 BIOCHEMISTRY_43,_3346-3356_(2004)_PMID:_15035606 Relative_to_pseudo-wild_type_(p-WT)_of_barnase,_in_which_a_surface_residue_in_the_active_site_H102_is_mutated_to_Ala._dCp_value_1.7_kcal/mol/deg_used_for_calculation.
53 Barnase Bacillus_amyloliquefaciens NRBSN RNBR_BACAM P00648 A920109 1BNI N23A 6.3 25 -2.2 -1 A 123 Turn 13.6 J_MOL_BIOL_224,_783-804_(1992)_PMID:_1569557 dG_and_ddG_were_measured_in_the_presence_of_[urea]50%
66 Barnase Bacillus_amyloliquefaciens NRBSN RNBR_BACAM P00648 A920109 1BNI N41D 6.3 25 -2.5 -1 A 123 Helix 27.7 J_MOL_BIOL_224,_783-804_(1992)_PMID:_1569557 dG_and_ddG_were_measured_in_the_presence_of_[urea]50%
76 Barnase Bacillus_amyloliquefaciens NRBSN RNBR_BACAM P00648 A920109 1BNI N58A 6.3 25 -2.7 -1 A 123 Turn 23.3 J_MOL_BIOL_224,_783-804_(1992)_PMID:_1569557 dG_and_ddG_were_measured_in_the_presence_of_[urea]50%
77 Barnase Bacillus_amyloliquefaciens NRBSN RNBR_BACAM P00648 A920109 1BNI N58D 6.3 25 0.5 1 A 123 Turn 23.3 J_MOL_BIOL_224,_783-804_(1992)_PMID:_1569557 dG_and_ddG_were_measured_in_the_presence_of_[urea]50%
41 Barnase Bacillus_amyloliquefaciens NRBSN RNBR_BACAM P00648 A920109 1BNI N5A 6.3 25 -1.9 -1 A 123 Coil 12.7 J_MOL_BIOL_224,_783-804_(1992)_PMID:_1569557 dG_and_ddG_were_measured_in_the_presence_of_[urea]50%
81 Barnase Bacillus_amyloliquefaciens NRBSN RNBR_BACAM P00648 A920109 1BNI N77A 6.3 25 -1.6 -1 A 123 Coil 71.3 J_MOL_BIOL_224,_783-804_(1992)_PMID:_1569557 dG_and_ddG_were_measured_in_the_presence_of_[urea]50%
83 Barnase Bacillus_amyloliquefaciens NRBSN RNBR_BACAM P00648 A920109 1BNI N84A 6.3 25 -2 -1 A 123 Coil 50.8 J_MOL_BIOL_224,_783-804_(1992)_PMID:_1569557 dG_and_ddG_were_measured_in_the_presence_of_[urea]50%
525 Barnase Bacillus_amyloliquefaciens NRBSN RNBR_BACAM P00648 A930076 1BNI Q104A 6.3 25 -0.2 -1 A 123 Coil 92 J_MOL_BIOL_233,_305-312_(1993)_PMID:_8377205 dG_and_ddG_were_measured_in_the_presence_of_[urea]50%
16914 Barnase Bacillus_amyloliquefaciens NRBSN RNBR_BACAM P00648 null 1BNI Q15A 6.3 25 -0.2 -1 A 123 Helix 69.7 BIOCHEMISTRY_43,_3346-3356_(2004)_PMID:_15035606 Relative_to_pseudo-wild_type_(p-WT)_of_barnase,_in_which_a_surface_residue_in_the_active_site_H102_is_mutated_to_Ala._dCp_value_1.7_kcal/mol/deg_used_for_calculation.
16913 Barnase Bacillus_amyloliquefaciens NRBSN RNBR_BACAM P00648 null 1BNI Q15G 6.3 25 -1.6 -1 A 123 Helix 69.7 BIOCHEMISTRY_43,_3346-3356_(2004)_PMID:_15035606 Relative_to_pseudo-wild_type_(p-WT)_of_barnase,_in_which_a_surface_residue_in_the_active_site_H102_is_mutated_to_Ala._dCp_value_1.7_kcal/mol/deg_used_for_calculation.
510 Barnase Bacillus_amyloliquefaciens NRBSN RNBR_BACAM P00648 A930076 1BNI Q15I 6.3 25 1 1 A 123 Helix 69 J_MOL_BIOL_233,_305-312_(1993)_PMID:_8377205 dG_and_ddG_were_measured_in_the_presence_of_[urea]50%
991700 Barnase Bacillus_amyloliquefaciens NRBSN RNBR_BACAM P00648 A920114 1BNI Q31A 6.3 25 0.1 1 A 123 Helix 101.4 J_MOL_BIOL_227,_544-559_(1992)_PMID:_1404368 dG_and_ddG_were_measured_in_the_presence_of_[urea]50%
1698 Barnase Bacillus_amyloliquefaciens NRBSN RNBR_BACAM P00648 A920114 1BNI Q31G 6.3 25 -0.98 -1 A 123 Helix 101.4 J_MOL_BIOL_227,_544-559_(1992)_PMID:_1404368 dG_and_ddG_were_measured_in_the_presence_of_[urea]50%
99515 Barnase Bacillus_amyloliquefaciens NRBSN RNBR_BACAM P00648 A930076 1BNI Q31S 6.3 25 -0.22 -1 A 123 Helix 101.4 J_MOL_BIOL_233,_305-312_(1993)_PMID:_8377205 dG_and_ddG_were_measured_in_the_presence_of_[urea]50%
97 Barnase Bacillus_amyloliquefaciens NRBSN RNBR_BACAM P00648 A920109 1BNI R110A 6.3 25 -0.4 -1 A 123 Coil 71.7 J_MOL_BIOL_224,_783-804_(1992)_PMID:_1569557 dG_and_ddG_were_measured_in_the_presence_of_[urea]50%
2923 Barnase Bacillus_amyloliquefaciens NRBSN RNBR_BACAM P00648 A963074 1BNI R69K 6.3 25 -3.13 -1 A 123 Coil 36.2 BIOCHEMISTRY_35,_6786-6794_(1996)_PMID:_8639630 
2924 Barnase Bacillus_amyloliquefaciens NRBSN RNBR_BACAM P00648 A963074 1BNI R69M 6.3 25 -2.12 -1 A 123 Coil 36.2 BIOCHEMISTRY_35,_6786-6794_(1996)_PMID:_8639630 
2920 Barnase Bacillus_amyloliquefaciens NRBSN RNBR_BACAM P00648 A963074 1BNI R69S 6.3 25 -2.72 -1 A 123 Coil 36.2 BIOCHEMISTRY_35,_6786-6794_(1996)_PMID:_8639630 
16917 Barnase Bacillus_amyloliquefaciens NRBSN RNBR_BACAM P00648 null 1BNI R72G 6.3 25 -2.5 -1 A 123 Sheet 83.6 BIOCHEMISTRY_43,_3346-3356_(2004)_PMID:_15035606 Relative_to_pseudo-wild_type_(p-WT)_of_barnase,_in_which_a_surface_residue_in_the_active_site_H102_is_mutated_to_Ala._dCp_value_1.7_kcal/mol/deg_used_for_calculation.
2925 Barnase Bacillus_amyloliquefaciens NRBSN RNBR_BACAM P00648 A963074 1BNI R83K 6.3 25 -4.13 -1 A 123 Coil 66.7 BIOCHEMISTRY_35,_6786-6794_(1996)_PMID:_8639630 
2926 Barnase Bacillus_amyloliquefaciens NRBSN RNBR_BACAM P00648 A963074 1BNI R83Q 6.3 25 -2.05 -1 A 123 Coil 66.7 BIOCHEMISTRY_35,_6786-6794_(1996)_PMID:_8639630 
1694 Barnase Bacillus_amyloliquefaciens NRBSN RNBR_BACAM P00648 A920114 1BNI S28A 6.3 25 0.41 1 A 123 Helix 78.5 J_MOL_BIOL_227,_544-559_(1992)_PMID:_1404368 dG_and_ddG_were_measured_in_the_presence_of_[urea]50%
190 Barnase Bacillus_amyloliquefaciens NRBSN RNBR_BACAM P00648 A910416 1BNI S28E 6.3 25 0.4 1 A 123 Helix 78.5 J_MOL_BIOL_220,_779-788_(1991)_PMID:_1870131 
1693 Barnase Bacillus_amyloliquefaciens NRBSN RNBR_BACAM P00648 A920114 1BNI S28G 6.3 25 -0.45 -1 A 123 Helix 78.5 J_MOL_BIOL_227,_544-559_(1992)_PMID:_1404368 dG_and_ddG_were_measured_in_the_presence_of_[urea]50%
522 Barnase Bacillus_amyloliquefaciens NRBSN RNBR_BACAM P00648 A930076 1BNI S85A 6.3 25 -0.12 -1 A 123 Sheet 28 J_MOL_BIOL_233,_305-312_(1993)_PMID:_8377205 dG_and_ddG_were_measured_in_the_presence_of_[urea]50%
88 Barnase Bacillus_amyloliquefaciens NRBSN RNBR_BACAM P00648 A920109 1BNI S91A 6.3 25 -1.9 -1 A 123 Sheet 1.1 J_MOL_BIOL_224,_783-804_(1992)_PMID:_1569557 dG_and_ddG_were_measured_in_the_presence_of_[urea]50%
89 Barnase Bacillus_amyloliquefaciens NRBSN RNBR_BACAM P00648 A920109 1BNI S92A 6.3 25 -2.8 -1 A 123 Turn 55.4 J_MOL_BIOL_224,_783-804_(1992)_PMID:_1569557 dG_and_ddG_were_measured_in_the_presence_of_[urea]50%
16924 Barnase Bacillus_amyloliquefaciens NRBSN RNBR_BACAM P00648 null 1BNI T100G 6.3 25 -2.8 -1 A 123 Turn 70.4 BIOCHEMISTRY_43,_3346-3356_(2004)_PMID:_15035606 Relative_to_pseudo-wild_type_(p-WT)_of_barnase,_in_which_a_surface_residue_in_the_active_site_H102_is_mutated_to_Ala._dCp_value_1.7_kcal/mol/deg_used_for_calculation.
94 Barnase Bacillus_amyloliquefaciens NRBSN RNBR_BACAM P00648 A920109 1BNI T105V 6.3 25 -2.2 -1 A 123 Coil 86.4 J_MOL_BIOL_224,_783-804_(1992)_PMID:_1569557 dG_and_ddG_were_measured_in_the_presence_of_[urea]50%
1676 Barnase Bacillus_amyloliquefaciens NRBSN RNBR_BACAM P00648 A920114 1BNI T16A 6.3 25 -0.27 -1 A 123 Helix 104.3 J_MOL_BIOL_227,_544-559_(1992)_PMID:_1404368 dG_and_ddG_were_measured_in_the_presence_of_[urea]50%
1675 Barnase Bacillus_amyloliquefaciens NRBSN RNBR_BACAM P00648 A920114 1BNI T16G 6.3 25 -1.66 -1 A 123 Helix 104.3 J_MOL_BIOL_227,_544-559_(1992)_PMID:_1404368 dG_and_ddG_were_measured_in_the_presence_of_[urea]50%
99511 Barnase Bacillus_amyloliquefaciens NRBSN RNBR_BACAM P00648 A930076 1BNI T16R 6.3 25 0.49 1 A 123 Helix 104.3 J_MOL_BIOL_233,_305-312_(1993)_PMID:_8377205 dG_and_ddG_were_measured_in_the_presence_of_[urea]50%
991980 Barnase Bacillus_amyloliquefaciens NRBSN RNBR_BACAM P00648 null 1BNI T16S 6.3 25 -1.79 -1 A 123 Helix 104.3 NATURE_340,_122-126_(1989)_PMID:_2739734 
991972 Barnase Bacillus_amyloliquefaciens NRBSN RNBR_BACAM P00648 null 1BNI T26A 6.3 25 -2.05 -1 A 123 Coil 39.5 NATURE_342,_296-299_(1989)_PMID:_2812029 
1691 Barnase Bacillus_amyloliquefaciens NRBSN RNBR_BACAM P00648 A920114 1BNI T26D 6.3 25 -0.08 -1 A 123 Coil 39.5 J_MOL_BIOL_227,_544-559_(1992)_PMID:_1404368 dG_and_ddG_were_measured_in_the_presence_of_[urea]50%
1976 Barnase Bacillus_amyloliquefaciens NRBSN RNBR_BACAM P00648 null 1BNI T26E 6.3 25 -0.05 -1 A 123 Coil 39.5 NATURE_342,_296-299_(1989)_PMID:_2812029 
991973 Barnase Bacillus_amyloliquefaciens NRBSN RNBR_BACAM P00648 null 1BNI T26G 6.3 25 -1.54 -1 A 123 Coil 39.5 NATURE_342,_296-299_(1989)_PMID:_2812029 
1974 Barnase Bacillus_amyloliquefaciens NRBSN RNBR_BACAM P00648 null 1BNI T26N 6.3 25 -1.29 -1 A 123 Coil 39.5 NATURE_342,_296-299_(1989)_PMID:_2812029 
1975 Barnase Bacillus_amyloliquefaciens NRBSN RNBR_BACAM P00648 null 1BNI T26Q 6.3 25 -1.72 -1 A 123 Coil 39.5 NATURE_342,_296-299_(1989)_PMID:_2812029 
1970 Barnase Bacillus_amyloliquefaciens NRBSN RNBR_BACAM P00648 null 1BNI T26S 6.3 25 -0.56 -1 A 123 Coil 39.5 NATURE_342,_296-299_(1989)_PMID:_2812029 
1971 Barnase Bacillus_amyloliquefaciens NRBSN RNBR_BACAM P00648 null 1BNI T26V 6.3 25 -2.31 -1 A 123 Coil 39.5 NATURE_342,_296-299_(1989)_PMID:_2812029 
991964 Barnase Bacillus_amyloliquefaciens NRBSN RNBR_BACAM P00648 null 1BNI T6A 6.3 25 -2.29 -1 A 123 Coil 74.5 NATURE_342,_296-299_(1989)_PMID:_2812029 
1967 Barnase Bacillus_amyloliquefaciens NRBSN RNBR_BACAM P00648 null 1BNI T6D 6.3 25 0.11 1 A 123 Coil 74.5 NATURE_342,_296-299_(1989)_PMID:_2812029 
1969 Barnase Bacillus_amyloliquefaciens NRBSN RNBR_BACAM P00648 null 1BNI T6E 6.3 25 -0.27 -1 A 123 Coil 74.5 NATURE_342,_296-299_(1989)_PMID:_2812029 
991965 Barnase Bacillus_amyloliquefaciens NRBSN RNBR_BACAM P00648 null 1BNI T6G 6.3 25 -1.27 -1 A 123 Coil 74.5 NATURE_342,_296-299_(1989)_PMID:_2812029 
4240 Barnase Bacillus_amyloliquefaciens NRBSN RNBR_BACAM P00648 A921044 1BNI T6H 8.9 25 -1.56 -1 A 123 Helix 74.5 BIOCHEMISTRY_31,_2253-2258_(1992)_PMID:_1540580 
1966 Barnase Bacillus_amyloliquefaciens NRBSN RNBR_BACAM P00648 null 1BNI T6N 6.3 25 -1.27 -1 A 123 Coil 74.5 NATURE_342,_296-299_(1989)_PMID:_2812029 
1670 Barnase Bacillus_amyloliquefaciens NRBSN RNBR_BACAM P00648 A920114 1BNI T6P 6.3 25 -3.08 -1 A 123 Coil 74.5 J_MOL_BIOL_227,_544-559_(1992)_PMID:_1404368 dG_and_ddG_were_measured_in_the_presence_of_[urea]50%
1968 Barnase Bacillus_amyloliquefaciens NRBSN RNBR_BACAM P00648 null 1BNI T6Q 6.3 25 -1.87 -1 A 123 Coil 74.5 NATURE_342,_296-299_(1989)_PMID:_2812029 
1963 Barnase Bacillus_amyloliquefaciens NRBSN RNBR_BACAM P00648 null 1BNI T6S 6.3 25 -0.22 -1 A 123 Coil 74.5 NATURE_342,_296-299_(1989)_PMID:_2812029 
521 Barnase Bacillus_amyloliquefaciens NRBSN RNBR_BACAM P00648 A930076 1BNI T79V 6.3 25 0.3 1 A 123 Coil 109 J_MOL_BIOL_233,_305-312_(1993)_PMID:_8377205 dG_and_ddG_were_measured_in_the_presence_of_[urea]50%
92 Barnase Bacillus_amyloliquefaciens NRBSN RNBR_BACAM P00648 A920109 1BNI T99V 6.3 25 -2.7 -1 A 123 Sheet 1.7 J_MOL_BIOL_224,_783-804_(1992)_PMID:_1569557 dG_and_ddG_were_measured_in_the_presence_of_[urea]50%
46 Barnase Bacillus_amyloliquefaciens NRBSN RNBR_BACAM P00648 A920109 1BNI V10A 6.3 25 -3.4 -1 A 123 Helix 0 J_MOL_BIOL_224,_783-804_(1992)_PMID:_1569557 dG_and_ddG_were_measured_in_the_presence_of_[urea]50%
45 Barnase Bacillus_amyloliquefaciens NRBSN RNBR_BACAM P00648 A920109 1BNI V10T 6.3 25 -2.5 -1 A 123 Helix 0 J_MOL_BIOL_224,_783-804_(1992)_PMID:_1569557 dG_and_ddG_were_measured_in_the_presence_of_[urea]50%
64 Barnase Bacillus_amyloliquefaciens NRBSN RNBR_BACAM P00648 A920109 1BNI V36A 6.3 25 -1.3 -1 A 123 Coil 71.8 J_MOL_BIOL_224,_783-804_(1992)_PMID:_1569557 dG_and_ddG_were_measured_in_the_presence_of_[urea]50%
65 Barnase Bacillus_amyloliquefaciens NRBSN RNBR_BACAM P00648 A920109 1BNI V36T 6.3 25 -1.1 -1 A 123 Coil 71.8 J_MOL_BIOL_224,_783-804_(1992)_PMID:_1569557 dG_and_ddG_were_measured_in_the_presence_of_[urea]50%
67 Barnase Bacillus_amyloliquefaciens NRBSN RNBR_BACAM P00648 A920109 1BNI V45A 6.3 25 -1.8 -1 A 123 Helix 42.9 J_MOL_BIOL_224,_783-804_(1992)_PMID:_1569557 dG_and_ddG_were_measured_in_the_presence_of_[urea]50%
68 Barnase Bacillus_amyloliquefaciens NRBSN RNBR_BACAM P00648 A920109 1BNI V45T 6.3 25 -2.4 -1 A 123 Helix 42.9 J_MOL_BIOL_224,_783-804_(1992)_PMID:_1569557 dG_and_ddG_were_measured_in_the_presence_of_[urea]50%
2261 Barnase Bacillus_amyloliquefaciens NRBSN RNBR_BACAM P00648 A920108 1BNI W94F 5.8 25 -1.06 -1 A 123 Coil 70.9 J_MOL_BIOL_224,_759-770_(1992)_PMID:_1569555 dG(H2O)_was_determined_from_the_values_of_m_and_Cm
2262 Barnase Bacillus_amyloliquefaciens NRBSN RNBR_BACAM P00648 A920108 1BNI W94L 5.8 25 -1.59 -1 A 123 Coil 70.9 J_MOL_BIOL_224,_759-770_(1992)_PMID:_1569555 dG(H2O)_was_determined_from_the_values_of_m_and_Cm
2260 Barnase Bacillus_amyloliquefaciens NRBSN RNBR_BACAM P00648 A920108 1BNI W94Y 5.8 25 -1.27 -1 A 123 Coil 70.9 J_MOL_BIOL_224,_759-770_(1992)_PMID:_1569555 dG(H2O)_was_determined_from_the_values_of_m_and_Cm
93 Barnase Bacillus_amyloliquefaciens NRBSN RNBR_BACAM P00648 A920109 1BNI Y103F 6.3 25 0 1 A 123 Coil 60.3 J_MOL_BIOL_224,_783-804_(1992)_PMID:_1569557 dG_and_ddG_were_measured_in_the_presence_of_[urea]50%
9948 Barnase Bacillus_amyloliquefaciens NRBSN RNBR_BACAM P00648 A920109 1BNI Y13A 6.3 25 -3.5 -1 A 123 Helix 39.1 J_MOL_BIOL_224,_783-804_(1992)_PMID:_1569557 dG_and_ddG_were_measured_in_the_presence_of_[urea]50%
2392 Barnase Bacillus_amyloliquefaciens NRBSN RNBR_BACAM P00648 A910257 1BNI Y13F 6.3 25 -0.41 -1 A 123 Helix 39.1 J_MOL_BIOL_218,_465-475_(1991)_PMID:_2010920 
16912 Barnase Bacillus_amyloliquefaciens NRBSN RNBR_BACAM P00648 null 1BNI Y13G 6.3 25 -6.4 -1 A 123 Helix 39.1 BIOCHEMISTRY_43,_3346-3356_(2004)_PMID:_15035606 Relative_to_pseudo-wild_type_(p-WT)_of_barnase,_in_which_a_surface_residue_in_the_active_site_H102_is_mutated_to_Ala._dCp_value_1.7_kcal/mol/deg_used_for_calculation.
9952 Barnase Bacillus_amyloliquefaciens NRBSN RNBR_BACAM P00648 A920109 1BNI Y17A 6.3 25 -2.13 -1 A 123 Helix 121 J_MOL_BIOL_224,_783-804_(1992)_PMID:_1569557 dG_and_ddG_were_measured_in_the_presence_of_[urea]50%
2393 Barnase Bacillus_amyloliquefaciens NRBSN RNBR_BACAM P00648 A910257 1BNI Y17F 6.3 25 -0.3 -1 A 123 Helix 121 J_MOL_BIOL_218,_465-475_(1991)_PMID:_2010920 
991677 Barnase Bacillus_amyloliquefaciens NRBSN RNBR_BACAM P00648 A920114 1BNI Y17G 6.3 25 -4.46 -1 A 123 Helix 121 J_MOL_BIOL_227,_544-559_(1992)_PMID:_1404368 dG_and_ddG_were_measured_in_the_presence_of_[urea]50%
1678 Barnase Bacillus_amyloliquefaciens NRBSN RNBR_BACAM P00648 A920114 1BNI Y17S 6.3 25 -2.57 -1 A 123 Helix 121 J_MOL_BIOL_227,_544-559_(1992)_PMID:_1404368 dG_and_ddG_were_measured_in_the_presence_of_[urea]50%
54 Barnase Bacillus_amyloliquefaciens NRBSN RNBR_BACAM P00648 A920109 1BNI Y24F 6.3 25 0 1 A 123 Turn 17.3 J_MOL_BIOL_224,_783-804_(1992)_PMID:_1569557 dG_and_ddG_were_measured_in_the_presence_of_[urea]50%
991981 Barnase Bacillus_amyloliquefaciens NRBSN RNBR_BACAM P00648 null 1BNI Y78F 6.3 25 -1.45 -1 A 123 Coil 9.4 NATURE_340,_122-126_(1989)_PMID:_2739734 
16923 Barnase Bacillus_amyloliquefaciens NRBSN RNBR_BACAM P00648 null 1BNI Y97G 6.3 25 -6.6 -1 A 123 Sheet 29.7 BIOCHEMISTRY_43,_3346-3356_(2004)_PMID:_15035606 Relative_to_pseudo-wild_type_(p-WT)_of_barnase,_in_which_a_surface_residue_in_the_active_site_H102_is_mutated_to_Ala._dCp_value_1.7_kcal/mol/deg_used_for_calculation.
14058 Trypsin_inhibitor Bovine TIBO BPT1_BOVIN P00974 A950182 1BPI D3A 7 39 0.2 1 0 80 Helix 114.8 J_MOL_BIOL_249,_388-397_(1995)_PMID:_7540212 stability_values_are_relative_to_[5-55]Ala_(see_entry_2597_for_details)._1mM_EDTA_is_used_as_additive._ddG_=_dTm*dS
14091 Trypsin_inhibitor Bovine TIBO BPT1_BOVIN P00974 A950182 1BPI D50A 7 39 -0.4 -1 0 80 Helix 51.9 J_MOL_BIOL_249,_388-397_(1995)_PMID:_7540212 stability_values_are_relative_to_[5-55]Ala_(see_entry_2597_for_details)._1_mM_EDTA_is_used_as_additive._ddG_=_dTm*dS
14090 Trypsin_inhibitor Bovine TIBO BPT1_BOVIN P00974 A950182 1BPI E49A 7 39 -0.2 -1 0 80 Helix 115 J_MOL_BIOL_249,_388-397_(1995)_PMID:_7540212 stability_values_are_relative_to_[5-55]Ala_(see_entry_2597_for_details)._1_mM_EDTA_is_used_as_additive._ddG_=_dTm*dS
14061 Trypsin_inhibitor Bovine TIBO BPT1_BOVIN P00974 A950182 1BPI E7A 7 39 -1.5 -1 0 80 Helix 46.8 J_MOL_BIOL_249,_388-397_(1995)_PMID:_7540212 stability_values_are_relative_to_[5-55]Ala_(see_entry_2597_for_details)._1_mM_EDTA_is_used_as_additive._ddG_=_dTm*dS
14073 Trypsin_inhibitor Bovine TIBO BPT1_BOVIN P00974 A950182 1BPI F22A 7 39 -2 -1 0 80 Sheet 23.2 J_MOL_BIOL_249,_388-397_(1995)_PMID:_7540212 stability_values_are_relative_to_[5-55]Ala_(see_entry_2597_for_details)._1_mM_EDTA_is_used_as_additive._ddG_=_dTm*dS
1732 Trypsin_inhibitor Bovine TIBO BPT1_BOVIN P00974 A930048 1BPI F45A 2 25 -6.9 -1 0 80 Sheet 20.3 PROTEIN_SCI_2,_588-596_(1993)_PMID:_7686069 
14059 Trypsin_inhibitor Bovine TIBO BPT1_BOVIN P00974 A950182 1BPI F4A 7 39 -3 -1 0 80 Helix 21.9 J_MOL_BIOL_249,_388-397_(1995)_PMID:_7540212 stability_values_are_relative_to_[5-55]Ala_(see_entry_2597_for_details)._1_mM_EDTA_is_used_as_additive._ddG_=_dTm*dS
14066 Trypsin_inhibitor Bovine TIBO BPT1_BOVIN P00974 A950182 1BPI G12A 7 39 -1.8 -1 0 80 Coil 17.1 J_MOL_BIOL_249,_388-397_(1995)_PMID:_7540212 stability_values_are_relative_to_[5-55]Ala_(see_entry_2597_for_details)._1_mM_EDTA_is_used_as_additive._ddG_=_dTm*dS
14076 Trypsin_inhibitor Bovine TIBO BPT1_BOVIN P00974 A950182 1BPI G28A 7 39 -1 -1 0 80 Coil 42.2 J_MOL_BIOL_249,_388-397_(1995)_PMID:_7540212 stability_values_are_relative_to_[5-55]Ala_(see_entry_2597_for_details)._1_mM_EDTA_is_used_as_additive._ddG_=_dTm*dS
14082 Trypsin_inhibitor Bovine TIBO BPT1_BOVIN P00974 A950182 1BPI G36A 7 39 -2.1 -1 0 80 Coil 0.2 J_MOL_BIOL_249,_388-397_(1995)_PMID:_7540212 stability_values_are_relative_to_[5-55]Ala_(see_entry_2597_for_details)._1_mM_EDTA_is_used_as_additive._ddG_=_dTm*dS
13294 Trypsin_inhibitor Bovine TIBO BPT1_BOVIN P00974 A931065 1BPI G36S 4.6 72.6 -0.7 -1 0 80 Coil 0.6 BIOCHEMISTRY_32,_4564-4570_(1993)_PMID:_7683491 
14083 Trypsin_inhibitor Bovine TIBO BPT1_BOVIN P00974 A950182 1BPI G37A 7 39 -2.3 -1 0 80 Coil 34.4 J_MOL_BIOL_249,_388-397_(1995)_PMID:_7540212 stability_values_are_relative_to_[5-55]Ala_(see_entry_2597_for_details)._1_mM_EDTA_is_used_as_additive._ddG_=_dTm*dS
14095 Trypsin_inhibitor Bovine TIBO BPT1_BOVIN P00974 A950182 1BPI G56A 7 39 -0.2 -1 0 80 Helix 18.8 J_MOL_BIOL_249,_388-397_(1995)_PMID:_7540212 stability_values_are_relative_to_[5-55]Ala_(see_entry_2597_for_details)_.1_mM_EDTA_is_used_as_additive._ddG_=_dTm*dS
14096 Trypsin_inhibitor Bovine TIBO BPT1_BOVIN P00974 A950182 1BPI G57A 7 39 -0.2 -1 0 80 Coil 42.9 J_MOL_BIOL_249,_388-397_(1995)_PMID:_7540212 stability_values_are_relative_to_[5-55]Ala_(see_entry_2597_for_details)._1_mM_EDTA_is_used_as_additive._ddG_=_dTm*dS
14070 Trypsin_inhibitor Bovine TIBO BPT1_BOVIN P00974 A950182 1BPI I18A 7 39 -1.5 -1 0 80 Sheet 68.4 J_MOL_BIOL_249,_388-397_(1995)_PMID:_7540212 stability_values_are_relative_to_[5-55]Ala_(see_entry_2597_for_details)._1_mM_EDTA_is_used_as_additive._ddG_=_dTm*dS
14071 Trypsin_inhibitor Bovine TIBO BPT1_BOVIN P00974 A950182 1BPI I19A 7 39 -2.1 -1 0 80 Sheet 107.4 J_MOL_BIOL_249,_388-397_(1995)_PMID:_7540212 stability_values_are_relative_to_[5-55]Ala_(see_entry_2597_for_details)._1_mM_EDTA_is_used_as_additive._ddG_=_dTm*dS
14068 Trypsin_inhibitor Bovine TIBO BPT1_BOVIN P00974 A950182 1BPI K15A 7 39 -0.4 -1 0 80 Coil 186.2 J_MOL_BIOL_249,_388-397_(1995)_PMID:_7540212 stability_values_are_relative_to_[5-55]Ala_(see_entry_2597_for_details)._1_mM_EDTA_is_used_as_additive._ddG_=_dTm*dS
14075 Trypsin_inhibitor Bovine TIBO BPT1_BOVIN P00974 A950182 1BPI K26A 7 39 0 1 0 80 Coil 210.3 J_MOL_BIOL_249,_388-397_(1995)_PMID:_7540212 stability_values_are_relative_to_[5-55]Ala_(see_entry_2597_for_details)._1_mM_EDTA_is_used_as_additive._ddG_=_dTm*dS
14085 Trypsin_inhibitor Bovine TIBO BPT1_BOVIN P00974 A950182 1BPI K41A 7 39 -0.4 -1 0 80 Coil 97.9 J_MOL_BIOL_249,_388-397_(1995)_PMID:_7540212 stability_values_are_relative_to_[5-55]Ala_(see_entry_2597_for_details)._1_mM_EDTA_is_used_as_additive._ddG_=_dTm*dS
14088 Trypsin_inhibitor Bovine TIBO BPT1_BOVIN P00974 A950182 1BPI K46A 7 39 0.1 1 0 80 Coil 165.3 J_MOL_BIOL_249,_388-397_(1995)_PMID:_7540212 stability_values_are_relative_to_[5-55]Ala_(see_entry_2597_for_details)._1_mM_EDTA_is_used_as_additive._ddG_=_dTm*dS
14077 Trypsin_inhibitor Bovine TIBO BPT1_BOVIN P00974 A950182 1BPI L29A 7 39 0 1 0 80 Sheet 110.9 J_MOL_BIOL_249,_388-397_(1995)_PMID:_7540212 stability_values_are_relative_to_[5-55]Ala_(see_entry_2597_for_details)._1_mM_EDTA_is_used_as_additive._ddG_=_dTm*dS
14060 Trypsin_inhibitor Bovine TIBO BPT1_BOVIN P00974 A950182 1BPI L6A 7 39 -0.6 -1 0 80 Helix 111.4 J_MOL_BIOL_249,_388-397_(1995)_PMID:_7540212 stability_values_are_relative_to_[5-55]Ala_(see_entry_2597_for_details)._1_mM_EDTA_is_used_as_additive._ddG_=_dTm*dS
14092 Trypsin_inhibitor Bovine TIBO BPT1_BOVIN P00974 A950182 1BPI M52A 7 39 -1.7 -1 0 80 Helix 125.5 J_MOL_BIOL_249,_388-397_(1995)_PMID:_7540212 stability_values_are_relative_to_[5-55]Ala_(see_entry_2597_for_details)._1_mM_EDTA_is_used_as_additive._ddG_=_dTm*dS
14074 Trypsin_inhibitor Bovine TIBO BPT1_BOVIN P00974 A950182 1BPI N24A 7 39 -2.2 -1 0 80 Sheet 34.9 J_MOL_BIOL_249,_388-397_(1995)_PMID:_7540212 stability_values_are_relative_to_[5-55]Ala_(see_entry_2597_for_details)._1_mM_EDTA_is_used_as_additive._ddG_=_dTm*dS
991731 Trypsin_inhibitor Bovine TIBO BPT1_BOVIN P00974 A930048 1BPI N43G 2 25 -5.7 -1 0 80 Coil 1.1 PROTEIN_SCI_2,_588-596_(1993)_PMID:_7686069 
14087 Trypsin_inhibitor Bovine TIBO BPT1_BOVIN P00974 A950182 1BPI N44A 7 39 -3.3 -1 0 80 Coil 21.5 J_MOL_BIOL_249,_388-397_(1995)_PMID:_7540212 stability_values_are_relative_to_[5-55]Ala_(see_entry_2597_for_details)._1_mM_EDTA_is_used_as_additive._ddG_=_dTm*dS
11770 Trypsin_inhibitor_(BPTI) Bovine TIBO BPT1_BOVIN P00974 A930049 1BPI N44G 2 25 -4.7 -1 0 80 Coil 20.5 BIOCHEMISTRY_32,_9600-9608_(1993)_PMID:_7690587 dG_and_ddG_values_are_at_25_degrees_C
14067 Trypsin_inhibitor Bovine TIBO BPT1_BOVIN P00974 A950182 1BPI P13A 7 39 -1.2 -1 0 80 Coil 74.3 J_MOL_BIOL_249,_388-397_(1995)_PMID:_7540212 stability_values_are_relative_to_[5-55]Ala_(see_entry_2597_for_details)._1_mM_EDTA_is_used_as_additive._ddG_=_dTm*dS
14057 Trypsin_inhibitor Bovine TIBO BPT1_BOVIN P00974 A950182 1BPI P2A 7 39 -1.3 -1 0 80 Helix 67.8 J_MOL_BIOL_249,_388-397_(1995)_PMID:_7540212 stability_values_are_relative_to_[5-55]Ala_(see_entry_2597_for_details)._1_mM_EDTA_is_used_as_additive._ddG_=_dTm*dS
14062 Trypsin_inhibitor Bovine TIBO BPT1_BOVIN P00974 A950182 1BPI P8A 7 39 -0.3 -1 0 80 Coil 108.6 J_MOL_BIOL_249,_388-397_(1995)_PMID:_7540212 stability_values_are_relative_to_[5-55]Ala_(see_entry_2597_for_details)._1_mM_EDTA_is_used_as_additive._ddG_=_dTm*dS
14063 Trypsin_inhibitor Bovine TIBO BPT1_BOVIN P00974 A950182 1BPI P9A 7 39 -0.8 -1 0 80 Coil 49.1 J_MOL_BIOL_249,_388-397_(1995)_PMID:_7540212 stability_values_are_relative_to_[5-55]Ala_(see_entry_2597_for_details)._1_mM_EDTA_is_used_as_additive._ddG_=_dTm*dS
14078 Trypsin_inhibitor Bovine TIBO BPT1_BOVIN P00974 A950182 1BPI Q31A 7 39 -1 -1 0 80 Sheet 65 J_MOL_BIOL_249,_388-397_(1995)_PMID:_7540212 stability_values_are_relative_to_[5-55]Ala_(see_entry_2597_for_details)._1_mM_EDTA_is_used_as_additive._ddG_=_dTm*dS
14069 Trypsin_inhibitor Bovine TIBO BPT1_BOVIN P00974 A950182 1BPI R17A 7 39 -0.3 -1 0 80 Coil 204.2 J_MOL_BIOL_249,_388-397_(1995)_PMID:_7540212 stability_values_are_relative_to_[5-55]Ala_(see_entry_2597_for_details)._1_mM_EDTA_is_used_as_additive._ddG_=_dTm*dS
14056 Trypsin_inhibitor Bovine TIBO BPT1_BOVIN P00974 A950182 1BPI R1A 7 39 -0.5 -1 0 80 Coil 144.3 J_MOL_BIOL_249,_388-397_(1995)_PMID:_7540212 stability_values_are_relative_to_[5-55]Ala_(see_entry_2597_for_details)._1_mM_EDTA_is_used_as_additive._ddG_=_dTm*dS
14072 Trypsin_inhibitor Bovine TIBO BPT1_BOVIN P00974 A950182 1BPI R20A 7 39 -1.8 -1 0 80 Sheet 35.4 J_MOL_BIOL_249,_388-397_(1995)_PMID:_7540212 stability_values_are_relative_to_[5-55]Ala_(see_entry_2597_for_details)._1_mM_EDTA_is_used_as_additive._ddG_=_dTm*dS
14084 Trypsin_inhibitor Bovine TIBO BPT1_BOVIN P00974 A950182 1BPI R39A 7 39 0 1 0 80 Coil 183.5 J_MOL_BIOL_249,_388-397_(1995)_PMID:_7540212 stability_values_are_relative_to_[5-55]Ala_(see_entry_2597_for_details)._1_mM_EDTA_is_used_as_additive._ddG_=_dTm*dS
14086 Trypsin_inhibitor Bovine TIBO BPT1_BOVIN P00974 A950182 1BPI R42A 7 39 -0.5 -1 0 80 Coil 161.3 J_MOL_BIOL_249,_388-397_(1995)_PMID:_7540212 stability_values_are_relative_to_[5-55]Ala_(see_entry_2597_for_details)._1_mM_EDTA_is_used_as_additive._ddG_=_dTm*dS
14093 Trypsin_inhibitor Bovine TIBO BPT1_BOVIN P00974 A950182 1BPI R53A 7 39 -0.1 -1 0 80 Helix 170.4 J_MOL_BIOL_249,_388-397_(1995)_PMID:_7540212 stability_values_are_relative_to_[5-55]Ala_(see_entry_2597_for_details)._1_mM_EDTA_is_used_as_additive._ddG_=_dTm*dS
14089 Trypsin_inhibitor Bovine TIBO BPT1_BOVIN P00974 A950182 1BPI S47A 7 39 -1.6 -1 0 80 Helix 35.7 J_MOL_BIOL_249,_388-397_(1995)_PMID:_7540212 stability_values_are_relative_to_[5-55]Ala_(see_entry_2597_for_details)._1_mM_EDTA_is_used_as_additive._ddG_=_dTm*dS
14065 Trypsin_inhibitor Bovine TIBO BPT1_BOVIN P00974 A950182 1BPI T11A 7 39 0 1 0 80 Coil 65.8 J_MOL_BIOL_249,_388-397_(1995)_PMID:_7540212 stability_values_are_relative_to_[5-55]Ala_(see_entry_2597_for_details)._1_mM_EDTA_is_used_as_additive.
14079 Trypsin_inhibitor Bovine TIBO BPT1_BOVIN P00974 A950182 1BPI T32A 7 39 -0.1 -1 0 80 Sheet 79 J_MOL_BIOL_249,_388-397_(1995)_PMID:_7540212 stability_values_are_relative_to_[5-55]Ala_(see_entry_2597_for_details)._1_mM_EDTA_is_used_as_additive._ddG_=_dTm*dS
14094 Trypsin_inhibitor Bovine TIBO BPT1_BOVIN P00974 A950182 1BPI T54A 7 39 -0.1 -1 0 80 Helix 50.1 J_MOL_BIOL_249,_388-397_(1995)_PMID:_7540212 stability_values_are_relative_to_[5-55]Ala_(see_entry_2597_for_details)._1_mM_EDTA_is_used_as_additive._ddG_=_dTm*dS
14080 Trypsin_inhibitor Bovine TIBO BPT1_BOVIN P00974 A950182 1BPI V34A 7 39 -1.2 -1 0 80 Sheet 61.9 J_MOL_BIOL_249,_388-397_(1995)_PMID:_7540212 stability_values_are_relative_to_[5-55]Ala_(see_entry_2597_for_details)._1_mM_EDTA_is_used_as_additive._ddG_=_dTm*dS
14064 Trypsin_inhibitor Bovine TIBO BPT1_BOVIN P00974 A950182 1BPI Y10A 7 39 -1.2 -1 0 80 Coil 78.2 J_MOL_BIOL_249,_388-397_(1995)_PMID:_7540212 stability_values_are_relative_to_[5-55]Ala_(see_entry_2597_for_details)._1_mM_EDTA_is_used_as_additive._ddG_=_dTm*dS
1729 Trypsin_inhibitor Bovine TIBO BPT1_BOVIN P00974 A930048 1BPI Y23A 2 25 -5.9 -1 0 80 Sheet 9 PROTEIN_SCI_2,_588-596_(1993)_PMID:_7686069 
14081 Trypsin_inhibitor Bovine TIBO BPT1_BOVIN P00974 A950182 1BPI Y35A 7 39 -1.1 -1 0 80 Sheet 14.3 J_MOL_BIOL_249,_388-397_(1995)_PMID:_7540212 stability_values_are_relative_to_[5-55]Ala_(see_entry_2597_for_details)._1_mM_EDTA_is_used_as_additive._ddG_=_dTm*dS
991730 Trypsin_inhibitor Bovine TIBO BPT1_BOVIN P00974 A930048 1BPI Y35G 2 25 -5 -1 0 80 Sheet 14.3 PROTEIN_SCI_2,_588-596_(1993)_PMID:_7686069 
11863 Barstar Bacillus_amyloliquefaciens S01373 BARS_BACAM P11540 C976041 1BTA C82A 7.4 25 0.48 1 0 90 Coil 39.2 PROTEIN_SCI_6,_2196-2202_(1997) additive_:_EDTA(1_mM),
2096 Myoglobin Sperm_whale MYWHP MYG_PHYCA P02185 null 1BVC A130K 7.8 4 -2.1 -1 0 153 Helix 0 NAT_STRUCT_BIOL_3,_439-445_(1996)_PMID:_8612074 the_transition_is_3-state_ddG(N-U)
2097 Myoglobin Sperm_whale MYWHP MYG_PHYCA P02185 null 1BVC A130L 7.8 4 -0.9 -1 0 153 Helix 0 NAT_STRUCT_BIOL_3,_439-445_(1996)_PMID:_8612074 the_transition_is_3-state_ddG(N-U)
995907 Myoglobin Sperm_whale MYWHP MYG_PHYCA P02185 B992475 1BVC D44A 4 25 -0.17 -1 0 153 Turn 105.8 BIOCHEMISTRY_38,_9783-9790_(1999)_PMID:_10423259 KCN(0.5_mM)_was_added_in_the_experiment
995909 Myoglobin Sperm_whale MYWHP MYG_PHYCA P02185 B992475 1BVC D60A 4 25 -0.13 -1 0 153 Helix 55.1 BIOCHEMISTRY_38,_9783-9790_(1999)_PMID:_10423259 KCN(0.5_mM)_was_added_in_the_experiment
9911140 Myoglobin Sperm_whale MYWHP MYG_PHYCA P02185 C010554 1BVC E109A 4.2 4 0.27 1 0 153 Helix 99.3 BIOCHEMISTRY_40_5283-5289_(2001)_PMID:_11318652 
9911142 Myoglobin Sperm_whale MYWHP MYG_PHYCA P02185 C010554 1BVC E109G 4.2 4 -0.93 -1 0 153 Helix 99.3 BIOCHEMISTRY_40_5283-5289_(2001)_PMID:_11318652 
995910 Myoglobin Sperm_whale MYWHP MYG_PHYCA P02185 B992475 1BVC E18A 4 25 -0.6 -1 0 153 Helix 78.4 BIOCHEMISTRY_38,_9783-9790_(1999)_PMID:_10423259 KCN(0.5_mM)_was_added_in_the_experiment
995911 Myoglobin Sperm_whale MYWHP MYG_PHYCA P02185 B992475 1BVC E4A 4 25 -0.63 -1 0 153 Helix 122.4 BIOCHEMISTRY_38,_9783-9790_(1999)_PMID:_10423259 KCN(0.5_mM)_was_added_in_the_experiment
2095 Myoglobin Sperm_whale MYWHP MYG_PHYCA P02185 null 1BVC F123K 7.8 4 -2.1 -1 0 153 Coil 1 NAT_STRUCT_BIOL_3,_439-445_(1996)_PMID:_8612074 the_transition_is_3-state_ddG(N-U)
13328 Myoglobin Sperm_whale MYWHP MYG_PHYCA P02185 A931552 1BVC G129A 9.6 82.2 1.1 1 0 153 Helix 29 PROTEIN_SCI_2,_1099-1105_(1993)_PMID:_8358293 
13337 Myoglobin Sperm_whale MYWHP MYG_PHYCA P02185 A931552 1BVC G23A 9.6 82.2 -1.1 -1 0 153 Helix 16 PROTEIN_SCI_2,_1099-1105_(1993)_PMID:_8358293 
13331 Myoglobin Sperm_whale MYWHP MYG_PHYCA P02185 A931552 1BVC H116A 9.6 82.2 0.2 1 0 153 Helix 90 PROTEIN_SCI_2,_1099-1105_(1993)_PMID:_8358293 
2098 Myoglobin Sperm_whale MYWHP MYG_PHYCA P02185 null 1BVC H36Q 7.8 4 -0.8 -1 0 153 Helix 43.6 NAT_STRUCT_BIOL_3,_439-445_(1996)_PMID:_8612074 the_transition_is_3-state_ddG(N-U)
13277 Myoglobin Sperm_whale MYWHP MYG_PHYCA P02185 A931540 1BVC I111A 11 76.5 -1.8 -1 0 153 Helix 5 BIOCHEMISTRY_32,_12638-12643_(1993)_PMID:_8251481 
13275 Myoglobin Sperm_whale MYWHP MYG_PHYCA P02185 A931540 1BVC I111L 11 76.5 -0.6 -1 0 153 Helix 5 BIOCHEMISTRY_32,_12638-12643_(1993)_PMID:_8251481 
13276 Myoglobin Sperm_whale MYWHP MYG_PHYCA P02185 A931540 1BVC I111M 11 76.5 -1.1 -1 0 153 Helix 5 BIOCHEMISTRY_32,_12638-12643_(1993)_PMID:_8251481 
13342 Myoglobin Sperm_whale MYWHP MYG_PHYCA P02185 A931552 1BVC I142A 9.6 82.2 -1.9 -1 0 153 Helix 0 PROTEIN_SCI_2,_1099-1105_(1993)_PMID:_8358293 
13278 Myoglobin Sperm_whale MYWHP MYG_PHYCA P02185 A931540 1BVC I142L 11 76.5 0.6 1 0 153 Helix 0.3 BIOCHEMISTRY_32,_12638-12643_(1993)_PMID:_8251481 
13279 Myoglobin Sperm_whale MYWHP MYG_PHYCA P02185 A931540 1BVC I142M 11 76.5 0.9 1 0 153 Helix 0.3 BIOCHEMISTRY_32,_12638-12643_(1993)_PMID:_8251481 
13280 Myoglobin Sperm_whale MYWHP MYG_PHYCA P02185 A931540 1BVC I142V 11 76.5 -0.1 -1 0 153 Helix 0.3 BIOCHEMISTRY_32,_12638-12643_(1993)_PMID:_8251481 
13274 Myoglobin Sperm_whale MYWHP MYG_PHYCA P02185 A931540 1BVC I28A 11 76.5 -1.3 -1 0 153 Helix 1.8 BIOCHEMISTRY_32,_12638-12643_(1993)_PMID:_8251481 
13271 Myoglobin Sperm_whale MYWHP MYG_PHYCA P02185 A931540 1BVC I28L 11 76.5 -0.6 -1 0 153 Helix 1.8 BIOCHEMISTRY_32,_12638-12643_(1993)_PMID:_8251481 
13272 Myoglobin Sperm_whale MYWHP MYG_PHYCA P02185 A931540 1BVC I28M 11 76.5 -0.6 -1 0 153 Helix 1.8 BIOCHEMISTRY_32,_12638-12643_(1993)_PMID:_8251481 
13273 Myoglobin Sperm_whale MYWHP MYG_PHYCA P02185 A931540 1BVC I28V 11 76.5 0 1 0 153 Helix 1.8 BIOCHEMISTRY_32,_12638-12643_(1993)_PMID:_8251481 
9911144 Myoglobin Sperm_whale MYWHP MYG_PHYCA P02185 C010554 1BVC K140A 4.2 4 0.47 1 0 153 Helix 131.6 BIOCHEMISTRY_40_5283-5289_(2001)_PMID:_11318652 
995908 Myoglobin Sperm_whale MYWHP MYG_PHYCA P02185 B992475 1BVC K56A 4 25 -0.23 -1 0 153 Helix 120.6 BIOCHEMISTRY_38,_9783-9790_(1999)_PMID:_10423259 KCN(0.5_mM)_was_added_in_the_experiment
995912 Myoglobin Sperm_whale MYWHP MYG_PHYCA P02185 B992475 1BVC K77A 4 25 -0.04 -1 0 153 Helix 100.8 BIOCHEMISTRY_38,_9783-9790_(1999)_PMID:_10423259 KCN(0.5_mM)_was_added_in_the_experiment
13335 Myoglobin Sperm_whale MYWHP MYG_PHYCA P02185 A931552 1BVC L11A 9.6 82.2 -0.4 -1 0 153 Helix 44 PROTEIN_SCI_2,_1099-1105_(1993)_PMID:_8358293 
13290 Myoglobin Sperm_whale MYWHP MYG_PHYCA P02185 A931540 1BVC L135I 11 76.5 -1.5 -1 0 153 Helix 1.9 BIOCHEMISTRY_32,_12638-12643_(1993)_PMID:_8251481 
13291 Myoglobin Sperm_whale MYWHP MYG_PHYCA P02185 A931540 1BVC L135M 11 76.5 -0.8 -1 0 153 Helix 1.9 BIOCHEMISTRY_32,_12638-12643_(1993)_PMID:_8251481 
13292 Myoglobin Sperm_whale MYWHP MYG_PHYCA P02185 A931540 1BVC L135V 11 76.5 -2.2 -1 0 153 Helix 1.9 BIOCHEMISTRY_32,_12638-12643_(1993)_PMID:_8251481 
13338 Myoglobin Sperm_whale MYWHP MYG_PHYCA P02185 A931552 1BVC L137A 9.6 82.2 -1.8 -1 0 153 Helix 22 PROTEIN_SCI_2,_1099-1105_(1993)_PMID:_8358293 
13341 Myoglobin Sperm_whale MYWHP MYG_PHYCA P02185 A931552 1BVC L149A 9.6 82.2 -1.6 -1 0 153 Coil 59 PROTEIN_SCI_2,_1099-1105_(1993)_PMID:_8358293 
13285 Myoglobin Sperm_whale MYWHP MYG_PHYCA P02185 A931540 1BVC L29A 11 76.5 -2.4 -1 0 153 Helix 4.8 BIOCHEMISTRY_32,_12638-12643_(1993)_PMID:_8251481 
13282 Myoglobin Sperm_whale MYWHP MYG_PHYCA P02185 A931540 1BVC L29I 11 76.5 -1.1 -1 0 153 Helix 4.8 BIOCHEMISTRY_32,_12638-12643_(1993)_PMID:_8251481 
13283 Myoglobin Sperm_whale MYWHP MYG_PHYCA P02185 A931540 1BVC L29M 11 76.5 0.1 1 0 153 Helix 4.8 BIOCHEMISTRY_32,_12638-12643_(1993)_PMID:_8251481 
13284 Myoglobin Sperm_whale MYWHP MYG_PHYCA P02185 A931540 1BVC L29V 11 76.5 -1.7 -1 0 153 Helix 4.8 BIOCHEMISTRY_32,_12638-12643_(1993)_PMID:_8251481 
13293 Myoglobin Sperm_whale MYWHP MYG_PHYCA P02185 A931540 1BVC L49I 11 76.5 -0.8 -1 0 153 Coil 6 BIOCHEMISTRY_32,_12638-12643_(1993)_PMID:_8251481 
13289 Myoglobin Sperm_whale MYWHP MYG_PHYCA P02185 A931540 1BVC L69A 11 76.5 -1.2 -1 0 153 Helix 1.1 BIOCHEMISTRY_32,_12638-12643_(1993)_PMID:_8251481 
13286 Myoglobin Sperm_whale MYWHP MYG_PHYCA P02185 A931540 1BVC L69I 11 76.5 0 1 0 153 Helix 1.1 BIOCHEMISTRY_32,_12638-12643_(1993)_PMID:_8251481 
13287 Myoglobin Sperm_whale MYWHP MYG_PHYCA P02185 A931540 1BVC L69M 11 76.5 0 1 0 153 Helix 1.1 BIOCHEMISTRY_32,_12638-12643_(1993)_PMID:_8251481 
13288 Myoglobin Sperm_whale MYWHP MYG_PHYCA P02185 A931540 1BVC L69V 11 76.5 -0.1 -1 0 153 Helix 1.1 BIOCHEMISTRY_32,_12638-12643_(1993)_PMID:_8251481 
13336 Myoglobin Sperm_whale MYWHP MYG_PHYCA P02185 A931552 1BVC L9A 9.6 82.2 -0.4 -1 0 153 Helix 56 PROTEIN_SCI_2,_1099-1105_(1993)_PMID:_8358293 
2094 Myoglobin Sperm_whale MYWHP MYG_PHYCA P02185 null 1BVC M131A 7.8 4 -2.2 -1 0 153 Helix 0 NAT_STRUCT_BIOL_3,_439-445_(1996)_PMID:_8612074 the_transition_is_3-state_ddG(N-U)
13330 Myoglobin Sperm_whale MYWHP MYG_PHYCA P02185 A931552 1BVC P88A 9.6 82.2 0.6 1 0 153 Helix 75 PROTEIN_SCI_2,_1099-1105_(1993)_PMID:_8358293 
9911136 Myoglobin Sperm_whale MYWHP MYG_PHYCA P02185 C010554 1BVC Q8A 4.2 4 0.98 1 0 153 Helix 81.9 BIOCHEMISTRY_40_5283-5289_(2001)_PMID:_11318652 
9911138 Myoglobin Sperm_whale MYWHP MYG_PHYCA P02185 C010554 1BVC Q8G 4.2 4 -0.56 -1 0 153 Helix 81.9 BIOCHEMISTRY_40_5283-5289_(2001)_PMID:_11318652 
13334 Myoglobin Sperm_whale MYWHP MYG_PHYCA P02185 A931552 1BVC S117A 9.6 82.2 -0.3 -1 0 153 Helix 75 PROTEIN_SCI_2,_1099-1105_(1993)_PMID:_8358293 
13340 Myoglobin Sperm_whale MYWHP MYG_PHYCA P02185 A931552 1BVC T51A 9.6 82.2 -1.4 -1 0 153 Helix 64 PROTEIN_SCI_2,_1099-1105_(1993)_PMID:_8358293 
13333 Myoglobin Sperm_whale MYWHP MYG_PHYCA P02185 A931552 1BVC T67A 9.6 82.2 -0.3 -1 0 153 Helix 92 PROTEIN_SCI_2,_1099-1105_(1993)_PMID:_8358293 
13339 Myoglobin Sperm_whale MYWHP MYG_PHYCA P02185 A931552 1BVC V114A 9.6 82.2 -1.4 -1 0 153 Helix 10 PROTEIN_SCI_2,_1099-1105_(1993)_PMID:_8358293 
13332 Myoglobin Sperm_whale MYWHP MYG_PHYCA P02185 A931552 1BVC V13A 9.6 82.2 -0.7 -1 0 153 Helix 0 PROTEIN_SCI_2,_1099-1105_(1993)_PMID:_8358293 
13329 Myoglobin Sperm_whale MYWHP MYG_PHYCA P02185 A931552 1BVC V66A 9.6 82.2 0.8 1 0 153 Helix 57 PROTEIN_SCI_2,_1099-1105_(1993)_PMID:_8358293 
2099 Myoglobin Sperm_whale MYWHP MYG_PHYCA P02185 null 1BVC V68T 7.8 4 -0.6 -1 0 153 Helix 31.2 NAT_STRUCT_BIOL_3,_439-445_(1996)_PMID:_8612074 the_transition_is_3-state_ddG(N-U)
2093 Myoglobin Sperm_whale MYWHP MYG_PHYCA P02185 null 1BVC W14F 7.8 4 -1.1 -1 0 153 Helix 2.6 NAT_STRUCT_BIOL_3,_439-445_(1996)_PMID:_8612074 the_transition_is_3-state_ddG(N-U)
2092 Myoglobin Sperm_whale MYWHP MYG_PHYCA P02185 null 1BVC W7F 7.8 4 -0.9 -1 0 153 Helix 17.5 NAT_STRUCT_BIOL_3,_439-445_(1996)_PMID:_8612074 the_transition_is_3-state_ddG(N-U)
7961 Cytochrome_c2 Rhodobacter_capsulatus CCRF2C CY2_RHOCA P00094 A001091 1C2R G34S 7.5 30 -2.2 -1 A 116 Coil 12.4 BIOCHEMISTRY_39,_4053-4061_(2000)_PMID:_10747794 
352 Cytochrome_c2 Rhodobacter_capsulatus CCRF2C CY2_RHOCA P00094 A910920 1C2R K12D 7.5 25 -1.3 -1 A 116 Helix 81 BIOCHEMISTRY_30,_9238-9241_(1991)_PMID:_1654091 dG_and_ddG_were_measured_in_the_presence_of_[GdnHCl]50%
353 Cytochrome_c2 Rhodobacter_capsulatus CCRF2C CY2_RHOCA P00094 A910920 1C2R K14E 7.5 25 -1.3 -1 A 116 Helix 97 BIOCHEMISTRY_30,_9238-9241_(1991)_PMID:_1654091 dG_and_ddG_were_measured_in_the_presence_of_[GdnHCl]50%
354 Cytochrome_c2 Rhodobacter_capsulatus CCRF2C CY2_RHOCA P00094 A910920 1C2R K32E 7.5 25 0.2 1 A 116 Coil 142 BIOCHEMISTRY_30,_9238-9241_(1991)_PMID:_1654091 dG_and_ddG_were_measured_in_the_presence_of_[GdnHCl]50%
7960 Cytochrome_c2 Rhodobacter_capsulatus CCRF2C CY2_RHOCA P00094 A001091 1C2R P35A 7.5 30 -2 -1 A 116 Coil 24.2 BIOCHEMISTRY_39,_4053-4061_(2000)_PMID:_10747794 
14263 Plasminogen_activator_inhibitor_1 Human ITHUP1 PAI1_HUMAN P05121 A940939 1C5G E350P 6.6 50.2 0.3 1 0 379 Coil 104.1 BIOCHEMISTRY_33,_3643-3648_(1994)_PMID:_8142362 
14262 Plasminogen_activator_inhibitor_1 Human ITHUP1 PAI1_HUMAN P05121 A940939 1C5G E350R 6.6 50.2 -0.3 -1 0 379 Coil 104.1 BIOCHEMISTRY_33,_3643-3648_(1994)_PMID:_8142362 
14261 Plasminogen_activator_inhibitor_1 Human ITHUP1 PAI1_HUMAN P05121 A940939 1C5G R30E 6.6 50.2 -1.2 -1 0 379 Coil 109.6 BIOCHEMISTRY_33,_3643-3648_(1994)_PMID:_8142362 
22252 Cold_shock_protein Bacillus_caldolyticus I40158 CSPB_BACCL P41016 null 1C9O E12K 7 75 -0.43 -1 A 66 Helix 162.3 PROTEIN_ENG_DES_SEL_19,_355-358_(2006)_PMID:_16720692 
12149 Cold_shock_protein Bacillus_caldolyticus I40158 CSPB_BACCL P41016 C010738 1C9O E21A 7 70 -0.29 -1 A 66 Sheet 151.4 J_MOL_BIOL_313_343-357_(2001)_PMID:_11800561 
22247 Cold_shock_protein Bacillus_caldolyticus I40158 CSPB_BACCL P41016 null 1C9O E21K 7 75 -0.26 -1 A 66 Turn 160.9 PROTEIN_ENG_DES_SEL_19,_355-358_(2006)_PMID:_16720692 
22250 Cold_shock_protein Bacillus_caldolyticus I40158 CSPB_BACCL P41016 null 1C9O E36K 7 75 -0.19 -1 A 66 Coil 142.9 PROTEIN_ENG_DES_SEL_19,_355-358_(2006)_PMID:_16720692 
9914446 Cold_shock_protein Bacillus_caldolyticus I40158 CSPB_BACCL P41016 B000949 1C9O E46A 7 70 -0.22 -1 A 66 Sheet 56 NAT_STRUCT_BIOL_7,_380-383_(2000)_PMID:_10802734 
22246 Cold_shock_protein Bacillus_caldolyticus I40158 CSPB_BACCL P41016 null 1C9O E46K 7 75 -0.65 -1 A 66 Sheet 56 PROTEIN_ENG_DES_SEL_19,_355-358_(2006)_PMID:_16720692 
22251 Cold_shock_protein Bacillus_caldolyticus I40158 CSPB_BACCL P41016 null 1C9O E50K 7 75 -0.5 -1 A 66 Sheet 54.3 PROTEIN_ENG_DES_SEL_19,_355-358_(2006)_PMID:_16720692 
9914443 Cold_shock_protein Bacillus_caldolyticus I40158 CSPB_BACCL P41016 B000949 1C9O G23Q 7 70 -0.29 -1 A 66 Coil 46.1 NAT_STRUCT_BIOL_7,_380-383_(2000)_PMID:_10802734 
22245 Cold_shock_protein Bacillus_caldolyticus I40158 CSPB_BACCL P41016 null 1C9O H29E 7 75 -0.76 -1 A 66 Sheet 64.6 PROTEIN_ENG_DES_SEL_19,_355-358_(2006)_PMID:_16720692 
9914449 Cold_shock_protein Bacillus_caldolyticus I40158 CSPB_BACCL P41016 B000949 1C9O L66E 7 70 -1.24 -1 A 66 Coil 112.1 NAT_STRUCT_BIOL_7,_380-383_(2000)_PMID:_10802734 
9914441 Cold_shock_protein Bacillus_caldolyticus I40158 CSPB_BACCL P41016 B000949 1C9O N11S 7 70 0.33 1 A 66 Turn 74.5 NAT_STRUCT_BIOL_7,_380-383_(2000)_PMID:_10802734 
22249 Cold_shock_protein Bacillus_caldolyticus I40158 CSPB_BACCL P41016 null 1C9O N55K 7 75 0.1 1 A 66 Turn 150.1 PROTEIN_ENG_DES_SEL_19,_355-358_(2006)_PMID:_16720692 
9914439 Cold_shock_protein Bacillus_caldolyticus I40158 CSPB_BACCL P41016 B000949 1C9O Q2L 7 70 0.55 1 A 66 Sheet 69.1 NAT_STRUCT_BIOL_7,_380-383_(2000)_PMID:_10802734 
9914447 Cold_shock_protein Bacillus_caldolyticus I40158 CSPB_BACCL P41016 B000949 1C9O Q53E 7 70 -0.1 -1 A 66 Sheet 105.1 NAT_STRUCT_BIOL_7,_380-383_(2000)_PMID:_10802734 
12146 Cold_shock_protein Bacillus_caldolyticus I40158 CSPB_BACCL P41016 C010738 1C9O R3A 7 70 -1.89 -1 A 66 Sheet 154.1 J_MOL_BIOL_313_343-357_(2001)_PMID:_11800561 
9914440 Cold_shock_protein Bacillus_caldolyticus I40158 CSPB_BACCL P41016 B000949 1C9O R3E 7 70 -2.75 -1 A 66 Sheet 154.1 NAT_STRUCT_BIOL_7,_380-383_(2000)_PMID:_10802734 
12145 Cold_shock_protein Bacillus_caldolyticus I40158 CSPB_BACCL P41016 C010738 1C9O R3K 7 70 -0.19 -1 A 66 Sheet 154.1 J_MOL_BIOL_313_343-357_(2001)_PMID:_11800561 
12144 Cold_shock_protein Bacillus_caldolyticus I40158 CSPB_BACCL P41016 C010738 1C9O R3L 7 70 -0.93 -1 A 66 Sheet 154.1 J_MOL_BIOL_313_343-357_(2001)_PMID:_11800561 
22244 Cold_shock_protein Bacillus_caldolyticus I40158 CSPB_BACCL P41016 null 1C9O R56E 7 75 0.76 1 A 66 Turn 213.1 PROTEIN_ENG_DES_SEL_19,_355-358_(2006)_PMID:_16720692 
9914444 Cold_shock_protein Bacillus_caldolyticus I40158 CSPB_BACCL P41016 B000949 1C9O S24D 7 70 0.22 1 A 66 Coil 97.1 NAT_STRUCT_BIOL_7,_380-383_(2000)_PMID:_10802734 
9914445 Cold_shock_protein Bacillus_caldolyticus I40158 CSPB_BACCL P41016 B000949 1C9O T31S 7 70 0.17 1 A 66 Helix 30.7 NAT_STRUCT_BIOL_7,_380-383_(2000)_PMID:_10802734 
9914448 Cold_shock_protein Bacillus_caldolyticus I40158 CSPB_BACCL P41016 B000949 1C9O V64T 7 70 -0.26 -1 A 66 Sheet 62 NAT_STRUCT_BIOL_7,_380-383_(2000)_PMID:_10802734 
9914442 Cold_shock_protein Bacillus_caldolyticus I40158 CSPB_BACCL P41016 B000949 1C9O Y15F 7 70 -0.05 -1 A 66 Sheet 66.4 NAT_STRUCT_BIOL_7,_380-383_(2000)_PMID:_10802734 
994863 Carbonic_anhydrase_II Human CRHU2 CAH2_HUMAN P00918 A931077 1CAH C206S 7.5 23 -0.6 -1 0 260 Coil 9 BIOCHEMISTRY_32,_224-231_(1993)_PMID:_8418842 NI+IU
994709 Carbonic_anhydrase_II Human CRHU2 CAH2_HUMAN P00918 A951219 1CAH W16F 7.5 23 -6 -1 0 260 Helix 3.8 BIOCHEMISTRY_34,_2153-2162_(1995)_PMID:_7857926 NI+IU
994707 Carbonic_anhydrase_II Human CRHU2 CAH2_HUMAN P00918 A951219 1CAH W5F 7.5 23 -2.4 -1 0 260 Coil 64.6 BIOCHEMISTRY_34,_2153-2162_(1995)_PMID:_7857926 NI+IU
5695 Cell_surface_receptor_protein_CD2 Rat RWRTC2 CD2_RAT P08921 B990629 1CDC A40G 7 25 -1.71 -1 A 322 null null BIOCHEMISTRY_38,_1377-1385_(1999)_PMID:_9931001 
5693 Cell_surface_receptor_protein_CD2 Rat RWRTC2 CD2_RAT P08921 B990629 1CDC I18V 7 25 -1.17 -1 A 322 null null BIOCHEMISTRY_38,_1377-1385_(1999)_PMID:_9931001 
5697 Cell_surface_receptor_protein_CD2 Rat RWRTC2 CD2_RAT P08921 B990629 1CDC I57V 7 25 -0.43 -1 A 322 null null BIOCHEMISTRY_38,_1377-1385_(1999)_PMID:_9931001 
5692 Cell_surface_receptor_protein_CD2 Rat RWRTC2 CD2_RAT P08921 B990629 1CDC L16V 7 25 -2.2 -1 A 322 null null BIOCHEMISTRY_38,_1377-1385_(1999)_PMID:_9931001 
5696 Cell_surface_receptor_protein_CD2 Rat RWRTC2 CD2_RAT P08921 B990629 1CDC L50V 7 25 0.37 1 A 322 null null BIOCHEMISTRY_38,_1377-1385_(1999)_PMID:_9931001 
5699 Cell_surface_receptor_protein_CD2 Rat RWRTC2 CD2_RAT P08921 B990629 1CDC L89V 7 25 -0.14 -1 A 322 null null BIOCHEMISTRY_38,_1377-1385_(1999)_PMID:_9931001 
5700 Cell_surface_receptor_protein_CD2 Rat RWRTC2 CD2_RAT P08921 B990629 1CDC L95V 7 25 -0.75 -1 A 322 null null BIOCHEMISTRY_38,_1377-1385_(1999)_PMID:_9931001 
5694 Cell_surface_receptor_protein_CD2 Rat RWRTC2 CD2_RAT P08921 B990629 1CDC V30A 7 25 -4.88 -1 A 322 null null BIOCHEMISTRY_38,_1377-1385_(1999)_PMID:_9931001 
5698 Cell_surface_receptor_protein_CD2 Rat RWRTC2 CD2_RAT P08921 B990629 1CDC V78A 7 25 -3.01 -1 A 322 null null BIOCHEMISTRY_38,_1377-1385_(1999)_PMID:_9931001 
14997 Chitosanase Streptomyces_lividans null CHIS_STRSQ P33665 A990847 1CHK W101F 7 43.2 -4.27 -1 A null Helix 0 BIOCHIM_BIOPHYS_ACTA_1429,_365-376_(1999) 
14998 Chitosanase Streptomyces_lividans null CHIS_STRSQ P33665 A990847 1CHK W227F 7 43.2 -2.51 -1 A null Sheet 8.7 BIOCHIM_BIOPHYS_ACTA_1429,_365-376_(1999)_PMID:_9989221 
14996 Chitosanase Streptomyces_lividans null CHIS_STRSQ P33665 A990847 1CHK W28F 7 43.2 -4.43 -1 A null Helix 25.2 BIOCHIM_BIOPHYS_ACTA_1429,_365-376_(1999)_PMID:_9989221 
14120 Tailspike_protein Bacteriophage_P22 TLBP22 TSPE_BPP22 P12528 A890391 1CLW E309V 7.4 88.4 -2.3 -1 0 667 Sheet 28.8 J_BIOL_CHEM_264,_10693-10698_(1989)_PMID:_2525128 NaN3(1_mM)_was_added_in_the_experiment
14117 Tailspike_protein Bacteriophage_P22 TLBP22 TSPE_BPP22 P12528 A890391 1CLW G177R 7.4 88.4 -2.1 -1 0 667 Sheet 28.4 J_BIOL_CHEM_264,_10693-10698_(1989)_PMID:_2525128 NaN3(1_mM)_was_added_in_the_experiment
14119 Tailspike_protein Bacteriophage_P22 TLBP22 TSPE_BPP22 P12528 A890391 1CLW G244R 7.4 88.4 -4 -1 0 667 Coil 40.8 J_BIOL_CHEM_264,_10693-10698_(1989)_PMID:_2525128 NaN3(1_mM)_was_added_in_the_experiment
14122 Tailspike_protein Bacteriophage_P22 TLBP22 TSPE_BPP22 P12528 A890391 1CLW G323D 7.4 88.4 -0.4 -1 0 667 Coil 13.9 J_BIOL_CHEM_264,_10693-10698_(1989)_PMID:_2525128 NaN3(1_mM)_was_added_in_the_experiment
14121 Tailspike_protein Bacteriophage_P22 TLBP22 TSPE_BPP22 P12528 A890391 1CLW R285K 7.4 88.4 -10.3 -1 0 667 Sheet 80.6 J_BIOL_CHEM_264,_10693-10698_(1989)_PMID:_2525128 NaN3(1_mM)_was_added_in_the_experiment
14123 Tailspike_protein Bacteriophage_P22 TLBP22 TSPE_BPP22 P12528 A890391 1CLW R382S 7.4 88.4 -17.4 -1 0 667 Sheet 59.4 J_BIOL_CHEM_264,_10693-10698_(1989)_PMID:_2525128 NaN3(1_mM)_was_added_in_the_experiment
14118 Tailspike_protein Bacteriophage_P22 TLBP22 TSPE_BPP22 P12528 A890391 1CLW T235I 7.4 88.4 -1.6 -1 0 667 Coil 16.1 J_BIOL_CHEM_264,_10693-10698_(1989)_PMID:_2525128 NaN3(1_mM)_was_added_in_the_experiment
12164 Cold_shock_protein Bacillus_subtilis A45723 CSPB_BACSU P32081 C010738 1CSP A46E 7 70 -0.6 -1 0 67 Sheet 26.9 J_MOL_BIOL_313_343-357_(2001)_PMID:_11800561 
18572 Cold_shock_protein_B Bacillus_subtilis A45723 CSPB_BACSU P32081 null 1CSP A46K 7 70 1.41 1 _ 67 Sheet 26.9 J_MOL_BIOL_347,_1063-1076_(2005)_PMID:_15784264 
99921127 Cold_shock_protein_B Bacillus_subtilis A45723 CSPB_BACSU P32081 null 1CSP D24K 7.5 55 -0.48 -1 _ 67 Coil 124.8 J_MOL_BIOL_366,_842-856_(2007)_PMID:_17188709 His_-Tagg_removed_mutant.
99921128 Cold_shock_protein_B Bacillus_subtilis A45723 CSPB_BACSU P32081 null 1CSP D24N 7.5 55 -0.72 -1 _ 67 Coil 124.8 J_MOL_BIOL_366,_842-856_(2007)_PMID:_17188709 His_-Tagg_removed_mutant.
99921129 Cold_shock_protein_B Bacillus_subtilis A45723 CSPB_BACSU P32081 null 1CSP D25K 7.5 55 -1.39 -1 _ 67 Coil 56.3 J_MOL_BIOL_366,_842-856_(2007)_PMID:_17188709 His_-Tagg_removed_mutant.
99921130 Cold_shock_protein_B Bacillus_subtilis A45723 CSPB_BACSU P32081 null 1CSP D25Q 7.5 55 -0.81 -1 _ 67 Coil 56.3 J_MOL_BIOL_366,_842-856_(2007)_PMID:_17188709 
99921132 Cold_shock_protein_B Bacillus_subtilis A45723 CSPB_BACSU P32081 null 1CSP E19K 7.5 55 -0.57 -1 _ 67 Sheet 79.8 J_MOL_BIOL_366,_842-856_(2007)_PMID:_17188709 His_-Tagg_removed_mutant.
99921133 Cold_shock_protein_B Bacillus_subtilis A45723 CSPB_BACSU P32081 null 1CSP E19Q 7.5 55 -0.19 -1 _ 67 Sheet 79.8 J_MOL_BIOL_366,_842-856_(2007)_PMID:_17188709 His_-Tagg_removed_mutant.
99921135 Cold_shock_protein_B Bacillus_subtilis A45723 CSPB_BACSU P32081 null 1CSP E21Q 7.5 55 -0.31 -1 _ 67 Turn 103.8 J_MOL_BIOL_366,_842-856_(2007)_PMID:_17188709 His_-Tagg_removed_mutant.
18555 Cold_shock_protein_B Bacillus_subtilis A45723 CSPB_BACSU P32081 null 1CSP E3K 7 70 2.75 1 _ 67 Sheet 78.4 J_MOL_BIOL_347,_1063-1076_(2005)_PMID:_15784264 
12163 Cold_shock_protein Bacillus_subtilis A45723 CSPB_BACSU P32081 C010738 1CSP E3L 7 70 1.6 1 0 67 Sheet 78.4 J_MOL_BIOL_313_343-357_(2001)_PMID:_11800561 
99921136 Cold_shock_protein_B Bacillus_subtilis A45723 CSPB_BACSU P32081 null 1CSP E3Q 7.5 55 1.31 1 _ 67 Sheet 78.4 J_MOL_BIOL_366,_842-856_(2007)_PMID:_17188709 
9914453 Cold_shock_protein Bacillus_subtilis A45723 CSPB_BACSU P32081 B000949 1CSP E3R 7 70 2.65 1 0 67 Sheet 78.4 NAT_STRUCT_BIOL_7,_380-383_(2000)_PMID:_10802734 
99921138 Cold_shock_protein_B Bacillus_subtilis A45723 CSPB_BACSU P32081 null 1CSP E42K 7.5 55 0.02 1 _ 67 Turn 126.1 J_MOL_BIOL_366,_842-856_(2007)_PMID:_17188709 His_-Tagg_removed_mutant.
99921139 Cold_shock_protein_B Bacillus_subtilis A45723 CSPB_BACSU P32081 null 1CSP E42Q 7.5 55 -0.12 -1 _ 67 Turn 126.1 J_MOL_BIOL_366,_842-856_(2007)_PMID:_17188709 His_-Tagg_removed_mutant.
99921140 Cold_shock_protein_B Bacillus_subtilis A45723 CSPB_BACSU P32081 null 1CSP E43K 7.5 55 0.17 1 _ 67 Turn 131.6 J_MOL_BIOL_366,_842-856_(2007)_PMID:_17188709 His_-Tagg_removed_mutant.
99921141 Cold_shock_protein_B Bacillus_subtilis A45723 CSPB_BACSU P32081 null 1CSP E43Q 7.5 55 0.05 1 _ 67 Turn 131.6 J_MOL_BIOL_366,_842-856_(2007)_PMID:_17188709 His_-Tagg_removed_mutant.
18571 Cold_shock_protein_B Bacillus_subtilis A45723 CSPB_BACSU P32081 null 1CSP E43S 7 70 0.29 1 _ 67 Turn 131.6 J_MOL_BIOL_347,_1063-1076_(2005)_PMID:_15784264 
99921143 Cold_shock_protein_B Bacillus_subtilis A45723 CSPB_BACSU P32081 null 1CSP E50Q 7.5 55 -1.22 -1 _ 67 Sheet 68 J_MOL_BIOL_366,_842-856_(2007)_PMID:_17188709 
99921144 Cold_shock_protein_B Bacillus_subtilis A45723 CSPB_BACSU P32081 null 1CSP E53K 7.5 55 -0.19 -1 _ 67 Sheet 115.9 J_MOL_BIOL_366,_842-856_(2007)_PMID:_17188709 His_-Tagg_removed_mutant.
99921145 Cold_shock_protein_B Bacillus_subtilis A45723 CSPB_BACSU P32081 null 1CSP E53Q 7.5 55 0.19 1 _ 67 Sheet 115.9 J_MOL_BIOL_366,_842-856_(2007)_PMID:_17188709 His_-Tagg_removed_mutant.
18557 Cold_shock_protein_B Bacillus_subtilis A45723 CSPB_BACSU P32081 null 1CSP E66K 7 70 2.17 1 _ 67 Coil 46.8 J_MOL_BIOL_347,_1063-1076_(2005)_PMID:_15784264 
9914454 Cold_shock_protein Bacillus_subtilis A45723 CSPB_BACSU P32081 B000949 1CSP E66L 7 70 2.1 1 0 67 Coil 46.8 NAT_STRUCT_BIOL_7,_380-383_(2000)_PMID:_10802734 
16338 Cold_shock_protein_B Bacillus_subtilis A45723 CSPB_BACSU P32081 null 1CSP F15A 7 45 -2.05 -1 _ 67 Sheet 55 BIOCHEMISTRY_38,_2882-2891_(1999)_PMID:_10074340 Thermodynamic_parameters_for_unfolding_(Native_to_Unfolding)
16337 Cold_shock_protein_B Bacillus_subtilis A45723 CSPB_BACSU P32081 null 1CSP F17A 7 45 -1.52 -1 _ 67 Sheet 59.3 BIOCHEMISTRY_38,_2882-2891_(1999)_PMID:_10074340 Thermodynamic_parameters_for_unfolding_(Native_to_Unfolding)
16336 Cold_shock_protein_B Bacillus_subtilis A45723 CSPB_BACSU P32081 null 1CSP F27A 7 45 -0.89 -1 _ 67 Sheet 71.7 BIOCHEMISTRY_38,_2882-2891_(1999)_PMID:_10074340 Thermodynamic_parameters_for_unfolding_(Native_to_Unfolding)
14244 Cold_shock_protein Bacillus_subtilis A45723 CSPB_BACSU P32081 A980815 1CSP F38A 7 60 0.31 1 0 67 Coil 161.6 PROTEINS_30,_401-406_(1998)_PMID:_9533624 
99921146 Cold_shock_protein_B Bacillus_subtilis A45723 CSPB_BACSU P32081 null 1CSP K13E 7.5 55 -0.29 -1 _ 67 Turn 143.1 J_MOL_BIOL_366,_842-856_(2007)_PMID:_17188709 His_-Tagg_removed_mutant.
99921147 Cold_shock_protein_B Bacillus_subtilis A45723 CSPB_BACSU P32081 null 1CSP K13Q 7.5 55 -0.14 -1 _ 67 Turn 143.1 J_MOL_BIOL_366,_842-856_(2007)_PMID:_17188709 His_-Tagg_removed_mutant.
99921148 Cold_shock_protein_B Bacillus_subtilis A45723 CSPB_BACSU P32081 null 1CSP K39E 7.5 55 -0.26 -1 _ 67 Coil 75.3 J_MOL_BIOL_366,_842-856_(2007)_PMID:_17188709 His_-Tagg_removed_mutant.
99921149 Cold_shock_protein_B Bacillus_subtilis A45723 CSPB_BACSU P32081 null 1CSP K39Q 7.5 55 -0.02 -1 _ 67 Coil 75.3 J_MOL_BIOL_366,_842-856_(2007)_PMID:_17188709 His_-Tagg_removed_mutant.
99921150 Cold_shock_protein_B Bacillus_subtilis A45723 CSPB_BACSU P32081 null 1CSP K5E 7.5 55 -3.11 -1 _ 67 Sheet 100.2 J_MOL_BIOL_366,_842-856_(2007)_PMID:_17188709 His_-Tagg_removed_mutant.
99921151 Cold_shock_protein_B Bacillus_subtilis A45723 CSPB_BACSU P32081 null 1CSP K5Q 7.5 55 -1.96 -1 _ 67 Sheet 100.2 J_MOL_BIOL_366,_842-856_(2007)_PMID:_17188709 His_-Tagg_removed_mutant.
99921152 Cold_shock_protein_B Bacillus_subtilis A45723 CSPB_BACSU P32081 null 1CSP K65E 7.5 55 -1.7 -1 _ 67 Sheet 94.3 J_MOL_BIOL_366,_842-856_(2007)_PMID:_17188709 His_-Tagg_removed_mutant.
18556 Cold_shock_protein_B Bacillus_subtilis A45723 CSPB_BACSU P32081 null 1CSP K65I 7 70 1.53 1 _ 67 Sheet 94.3 J_MOL_BIOL_347,_1063-1076_(2005)_PMID:_15784264 
99921153 Cold_shock_protein_B Bacillus_subtilis A45723 CSPB_BACSU P32081 null 1CSP K65Q 7.5 55 -0.76 -1 _ 67 Sheet 94.3 J_MOL_BIOL_366,_842-856_(2007)_PMID:_17188709 His_-Tagg_removed_mutant.
99921164 Cold_shock_protein_B Bacillus_subtilis A45723 CSPB_BACSU P32081 null 1CSP K7E 7.5 55 -3.59 -1 _ 67 Sheet null J_MOL_BIOL_366,_842-856_(2007)_PMID:_17188709 
99921165 Cold_shock_protein_B Bacillus_subtilis A45723 CSPB_BACSU P32081 null 1CSP K7Q 7.5 55 -3.59 -1 _ 67 Sheet null J_MOL_BIOL_366,_842-856_(2007)_PMID:_17188709 
18554 Cold_shock_protein_B Bacillus_subtilis A45723 CSPB_BACSU P32081 null 1CSP M1R 7 70 1.74 1 _ 67 Coil 139.1 J_MOL_BIOL_347,_1063-1076_(2005)_PMID:_15784264 
99921154 Cold_shock_protein_B Bacillus_subtilis A45723 CSPB_BACSU P32081 null 1CSP N10D 7.5 55 0.31 1 _ 67 Sheet 52.1 J_MOL_BIOL_366,_842-856_(2007)_PMID:_17188709 
99921155 Cold_shock_protein_B Bacillus_subtilis A45723 CSPB_BACSU P32081 null 1CSP N10K 7.5 55 -1.51 -1 _ 67 Sheet 52.1 J_MOL_BIOL_366,_842-856_(2007)_PMID:_17188709 His_-Tagg_removed_mutant.
99921156 Cold_shock_protein_B Bacillus_subtilis A45723 CSPB_BACSU P32081 null 1CSP N55D 7.5 55 0.5 1 _ 67 Turn 160.4 J_MOL_BIOL_366,_842-856_(2007)_PMID:_17188709 His_-Tagg_removed_mutant.
99921158 Cold_shock_protein_B Bacillus_subtilis A45723 CSPB_BACSU P32081 null 1CSP R56Q 7.5 55 0.38 1 _ 67 Turn 232.1 J_MOL_BIOL_366,_842-856_(2007)_PMID:_17188709 
99921159 Cold_shock_protein_B Bacillus_subtilis A45723 CSPB_BACSU P32081 null 1CSP S48E 7.5 55 0.1 1 _ 67 Sheet 26.4 J_MOL_BIOL_366,_842-856_(2007)_PMID:_17188709 
99921160 Cold_shock_protein_B Bacillus_subtilis A45723 CSPB_BACSU P32081 null 1CSP S48K 7.5 55 0.74 1 _ 67 Sheet 26.4 J_MOL_BIOL_366,_842-856_(2007)_PMID:_17188709 His_-Tagg_removed_mutant.
18574 Cold_shock_protein_B Bacillus_subtilis A45723 CSPB_BACSU P32081 null 1CSP S48R 7 70 1.58 1 _ 67 Sheet 26.4 J_MOL_BIOL_347,_1063-1076_(2005)_PMID:_15784264 
99921163 Cold_shock_protein_B Bacillus_subtilis A45723 CSPB_BACSU P32081 null 1CSP V20E 7.5 55 -3.59 -1 _ 67 Turn 20 J_MOL_BIOL_366,_842-856_(2007)_PMID:_17188709 His_-Tagg_removed_mutant.
99921161 Cold_shock_protein_B Bacillus_subtilis A45723 CSPB_BACSU P32081 null 1CSP V20K 7.5 55 -1.94 -1 _ 67 Turn 20 J_MOL_BIOL_366,_842-856_(2007)_PMID:_17188709 His_-Tagg_removed_mutant.
99921162 Cold_shock_protein_B Bacillus_subtilis A45723 CSPB_BACSU P32081 null 1CSP V20Q 7.5 55 -1.82 -1 _ 67 Turn 20 J_MOL_BIOL_366,_842-856_(2007)_PMID:_17188709 His_-Tagg_removed_mutant.
14156 Cytochrome_b5 Bovine CBBO5 CYB5_BOVIN P00171 C976413 1CYO F35H 7 66.2 -2.82 -1 0 134 Helix 19.9 PROTEIN_ENG_10,_575-581_(1997)_PMID:_9215576 Ru(NH3)6Cl3_(0.01_mM)_was_added_in_the_experiment._ddG_=_dTm*dS
14155 Cytochrome_b5 Bovine CBBO5 CYB5_BOVIN P00171 C976413 1CYO F35L 7 66.2 -1.87 -1 0 134 Helix 19.9 PROTEIN_ENG_10,_575-581_(1997)_PMID:_9215576 Ru(NH3)6Cl3_(0.01_mM)_was_added_in_the_experiment._ddG_=_dTm*dS
14154 Cytochrome_b5 Bovine CBBO5 CYB5_BOVIN P00171 C976413 1CYO F35Y 7 66.2 0.79 1 0 134 Helix 19.9 PROTEIN_ENG_10,_575-581_(1997)_PMID:_9215576 Ru(NH3)6Cl3_(0.01_mM)_was_added_in_the_experiment._ddG_=_dTm*dS
14493 Cytochrome_b5 Bovine CBBO5 CYB5_BOVIN P00171 A001119 1CYO V45E 7 66.7 -2.68 -1 0 134 Helix 78.1 BIOPHYS_CHEM_83,_3-17_(2000)_PMID:_10631476 
9192 Cytochrome_b Bovine CBBO CYB_BOVIN P00157 A001119 1CYO V45G 7 25 -1.91 -1 0 379 Helix 78.1 BIOPHYS_CHEM_83,_3-17_(2000)_PMID:_10631476 
9191 Cytochrome_b Bovine CBBO CYB_BOVIN P00157 A001119 1CYO V45H 7 25 -1.65 -1 0 379 Helix 78.1 BIOPHYS_CHEM_83,_3-17_(2000)_PMID:_10631476 
9190 Cytochrome_b Bovine CBBO CYB_BOVIN P00157 A001119 1CYO V45T 7 25 -0.96 -1 0 379 Helix 78.1 BIOPHYS_CHEM_83,_3-17_(2000)_PMID:_10631476 
14491 Cytochrome_b5 Bovine CBBO5 CYB5_BOVIN P00171 A001119 1CYO V45Y 7 66.7 -1.53 -1 0 134 Helix 78.1 BIOPHYS_CHEM_83,_3-17_(2000)_PMID:_10631476 
6560 Cytochrome_b5 Bovine CBBO5 CYB5_BOVIN P00171 B991014 1CYO V61E 7 25 -1.05 -1 0 134 Turn 112.1 BIOCHEMISTRY_38,_11961-11972_(1999)_PMID:_10508399 
6562 Cytochrome_b5 Bovine CBBO5 CYB5_BOVIN P00171 B991014 1CYO V61H 7 25 -1.6 -1 0 134 Turn 112.1 BIOCHEMISTRY_38,_11961-11972_(1999)_PMID:_10508399 
6563 Cytochrome_b5 Bovine CBBO5 CYB5_BOVIN P00171 B991014 1CYO V61K 7 25 -2.39 -1 0 134 Turn 112.1 BIOCHEMISTRY_38,_11961-11972_(1999)_PMID:_10508399 
6561 Cytochrome_b5 Bovine CBBO5 CYB5_BOVIN P00171 B991014 1CYO V61Y 7 25 -1.34 -1 0 134 Turn 112.1 BIOCHEMISTRY_38,_11961-11972_(1999)_PMID:_10508399 
12761 Lysozyme Canine S48641 LYSC1_CANFA P81708 C013221 1EL1 A93S 4.5 66.4 -0.26 -1 A 129 Helix 63.1 PROTEIN_ENG_14_967-974_(2001)_PMID:_11809927 
12759 Lysozyme Canine S48641 LYSC1_CANFA P81708 C013221 1EL1 H21G 4.5 66.4 -0.48 -1 A 129 Turn 104.6 PROTEIN_ENG_14_967-974_(2001)_PMID:_11809927 
12758 Lysozyme Canine S48641 LYSC1_CANFA P81708 C013221 1EL1 V109K 4.5 66.4 -0.43 -1 A 129 Helix 10.9 PROTEIN_ENG_14_967-974_(2001)_PMID:_11809927 
3641 Immunoglobulin_IgG1 Human GHHU GC1_HUMAN P01857 B981891 1FC1 D399A 7.4 20 -0.7 -1 0 330 null null BIOCHEMISTRY_37,_9266-3273_(1998)_PMID:_9649307 dG_and_ddG_were_measured_in_the_presence_of_[GdnHCl]50%
3642 Immunoglobulin_IgG1 Human GHHU GC1_HUMAN P01857 B981891 1FC1 F405A 7.4 20 -2.5 -1 0 330 null null BIOCHEMISTRY_37,_9266-3273_(1998)_PMID:_9649307 dG_and_ddG_were_measured_in_the_presence_of_[GdnHCl]50%
3635 Immunoglobulin_IgG1 Human GHHU GC1_HUMAN P01857 B981891 1FC1 K370A 7.4 20 -1.1 -1 0 330 null null BIOCHEMISTRY_37,_9266-3273_(1998)_PMID:_9649307 dG_and_ddG_were_measured_in_the_presence_of_[GdnHCl]50%
3636 Immunoglobulin_IgG1 Human GHHU GC1_HUMAN P01857 B981891 1FC1 K392A 7.4 20 -0.4 -1 0 330 null null BIOCHEMISTRY_37,_9266-3273_(1998)_PMID:_9649307 dG_and_ddG_were_measured_in_the_presence_of_[GdnHCl]50%
3644 Immunoglobulin_IgG1 Human GHHU GC1_HUMAN P01857 B981891 1FC1 K409A 7.4 20 -2.4 -1 0 330 null null BIOCHEMISTRY_37,_9266-3273_(1998)_PMID:_9649307 dG_and_ddG_were_measured_in_the_presence_of_[GdnHCl]50%
3632 Immunoglobulin_IgG1 Human GHHU GC1_HUMAN P01857 B981891 1FC1 L351A 7.4 20 -1.3 -1 0 330 null null BIOCHEMISTRY_37,_9266-3273_(1998)_PMID:_9649307 dG_and_ddG_were_measured_in_the_presence_of_[GdnHCl]50%
3634 Immunoglobulin_IgG1 Human GHHU GC1_HUMAN P01857 B981891 1FC1 L368A 7.4 20 -2.2 -1 0 330 null null BIOCHEMISTRY_37,_9266-3273_(1998)_PMID:_9649307 dG_and_ddG_were_measured_in_the_presence_of_[GdnHCl]50%
3640 Immunoglobulin_IgG1 Human GHHU GC1_HUMAN P01857 B981891 1FC1 L398A 7.4 20 -0.1 -1 0 330 null null BIOCHEMISTRY_37,_9266-3273_(1998)_PMID:_9649307 dG_and_ddG_were_measured_in_the_presence_of_[GdnHCl]50%
3638 Immunoglobulin_IgG1 Human GHHU GC1_HUMAN P01857 B981891 1FC1 P395A 7.4 20 -3.2 -1 0 330 null null BIOCHEMISTRY_37,_9266-3273_(1998)_PMID:_9649307 dG_and_ddG_were_measured_in_the_presence_of_[GdnHCl]50%
3629 Immunoglobulin_IgG1 Human GHHU GC1_HUMAN P01857 B981891 1FC1 Q347A 7.4 20 -1.1 -1 0 330 null null BIOCHEMISTRY_37,_9266-3273_(1998)_PMID:_9649307 dG_and_ddG_were_measured_in_the_presence_of_[GdnHCl]50%
3631 Immunoglobulin_IgG1 Human GHHU GC1_HUMAN P01857 B981891 1FC1 T350A 7.4 20 -0.1 -1 0 330 null null BIOCHEMISTRY_37,_9266-3273_(1998)_PMID:_9649307 dG_and_ddG_were_measured_in_the_presence_of_[GdnHCl]50%
3633 Immunoglobulin_IgG1 Human GHHU GC1_HUMAN P01857 B981891 1FC1 T366A 7.4 20 -2.3 -1 0 330 null null BIOCHEMISTRY_37,_9266-3273_(1998)_PMID:_9649307 dG_and_ddG_were_measured_in_the_presence_of_[GdnHCl]50%
3637 Immunoglobulin_IgG1 Human GHHU GC1_HUMAN P01857 B981891 1FC1 T394A 7.4 20 -0.6 -1 0 330 null null BIOCHEMISTRY_37,_9266-3273_(1998)_PMID:_9649307 dG_and_ddG_were_measured_in_the_presence_of_[GdnHCl]50%
3639 Immunoglobulin_IgG1 Human GHHU GC1_HUMAN P01857 B981891 1FC1 V397A 7.4 20 -0.6 -1 0 330 null null BIOCHEMISTRY_37,_9266-3273_(1998)_PMID:_9649307 dG_and_ddG_were_measured_in_the_presence_of_[GdnHCl]50%
3630 Immunoglobulin_IgG1 Human GHHU GC1_HUMAN P01857 B981891 1FC1 Y349A 7.4 20 -0.7 -1 0 330 null null BIOCHEMISTRY_37,_9266-3273_(1998)_PMID:_9649307 dG_and_ddG_were_measured_in_the_presence_of_[GdnHCl]50%
3643 Immunoglobulin_IgG1 Human GHHU GC1_HUMAN P01857 B981891 1FC1 Y407A 7.4 20 -2.1 -1 0 330 null null BIOCHEMISTRY_37,_9266-3273_(1998)_PMID:_9649307 dG_and_ddG_were_measured_in_the_presence_of_[GdnHCl]50%
22103 Flavodoxin Anabaena S04600 FLAV_ANASP P0A3D9 null 1FLV A101L 7 44.15 -0.53 -1 _ 170 Helix 0.1 J_MOL_BIOL_358,_701-712_(2006)_PMID:_16563433 apo_form;_Intermediate_to_Unfolded;_Global_fitting_of_the_four_thermal_unfolding_curves_recorded_for_each_mutant_protein_(fluorescencel,_far-UV_CD,_near-UV_CD,_and_near-UV_Abs).
22099 Flavodoxin Anabaena S04600 FLAV_ANASP P0A3D9 null 1FLV G87A 7 44.15 -0.09 -1 _ 170 Sheet 0 J_MOL_BIOL_358,_701-712_(2006)_PMID:_16563433 apo_form;_Intermediate_to_Unfolded;_Global_fitting_of_the_four_thermal_unfolding_curves_recorded_for_each_mutant_protein_(fluorescencel,_far-UV_CD,_near-UV_CD,_and_near-UV_Abs).
22101 Flavodoxin Anabaena S04600 FLAV_ANASP P0A3D9 null 1FLV G87L 7 44.15 -0.21 -1 _ 170 Sheet 0 J_MOL_BIOL_358,_701-712_(2006)_PMID:_16563433 apo_form;_Intermediate_to_Unfolded;_Global_fitting_of_the_four_thermal_unfolding_curves_recorded_for_each_mutant_protein_(fluorescencel,_far-UV_CD,_near-UV_CD,_and_near-UV_Abs).
22100 Flavodoxin Anabaena S04600 FLAV_ANASP P0A3D9 null 1FLV G87V 7 44.15 0.12 1 _ 170 Sheet 0 J_MOL_BIOL_358,_701-712_(2006)_PMID:_16563433 apo_form;_Intermediate_to_Unfolded;_Global_fitting_of_the_four_thermal_unfolding_curves_recorded_for_each_mutant_protein_(fluorescencel,_far-UV_CD,_near-UV_CD,_and_near-UV_Abs).
22092 Flavodoxin Anabaena S04600 FLAV_ANASP P0A3D9 null 1FLV V18L 7 44.15 0.09 1 _ 170 Helix 0.2 J_MOL_BIOL_358,_701-712_(2006)_PMID:_16563433 apo_form;_Global_fitting_of_the_four_thermal_unfolding_curves_recorded_for_each_mutant_protein_(fluorescencel,_far-UV_CD,_near-UV_CD,_and_near-UV_Abs).
9919993 Apoflavodoxin Anabaena S18374 FLAV_ANASP P0A3D9 null 1FTG A101V 7 43.25 -0.16 -1 _ 168 Helix 1.6 J_MOL_BIOL_356,_354-366_(2006)_PMID:_16364364 full_apoflavodoxin_data
9918073 Apoflavodoxin Anabaena S18374 FLAV_ANASP P0A3D9 null 1FTG A84G 7 44.15 -1.8 -1 _ 168 Sheet 0 J_MOL_BIOL_344,_239-255_(2004)_PMID:_15504414 Global_(N-U)
17975 Apoflavodoxin Anabaena S18374 FLAV_ANASP P0A3D9 null 1FTG D126K 7 44.15 0.55 1 _ 168 Coil 103.2 J_MOL_BIOL_344,_223-237_(2004)_PMID:_15504413 ddG(N-I)_+_ddG(I-D).
17976 Apoflavodoxin Anabaena S18374 FLAV_ANASP P0A3D9 null 1FTG D150K 7 44.15 -0.22 -1 _ 168 Turn 120.8 J_MOL_BIOL_344,_223-237_(2004)_PMID:_15504413 ddG(N-I)_+_ddG(I-D).
9918069 Apoflavodoxin Anabaena S18374 FLAV_ANASP P0A3D9 null 1FTG D43A 7 44.15 0.1 1 _ 168 Helix 39.8 J_MOL_BIOL_344,_239-255_(2004)_PMID:_15504414 Global_(N-U)
17972 Apoflavodoxin Anabaena S18374 FLAV_ANASP P0A3D9 null 1FTG D65K 7 44.15 -0.09 -1 _ 168 Helix 46.1 J_MOL_BIOL_344,_223-237_(2004)_PMID:_15504413 ddG(N-I)_+_ddG(I-D).
9919990 Apoflavodoxin Anabaena S18374 FLAV_ANASP P0A3D9 null 1FTG D75K 7 43.25 1.01 1 _ 168 Helix 104.9 J_MOL_BIOL_356,_354-366_(2006)_PMID:_16364364 full_apoflavodoxin_data
9919994 Apoflavodoxin Anabaena S18374 FLAV_ANASP P0A3D9 null 1FTG E107A 7 43.25 0.62 1 _ 168 Helix 110.9 J_MOL_BIOL_356,_354-366_(2006)_PMID:_16364364 full_apoflavodoxin_data
9919983 Apoflavodoxin Anabaena S18374 FLAV_ANASP P0A3D9 null 1FTG E20K 7 43.25 1.32 1 _ 168 Helix 72 J_MOL_BIOL_356,_354-366_(2006)_PMID:_16364364 full_apoflavodoxin_data
9919986 Apoflavodoxin Anabaena S18374 FLAV_ANASP P0A3D9 null 1FTG E40K 7 43.25 0.87 1 _ 168 Coil 119.3 J_MOL_BIOL_356,_354-366_(2006)_PMID:_16364364 full_apoflavodoxin_data
17971 Apoflavodoxin Anabaena S18374 FLAV_ANASP P0A3D9 null 1FTG E61K 7 44.15 0.24 1 _ 168 Turn 108.5 J_MOL_BIOL_344,_223-237_(2004)_PMID:_15504413 ddG(N-I)_+_ddG(I-D).
9919989 Apoflavodoxin Anabaena S18374 FLAV_ANASP P0A3D9 null 1FTG E72K 7 43.25 0.9 1 _ 168 Coil 78.7 J_MOL_BIOL_356,_354-366_(2006)_PMID:_16364364 full_apoflavodoxin_data
9919988 Apoflavodoxin Anabaena S18374 FLAV_ANASP P0A3D9 null 1FTG G68A 7 43.25 0.55 1 _ 168 Helix 49.8 J_MOL_BIOL_356,_354-366_(2006)_PMID:_16364364 full_apoflavodoxin_data
9918076 Apoflavodoxin Anabaena S18374 FLAV_ANASP P0A3D9 null 1FTG I104V 7 44.15 -0.56 -1 _ 168 Helix 42.9 J_MOL_BIOL_344,_239-255_(2004)_PMID:_15504414 Global_(N-U)
9918082 Apoflavodoxin Anabaena S18374 FLAV_ANASP P0A3D9 null 1FTG I156V 7 44.15 -3.6 -1 _ 168 Helix 1.9 J_MOL_BIOL_344,_239-255_(2004)_PMID:_15504414 Global_(N-U)
9919984 Apoflavodoxin Anabaena S18374 FLAV_ANASP P0A3D9 null 1FTG I21A 7 43.25 0.45 1 _ 168 Helix 70.3 J_MOL_BIOL_356,_354-366_(2006)_PMID:_16364364 full_apoflavodoxin_data
9919985 Apoflavodoxin Anabaena S18374 FLAV_ANASP P0A3D9 null 1FTG I21G 7 43.25 -0.76 -1 _ 168 Helix 70.3 J_MOL_BIOL_356,_354-366_(2006)_PMID:_16364364 full_apoflavodoxin_data
9918067 Apoflavodoxin Anabaena S18374 FLAV_ANASP P0A3D9 null 1FTG I22V 7 44.15 -1.39 -1 _ 168 Helix 0 J_MOL_BIOL_344,_239-255_(2004)_PMID:_15504414 Global_(N-U)
9918070 Apoflavodoxin Anabaena S18374 FLAV_ANASP P0A3D9 null 1FTG I51V 7 44.15 -1.83 -1 _ 168 Sheet 0 J_MOL_BIOL_344,_239-255_(2004)_PMID:_15504414 Global_(N-U)
9918071 Apoflavodoxin Anabaena S18374 FLAV_ANASP P0A3D9 null 1FTG I52V 7 44.15 -1.4 -1 _ 168 Sheet 0 J_MOL_BIOL_344,_239-255_(2004)_PMID:_15504414 Global_(N-U)
9918081 Apoflavodoxin Anabaena S18374 FLAV_ANASP P0A3D9 null 1FTG L143A 7 44.15 -0.1 -1 _ 168 Sheet 0.1 J_MOL_BIOL_344,_239-255_(2004)_PMID:_15504414 Global_(N-U)
9919987 Apoflavodoxin Anabaena S18374 FLAV_ANASP P0A3D9 null 1FTG L50A 7 43.25 -2.84 -1 _ 168 Sheet 0 J_MOL_BIOL_356,_354-366_(2006)_PMID:_16364364 full_apoflavodoxin_data
9918066 Apoflavodoxin Anabaena S18374 FLAV_ANASP P0A3D9 null 1FTG L6A 7 44.15 -2.94 -1 _ 168 Sheet 0 J_MOL_BIOL_344,_239-255_(2004)_PMID:_15504414 Global_(N-U)
9918074 Apoflavodoxin Anabaena S18374 FLAV_ANASP P0A3D9 null 1FTG N97A 7 44.15 -0.46 -1 _ 168 Turn 24.5 J_MOL_BIOL_344,_239-255_(2004)_PMID:_15504414 Global_(N-U)
9919995 Apoflavodoxin Anabaena S18374 FLAV_ANASP P0A3D9 null 1FTG Q111G 7 43.25 -0.31 -1 _ 168 Helix 119.9 J_MOL_BIOL_356,_354-366_(2006)_PMID:_16364364 full_apoflavodoxin_data
9919992 Apoflavodoxin Anabaena S18374 FLAV_ANASP P0A3D9 null 1FTG Q99A 7 43.25 1.72 1 _ 168 Turn 0.1 J_MOL_BIOL_356,_354-366_(2006)_PMID:_16364364 full_apoflavodoxin_data
9918077 Apoflavodoxin Anabaena S18374 FLAV_ANASP P0A3D9 null 1FTG S110A 7 44.15 -0.64 -1 _ 168 Helix 42.3 J_MOL_BIOL_344,_239-255_(2004)_PMID:_15504414 Global_(N-U)
9918072 Apoflavodoxin Anabaena S18374 FLAV_ANASP P0A3D9 null 1FTG S71A 7 44.15 -0.69 -1 _ 168 Helix 83.7 J_MOL_BIOL_344,_239-255_(2004)_PMID:_15504414 Global_(N-U)
9918079 Apoflavodoxin Anabaena S18374 FLAV_ANASP P0A3D9 null 1FTG T122S 7 44.15 -0.31 -1 _ 168 Coil 26.6 J_MOL_BIOL_344,_239-255_(2004)_PMID:_15504414 Global_(N-U)
9918078 Apoflavodoxin Anabaena S18374 FLAV_ANASP P0A3D9 null 1FTG V117A 7 44.15 -1.74 -1 _ 168 Coil 15.4 J_MOL_BIOL_344,_239-255_(2004)_PMID:_15504414 Global_(N-U)
9918080 Apoflavodoxin Anabaena S18374 FLAV_ANASP P0A3D9 null 1FTG V139A 7 44.15 -0.87 -1 _ 168 Turn 0 J_MOL_BIOL_344,_239-255_(2004)_PMID:_15504414 Global_(N-U)
9918083 Apoflavodoxin Anabaena S18374 FLAV_ANASP P0A3D9 null 1FTG V160A 7 44.15 -1.91 -1 _ 168 Helix 0.6 J_MOL_BIOL_344,_239-255_(2004)_PMID:_15504414 Global_(N-U)
9919982 Apoflavodoxin Anabaena S18374 FLAV_ANASP P0A3D9 null 1FTG V18I 7 43.25 0.69 1 _ 168 Helix 5.6 J_MOL_BIOL_356,_354-366_(2006)_PMID:_16364364 full_apoflavodoxin_data
9918068 Apoflavodoxin Anabaena S18374 FLAV_ANASP P0A3D9 null 1FTG V31A 7 44.15 -1.72 -1 _ 168 Helix 5 J_MOL_BIOL_344,_239-255_(2004)_PMID:_15504414 Global_(N-U)
9919991 Apoflavodoxin Anabaena S18374 FLAV_ANASP P0A3D9 null 1FTG V83I 7 43.25 0.1 1 _ 168 Sheet 0.5 J_MOL_BIOL_356,_354-366_(2006)_PMID:_16364364 full_apoflavodoxin_data
3469 Catabolite_activator_protein Escherichia_coli QRECC CRP_ECOLI P0ACJ8 null 1G6N S128A 7.9 20 -0.26 -1 0 210 Helix 11.8 J_PROTEIN_CHEM_17,_219-228_(1998)_PMID:_9588945 additive_:_EDTA(1_mM),
3470 Catabolite_activator_protein Escherichia_coli QRECC CRP_ECOLI P0ACJ8 null 1G6N S128P 7.9 20 0.14 1 0 210 Helix 11.8 J_PROTEIN_CHEM_17,_219-228_(1998)_PMID:_9588945 additive_:_EDTA(1_mM),
2509 Alpha-lactalbumin Goat LAGT LCA_CAPHI P00712 A952421 1HFY A30I 2 20 0.3 1 A 123 Helix 0 PROTEIN_ENG_8,_1153-1161_(1995)_PMID:_8819981 dG_and_ddG_were_measured_in_the_presence_of_2.1M_urea
2508 Alpha-lactalbumin Goat LAGT LCA_CAPHI P00712 A952421 1HFY A30T 2 20 -0.06 -1 A 123 Helix 0 PROTEIN_ENG_8,_1153-1161_(1995)_PMID:_8819981 dG_and_ddG_were_measured_in_the_presence_of_2.1M_urea
11617 Alpha-lactalbumin Goat LAGT LCA_CAPHI P00712 null 1HFY T29I 7 25 3.23 1 A 123 Helix 0 PROTEINS_45_16-29_(2001)_PMID:_11536356 
11616 Alpha-lactalbumin Goat LAGT LCA_CAPHI P00712 null 1HFY T29V 7 25 1.86 1 A 123 Helix 0 PROTEINS_45_16-29_(2001)_PMID:_11536356 
2510 Alpha-lactalbumin Goat LAGT LCA_CAPHI P00712 A952421 1HFY T33I 2 20 0.18 1 A 123 Helix 18.4 PROTEIN_ENG_8,_1153-1161_(1995)_PMID:_8819981 dG_and_ddG_were_measured_in_the_presence_of_2.1M_urea
19736 Alpha-lactalbumin Goat LAGT LCA_CAPHI P00712 null 1HFY T38A 7 58.85 -1.6 -1 A 123 Turn 0.4 J_MOL_BIOL_354,_164-172_(2005)_PMID:_16236317 Authentic_form
6633 Alpha-lactalbumin Bovine LABOZ LCA_BOVIN P00711 B994098 1HFZ A106S 7.4 56.2 -1.05 -1 A 123 Helix 90.4 PROTEIN_ENG_12,_581-587_(1999)_PMID:_10436084 
6635 Alpha-lactalbumin Bovine LABOZ LCA_BOVIN P00711 B994098 1HFZ H107A 7.4 56.2 -0.79 -1 A 123 Helix 135.6 PROTEIN_ENG_12,_581-587_(1999)_PMID:_10436084 
6636 Alpha-lactalbumin Bovine LABOZ LCA_BOVIN P00711 B994098 1HFZ H107W 7.4 56.2 -1.72 -1 A 123 Helix 135.6 PROTEIN_ENG_12,_581-587_(1999)_PMID:_10436084 
6634 Alpha-lactalbumin Bovine LABOZ LCA_BOVIN P00711 B994098 1HFZ H107Y 7.4 56.2 -0.19 -1 A 123 Helix 135.6 PROTEIN_ENG_12,_581-587_(1999)_PMID:_10436084 
6626 Alpha-lactalbumin Bovine LABOZ LCA_BOVIN P00711 B994098 1HFZ H32A 7.4 56.2 -2.13 -1 A 123 Helix 44.7 PROTEIN_ENG_12,_581-587_(1999)_PMID:_10436084 
6625 Alpha-lactalbumin Bovine LABOZ LCA_BOVIN P00711 B994098 1HFZ H32Y 7.4 56.2 0.07 1 A 123 Helix 44.7 PROTEIN_ENG_12,_581-587_(1999)_PMID:_10436084 
6644 Alpha-lactalbumin Bovine LABOZ LCA_BOVIN P00711 B994098 1HFZ I59W 7.4 56.2 -0.93 -1 A 123 Coil 69.3 PROTEIN_ENG_12,_581-587_(1999)_PMID:_10436084 
6639 Alpha-lactalbumin Bovine LABOZ LCA_BOVIN P00711 B994098 1HFZ K114E 7.4 56.2 -0.65 -1 A 123 Coil 81.7 PROTEIN_ENG_12,_581-587_(1999)_PMID:_10436084 
6637 Alpha-lactalbumin Bovine LABOZ LCA_BOVIN P00711 B994098 1HFZ K114N 7.4 56.2 2.65 1 A 123 Coil 81.7 PROTEIN_ENG_12,_581-587_(1999)_PMID:_10436084 
6638 Alpha-lactalbumin Bovine LABOZ LCA_BOVIN P00711 B994098 1HFZ K114Q 7.4 56.2 -0.6 -1 A 123 Coil 81.7 PROTEIN_ENG_12,_581-587_(1999)_PMID:_10436084 
6629 Alpha-lactalbumin Bovine LABOZ LCA_BOVIN P00711 B994098 1HFZ L110E 7.4 56.2 -0.19 -1 A 123 Helix 85.3 PROTEIN_ENG_12,_581-587_(1999)_PMID:_10436084 
6627 Alpha-lactalbumin Bovine LABOZ LCA_BOVIN P00711 B994098 1HFZ L110H 7.4 56.2 1.39 1 A 123 Helix 85.3 PROTEIN_ENG_12,_581-587_(1999)_PMID:_10436084 
6628 Alpha-lactalbumin Bovine LABOZ LCA_BOVIN P00711 B994098 1HFZ L110R 7.4 56.2 0.43 1 A 123 Helix 85.3 PROTEIN_ENG_12,_581-587_(1999)_PMID:_10436084 
6630 Alpha-lactalbumin Bovine LABOZ LCA_BOVIN P00711 B994098 1HFZ Q117A 7.4 56.2 -0.96 -1 A 123 Helix 34.6 PROTEIN_ENG_12,_581-587_(1999)_PMID:_10436084 
6643 Alpha-lactalbumin Bovine LABOZ LCA_BOVIN P00711 B994098 1HFZ Q54A 7.4 56.2 -0.41 -1 A 123 Coil 13.3 PROTEIN_ENG_12,_581-587_(1999)_PMID:_10436084 
6641 Alpha-lactalbumin Bovine LABOZ LCA_BOVIN P00711 B994098 1HFZ V42A 7.4 56.2 -0.93 -1 A 123 Sheet 15.7 PROTEIN_ENG_12,_581-587_(1999)_PMID:_10436084 
6642 Alpha-lactalbumin Bovine LABOZ LCA_BOVIN P00711 B994098 1HFZ V42G 7.4 56.2 -1.15 -1 A 123 Sheet 15.7 PROTEIN_ENG_12,_581-587_(1999)_PMID:_10436084 
6640 Alpha-lactalbumin Bovine LABOZ LCA_BOVIN P00711 B994098 1HFZ V42N 7.4 56.2 -0.24 -1 A 123 Sheet 15.7 PROTEIN_ENG_12,_581-587_(1999)_PMID:_10436084 
6647 Alpha-lactalbumin Bovine LABOZ LCA_BOVIN P00711 B994098 1HFZ W104Y 7.4 56.2 -2.44 -1 A 123 Coil 29.7 PROTEIN_ENG_12,_581-587_(1999)_PMID:_10436084 
6632 Alpha-lactalbumin Bovine LABOZ LCA_BOVIN P00711 B994098 1HFZ W118H 7.4 56.2 -0.6 -1 A 123 Helix 13.2 PROTEIN_ENG_12,_581-587_(1999)_PMID:_10436084 
6631 Alpha-lactalbumin Bovine LABOZ LCA_BOVIN P00711 B994098 1HFZ W118Y 7.4 56.2 -1.17 -1 A 123 Helix 13.2 PROTEIN_ENG_12,_581-587_(1999)_PMID:_10436084 
6646 Alpha-lactalbumin Bovine LABOZ LCA_BOVIN P00711 B994098 1HFZ Y103A 7.4 56.2 -2.39 -1 A 123 Helix 56.3 PROTEIN_ENG_12,_581-587_(1999)_PMID:_10436084 
6645 Alpha-lactalbumin Bovine LABOZ LCA_BOVIN P00711 B994098 1HFZ Y103P 7.4 56.2 -0.22 -1 A 123 Helix 56.3 PROTEIN_ENG_12,_581-587_(1999)_PMID:_10436084 
17680 High_mobility_group_protein Rat NSRTH1 HMG1_RAT P63159 null 1HME G39H 7 20 0.47 1 _ 215 Helix 36.6 PROTEIN_ENG_15,_817-825_(2002)_PMID:_12468716 B1_domain
17679 High_mobility_group_protein Rat NSRTH1 HMG1_RAT P63159 null 1HME I38H 7 20 0 1 _ 215 Helix 138.6 PROTEIN_ENG_15,_817-825_(2002)_PMID:_12468716 B1_domain
17678 High_mobility_group_protein Rat NSRTH1 HMG1_RAT P63159 null 1HME S37H 7 20 -1.5 -1 _ 215 Coil 70.8 PROTEIN_ENG_15,_817-825_(2002)_PMID:_12468716 B1_domain
14224 HU_DNA-binding_protein Bacillus_stearothermophilus DNBS2F DBH_BACST P0A3H0 C981035 1HUE A27S 7 63.9 -1.19 -1 A 90 Helix 0 J_BIOL_CHEM_273,_19982-19987_(1998)_PMID:_9685334 Thermophilic_protein
14227 HU_DNA-binding_protein Bacillus_stearothermophilus DNBS2F DBH_BACST P0A3H0 C981035 1HUE A56S 7 63.9 -0.13 -1 A 90 Coil 80 J_BIOL_CHEM_273,_19982-19987_(1998)_PMID:_9685334 Thermophilic_protein
14228 HU_DNA-binding_protein Bacillus_stearothermophilus DNBS2F DBH_BACST P0A3H0 C981035 1HUE M69I 7 63.9 0 1 A 90 Coil 61.2 J_BIOL_CHEM_273,_19982-19987_(1998)_PMID:_9685334 Thermophilic_protein
14225 HU_DNA-binding_protein Bacillus_stearothermophilus DNBS2F DBH_BACST P0A3H0 C981035 1HUE S31T 7 63.9 0.41 1 A 90 Helix 24.2 J_BIOL_CHEM_273,_19982-19987_(1998)_PMID:_9685334 Thermophilic_protein
14226 HU_DNA-binding_protein Bacillus_stearothermophilus DNBS2F DBH_BACST P0A3H0 C981035 1HUE V42I 7 63.9 -0.82 -1 A 90 Sheet 0.3 J_BIOL_CHEM_273,_19982-19987_(1998)_PMID:_9685334 Thermophilic_protein
2514 Calbindin_D9k Bovine KLBOI S10D_BOVIN P02633 null 1IGV D19N 7 25 0.74 1 A 79 Coil 68.5 PROTEINS_8,_23-29_(1990)_PMID:_2217161 additive_:_EDTA(0.3_mM),ddG_was_measured_in_the_presence_of_5M_urea
2513 Calbindin_D9k Bovine KLBOI S10D_BOVIN P02633 null 1IGV E17Q 7 25 0.38 1 A 79 Turn 111.4 PROTEINS_8,_23-29_(1990)_PMID:_2217161 additive_:_EDTA(0.3_mM),ddG_was_measured_in_the_presence_of_5M_urea
2515 Calbindin_D9k Bovine KLBOI S10D_BOVIN P02633 null 1IGV E26Q 7 25 0.09 1 A 79 Helix 128.5 PROTEINS_8,_23-29_(1990)_PMID:_2217161 additive_:_EDTA(0.3_mM),ddG_was_measured_in_the_presence_of_5M_urea
23 Interleukin_1_beta Human ICHU1B IL1B_HUMAN P01584 A931451 1IOB K97G 6.5 25 -1.2 -1 0 269 Helix 91.5 J_BIOL_CHEM_268,_18053-18061_(1993)_PMID:_8394358 additive_:_EDTA(2_mM),dG_and_ddG_were_measured_in_the_presence_of_1.35M_GdnHCl
22 Interleukin_1_beta Human ICHU1B IL1B_HUMAN P01584 A931451 1IOB K97R 6.5 25 -0.5 -1 0 269 Helix 91.5 J_BIOL_CHEM_268,_18053-18061_(1993)_PMID:_8394358 additive_:_EDTA(2_mM),dG_and_ddG_were_measured_in_the_presence_of_1.35M_GdnHCl
24 Interleukin_1_beta Human ICHU1B IL1B_HUMAN P01584 A931451 1IOB K97V 6.5 25 0.8 1 0 269 Helix 91.5 J_BIOL_CHEM_268,_18053-18061_(1993)_PMID:_8394358 additive_:_EDTA(2_mM),dG_and_ddG_were_measured_in_the_presence_of_1.35M_GdnHCl
18 Interleukin_1_beta Human ICHU1B IL1B_HUMAN P01584 A931451 1IOB T9A 6.5 25 -0.8 -1 0 269 Sheet 5.4 J_BIOL_CHEM_268,_18053-18061_(1993)_PMID:_8394358 additive_:_EDTA(2_mM),dG_and_ddG_were_measured_in_the_presence_of_1.35M_GdnHCl
21 Interleukin_1_beta Human ICHU1B IL1B_HUMAN P01584 A931451 1IOB T9G 6.5 25 -2.6 -1 0 269 Sheet 5.4 J_BIOL_CHEM_268,_18053-18061_(1993)_PMID:_8394358 additive_:_EDTA(2_mM),dG_and_ddG_were_measured_in_the_presence_of_1.35M_GdnHCl
19 Interleukin_1_beta Human ICHU1B IL1B_HUMAN P01584 A931451 1IOB T9L 6.5 25 -0.7 -1 0 269 Sheet 5.4 J_BIOL_CHEM_268,_18053-18061_(1993)_PMID:_8394358 additive_:_EDTA(2_mM),dG_and_ddG_were_measured_in_the_presence_of_1.35M_GdnHCl
20 Interleukin_1_beta Human ICHU1B IL1B_HUMAN P01584 A931451 1IOB T9Q 6.5 25 -1.9 -1 0 269 Sheet 5.4 J_BIOL_CHEM_268,_18053-18061_(1993)_PMID:_8394358 additive_:_EDTA(2_mM),dG_and_ddG_were_measured_in_the_presence_of_1.35M_GdnHCl
22382 Rubredoxin Clostridium_pasteurianum RUCLEP RUBR_CLOPA P00268 null 1IRO I33L 9.08 107 0.76 1 _ 54 Coil 1.9 BIOPHYS_CHEM_125,_483-489_(2007)_PMID:_17118523 
22381 Rubredoxin Clostridium_pasteurianum RUCLEP RUBR_CLOPA P00268 null 1IRO V24I 9.08 107 0.36 1 _ 54 Sheet 4.5 BIOPHYS_CHEM_125,_483-489_(2007)_PMID:_17118523 
11375 Yes-associated_protein Human A56954 YAP1_HUMAN P46937 null 1K9Q A20R 7 65 0.89 1 A 454 null null PROTEIN_SCI_10_1454-1465_(2001)_PMID:_11420447 WW_domain(a_sequence_of_38-40_amino_acids)._Pseudo_wild_type_used_in_the_experiment._PDB_code_for_the_wild_type_protein_is_1JMQ.
11374 Yes-associated_protein Human A56954 YAP1_HUMAN P46937 null 1K9Q D34T 7 65 0.35 1 A 454 null null PROTEIN_SCI_10_1454-1465_(2001)_PMID:_11420447 WW_domain(a_sequence_of_38-40_amino_acids)._Pseudo_wild_type_used_in_the_experiment._PDB_code_for_the_wild_type_protein_is_1JMQ.
11373 Yes-associated_protein Human A56954 YAP1_HUMAN P46937 null 1K9Q L30Y 7 65 0.17 1 A 454 null null PROTEIN_SCI_10_1454-1465_(2001)_PMID:_11420447 WW_domain(a_sequence_of_38-40_amino_acids)._Pseudo_wild_type_used_in_the_experiment._PDB_code_for_the_wild_type_protein_is_1JMQ.
16599 Chitinase Arthrobacter_sp. null Q9REI6_ARTSP Q9REI6 null 1KFW G254P 7.5 16 -0.65 -1 A null Turn 5 PROTEIN_ENG_16,_497-503_(2003)_PMID:_12915727 
16600 Chitinase Arthrobacter_sp. null Q9REI6_ARTSP Q9REI6 null 1KFW G406Q 7.5 16 0.62 1 A null Turn 30.6 PROTEIN_ENG_16,_497-503_(2003)_PMID:_12915727 
16597 Chitinase Arthrobacter_sp. null Q9REI6_ARTSP Q9REI6 null 1KFW G93P 7.5 16 0.5 1 A null Coil 45.9 PROTEIN_ENG_16,_497-503_(2003)_PMID:_12915727 
16598 Chitinase Arthrobacter_sp. null Q9REI6_ARTSP Q9REI6 null 1KFW N198K 7.5 16 0.81 1 A null Turn 97 PROTEIN_ENG_16,_497-503_(2003)_PMID:_12915727 
20250 Lysozyme Phage_T4 LZBPT4 LYS_BPT4 P00720 A992259 1L63 A129M 5.4 65.3 -1.9 -1 _ 164 Helix 0 BIOCHEMISTRY_38,_14451-14460_(1999)_PMID:_10545167 deltadeltaG_is_the_change_inthe_Gibbs_free_energy_of_unfolding_of_the_mutant_relative_to_WT*,_cysteine-free_pseudo-wild-type_lysozyme.
20233 Lysozyme Phage_T4 LZBPT4 LYS_BPT4 P00720 A992259 1L63 F104A 5.4 65.3 -2.7 -1 _ 164 Helix 32 BIOCHEMISTRY_38,_14451-14460_(1999)_PMID:_10545167 deltadeltaG_is_the_change_inthe_Gibbs_free_energy_of_unfolding_of_the_mutant_relative_to_WT*,_cysteine-free_pseudo-wild-type_lysozyme
20248 Lysozyme Phage_T4 LZBPT4 LYS_BPT4 P00720 A992259 1L63 F104M 5.4 65.3 -0.4 -1 _ 164 Helix 32 BIOCHEMISTRY_38,_14451-14460_(1999)_PMID:_10545167 deltadeltaG_is_the_change_inthe_Gibbs_free_energy_of_unfolding_of_the_mutant_relative_to_WT*,_cysteine-free_pseudo-wild-type_lysozyme.
20230 Lysozyme Phage_T4 LZBPT4 LYS_BPT4 P00720 A992259 1L63 I100A 5.4 65.3 -2.5 -1 _ 164 Helix 9.4 BIOCHEMISTRY_38,_14451-14460_(1999)_PMID:_10545167 deltadeltaG_is_the_change_inthe_Gibbs_free_energy_of_unfolding_of_the_mutant_relative_to_WT*,_cysteine-free_pseudo-wild-type_lysozyme
20220 Lysozyme Phage_T4 LZBPT4 LYS_BPT4 P00720 A992259 1L63 I17A 5.4 65.3 -2.3 -1 _ 164 Sheet 16.4 BIOCHEMISTRY_38,_14451-14460_(1999)_PMID:_10545167 deltadeltaG_is_the_change_inthe_Gibbs_free_energy_of_unfolding_of_the_mutant_relative_to_WT*,_cysteine-free_pseudo-wild-type_lysozyme
20240 Lysozyme Phage_T4 LZBPT4 LYS_BPT4 P00720 A992259 1L63 I17M 5.4 65.3 -2.2 -1 _ 164 Sheet 16.4 BIOCHEMISTRY_38,_14451-14460_(1999)_PMID:_10545167 deltadeltaG_is_the_change_inthe_Gibbs_free_energy_of_unfolding_of_the_mutant_relative_to_WT*,_cysteine-free_pseudo-wild-type_lysozyme
20241 Lysozyme Phage_T4 LZBPT4 LYS_BPT4 P00720 A992259 1L63 I27M 5.4 65.3 -3.1 -1 _ 164 Sheet 0 BIOCHEMISTRY_38,_14451-14460_(1999)_PMID:_10545167 deltadeltaG_is_the_change_inthe_Gibbs_free_energy_of_unfolding_of_the_mutant_relative_to_WT*,_cysteine-free_pseudo-wild-type_lysozyme
20222 Lysozyme Phage_T4 LZBPT4 LYS_BPT4 P00720 A992259 1L63 I50A 5.4 65.3 -1.6 -1 _ 164 Helix 34.5 BIOCHEMISTRY_38,_14451-14460_(1999)_PMID:_10545167 deltadeltaG_is_the_change_inthe_Gibbs_free_energy_of_unfolding_of_the_mutant_relative_to_WT*,_cysteine-free_pseudo-wild-type_lysozyme
20244 Lysozyme Phage_T4 LZBPT4 LYS_BPT4 P00720 A992259 1L63 I50M 5.4 65.3 -0.4 -1 _ 164 Helix 34.5 BIOCHEMISTRY_38,_14451-14460_(1999)_PMID:_10545167 deltadeltaG_is_the_change_inthe_Gibbs_free_energy_of_unfolding_of_the_mutant_relative_to_WT*,_cysteine-free_pseudo-wild-type_lysozyme
20224 Lysozyme Phage_T4 LZBPT4 LYS_BPT4 P00720 A992259 1L63 I78A 5.4 65.3 -1.2 -1 _ 164 Helix 0 BIOCHEMISTRY_38,_14451-14460_(1999)_PMID:_10545167 deltadeltaG_is_the_change_inthe_Gibbs_free_energy_of_unfolding_of_the_mutant_relative_to_WT*,_cysteine-free_pseudo-wild-type_lysozyme
20236 Lysozyme Phage_T4 LZBPT4 LYS_BPT4 P00720 A992259 1L63 L118A 5.4 65.3 -3.2 -1 _ 164 Helix 10.2 BIOCHEMISTRY_38,_14451-14460_(1999)_PMID:_10545167 deltadeltaG_is_the_change_inthe_Gibbs_free_energy_of_unfolding_of_the_mutant_relative_to_WT*,_cysteine-free_pseudo-wild-type_lysozyme
20237 Lysozyme Phage_T4 LZBPT4 LYS_BPT4 P00720 A992259 1L63 L121A 5.4 65.3 -2.2 -1 _ 164 Helix 0.2 BIOCHEMISTRY_38,_14451-14460_(1999)_PMID:_10545167 deltadeltaG_is_the_change_inthe_Gibbs_free_energy_of_unfolding_of_the_mutant_relative_to_WT*,_cysteine-free_pseudo-wild-type_lysozyme
20221 Lysozyme Phage_T4 LZBPT4 LYS_BPT4 P00720 A992259 1L63 L33A 5.4 65.3 -2.9 -1 _ 164 Sheet 15.2 BIOCHEMISTRY_38,_14451-14460_(1999)_PMID:_10545167 deltadeltaG_is_the_change_inthe_Gibbs_free_energy_of_unfolding_of_the_mutant_relative_to_WT*,_cysteine-free_pseudo-wild-type_lysozyme
20243 Lysozyme Phage_T4 LZBPT4 LYS_BPT4 P00720 A992259 1L63 L33M 5.4 65.3 -2 -1 _ 164 Sheet 15.2 BIOCHEMISTRY_38,_14451-14460_(1999)_PMID:_10545167 deltadeltaG_is_the_change_inthe_Gibbs_free_energy_of_unfolding_of_the_mutant_relative_to_WT*,_cysteine-free_pseudo-wild-type_lysozyme
20223 Lysozyme Phage_T4 LZBPT4 LYS_BPT4 P00720 A992259 1L63 L66A 5.4 65.3 -3.3 -1 _ 164 Helix 3.9 BIOCHEMISTRY_38,_14451-14460_(1999)_PMID:_10545167 deltadeltaG_is_the_change_inthe_Gibbs_free_energy_of_unfolding_of_the_mutant_relative_to_WT*,_cysteine-free_pseudo-wild-type_lysozyme
20245 Lysozyme Phage_T4 LZBPT4 LYS_BPT4 P00720 A992259 1L63 L66M 5.4 65.3 -1 -1 _ 164 Helix 3.9 BIOCHEMISTRY_38,_14451-14460_(1999)_PMID:_10545167 deltadeltaG_is_the_change_inthe_Gibbs_free_energy_of_unfolding_of_the_mutant_relative_to_WT*,_cysteine-free_pseudo-wild-type_lysozyme.
20219 Lysozyme Phage_T4 LZBPT4 LYS_BPT4 P00720 A992259 1L63 L7A 5.4 65.3 -2.3 -1 _ 164 Helix 0 BIOCHEMISTRY_38,_14451-14460_(1999)_PMID:_10545167 deltadeltaG_is_the_change_inthe_Gibbs_free_energy_of_unfolding_of_the_mutant_relative_to_WT*,_cysteine-free_pseudo-wild-type_lysozyme
20225 Lysozyme Phage_T4 LZBPT4 LYS_BPT4 P00720 A992259 1L63 L84A 5.4 65.3 -3.7 -1 _ 164 Helix 0 BIOCHEMISTRY_38,_14451-14460_(1999)_PMID:_10545167 deltadeltaG_is_the_change_inthe_Gibbs_free_energy_of_unfolding_of_the_mutant_relative_to_WT*,_cysteine-free_pseudo-wild-type_lysozyme
20227 Lysozyme Phage_T4 LZBPT4 LYS_BPT4 P00720 A992259 1L63 L91A 5.4 65.3 -2.6 -1 _ 164 Coil 5.3 BIOCHEMISTRY_38,_14451-14460_(1999)_PMID:_10545167 deltadeltaG_is_the_change_inthe_Gibbs_free_energy_of_unfolding_of_the_mutant_relative_to_WT*,_cysteine-free_pseudo-wild-type_lysozyme
20229 Lysozyme Phage_T4 LZBPT4 LYS_BPT4 P00720 A992259 1L63 M102A 5.4 65.3 -2.9 -1 _ 164 Helix 1.1 BIOCHEMISTRY_38,_14451-14460_(1999)_PMID:_10545167 deltadeltaG_is_the_change_inthe_Gibbs_free_energy_of_unfolding_of_the_mutant_relative_to_WT*,_cysteine-free_pseudo-wild-type_lysozyme
20234 Lysozyme Phage_T4 LZBPT4 LYS_BPT4 P00720 A992259 1L63 M106A 5.4 65.3 -1.9 -1 _ 164 Helix 52 BIOCHEMISTRY_38,_14451-14460_(1999)_PMID:_10545167 deltadeltaG_is_the_change_inthe_Gibbs_free_energy_of_unfolding_of_the_mutant_relative_to_WT*,_cysteine-free_pseudo-wild-type_lysozyme
20218 Lysozyme Phage_T4 LZBPT4 LYS_BPT4 P00720 A992259 1L63 M6A 5.4 65.3 -1.6 -1 _ 164 Helix 0 BIOCHEMISTRY_38,_14451-14460_(1999)_PMID:_10545167 deltadeltaG_is_the_change_inthe_Gibbs_free_energy_of_unfolding_of_the_mutant_relative_to_WT*,_cysteine-free_pseudo-wild-type_lysozyme.
20232 Lysozyme Phage_T4 LZBPT4 LYS_BPT4 P00720 A992259 1L63 V103A 5.4 65.3 -1.6 -1 _ 164 Helix 7.5 BIOCHEMISTRY_38,_14451-14460_(1999)_PMID:_10545167 deltadeltaG_is_the_change_inthe_Gibbs_free_energy_of_unfolding_of_the_mutant_relative_to_WT*,_cysteine-free_pseudo-wild-type_lysozyme
20235 Lysozyme Phage_T4 LZBPT4 LYS_BPT4 P00720 A992259 1L63 V111A 5.4 65.3 -1 -1 _ 164 Helix 0 BIOCHEMISTRY_38,_14451-14460_(1999)_PMID:_10545167 deltadeltaG_is_the_change_inthe_Gibbs_free_energy_of_unfolding_of_the_mutant_relative_to_WT*,_cysteine-free_pseudo-wild-type_lysozyme
20249 Lysozyme Phage_T4 LZBPT4 LYS_BPT4 P00720 A992259 1L63 V111M 5.4 65.3 -0.7 -1 _ 164 Helix 0 BIOCHEMISTRY_38,_14451-14460_(1999)_PMID:_10545167 deltadeltaG_is_the_change_inthe_Gibbs_free_energy_of_unfolding_of_the_mutant_relative_to_WT*,_cysteine-free_pseudo-wild-type_lysozyme.
20251 Lysozyme Phage_T4 LZBPT4 LYS_BPT4 P00720 A992259 1L63 V149M 5.4 65.3 -2.8 -1 _ 164 Helix 0.2 BIOCHEMISTRY_38,_14451-14460_(1999)_PMID:_10545167 deltadeltaG_is_the_change_inthe_Gibbs_free_energy_of_unfolding_of_the_mutant_relative_to_WT*,_cysteine-free_pseudo-wild-type_lysozyme.
20226 Lysozyme Phage_T4 LZBPT4 LYS_BPT4 P00720 A992259 1L63 V87A 5.4 65.3 -1.5 -1 _ 164 Helix 3.8 BIOCHEMISTRY_38,_14451-14460_(1999)_PMID:_10545167 deltadeltaG_is_the_change_inthe_Gibbs_free_energy_of_unfolding_of_the_mutant_relative_to_WT*,_cysteine-free_pseudo-wild-type_lysozyme
20246 Lysozyme Phage_T4 LZBPT4 LYS_BPT4 P00720 A992259 1L63 V87M 5.4 65.3 -2.3 -1 _ 164 Helix 3.8 BIOCHEMISTRY_38,_14451-14460_(1999)_PMID:_10545167 deltadeltaG_is_the_change_inthe_Gibbs_free_energy_of_unfolding_of_the_mutant_relative_to_WT*,_cysteine-free_pseudo-wild-type_lysozyme.
13418 Lambda_repressor Bacteriophage_lambda RPBPL RPC1_LAMBD P03034 A840027 1LRP A49V 8 51.5 -1.22 -1 0 237 Helix 35.6 PROC_NATL_ACAD_SCI_U_S_A_81,_5685-5689_(1984)_PMID:_6237363 ddG_was_measured_at_51.5_C
13420 Lambda_repressor Bacteriophage_lambda RPBPL RPC1_LAMBD P03034 A840027 1LRP A66T 8 51.5 -2.99 -1 0 237 Helix 21.7 PROC_NATL_ACAD_SCI_U_S_A_81,_5685-5689_(1984)_PMID:_6237363 ddG_was_measured_at_51.5_C
13412 Lambda_repressor Bacteriophage_lambda RPBPL RPC1_LAMBD P03034 null 1LRP G46A 8 53.4 0.66 1 0 237 Helix 61.1 PROTEINS_1,_43-46_(1986)_PMID:_3449850 
13413 Lambda_repressor Bacteriophage_lambda RPBPL RPC1_LAMBD P03034 null 1LRP G48A 8 53.4 0.87 1 0 237 Helix 59.7 PROTEINS_1,_43-46_(1986)_PMID:_3449850 
13986 Lambda_repressor Bacteriophage_lambda RPBPL RPC1_LAMBD P03034 null 1LRP G48N 8 53.4 0.79 1 0 237 Helix 59.7 PROTEINS_1,_43-46_(1986)_PMID:_3449850 
13985 Lambda_repressor Bacteriophage_lambda RPBPL RPC1_LAMBD P03034 null 1LRP G48S 8 53.4 0.68 1 0 237 Helix 59.7 PROTEINS_1,_43-46_(1986)_PMID:_3449850 
13421 Lambda_repressor Bacteriophage_lambda RPBPL RPC1_LAMBD P03034 A840027 1LRP I84S 8 51.5 -2.25 -1 0 237 Helix 59.9 PROC_NATL_ACAD_SCI_U_S_A_81,_5685-5689_(1984)_PMID:_6237363 ddG_was_measured_at_51.5_C
13415 Lambda_repressor Bacteriophage_lambda RPBPL RPC1_LAMBD P03034 A840027 1LRP K4Q 8 51.5 0.43 1 0 237 Coil 112 PROC_NATL_ACAD_SCI_U_S_A_81,_5685-5689_(1984)_PMID:_6237363 ddG_was_measured_at_51.5_C
13416 Lambda_repressor Bacteriophage_lambda RPBPL RPC1_LAMBD P03034 A840027 1LRP Q33Y 8 51.5 1.32 1 0 237 Helix 67.8 PROC_NATL_ACAD_SCI_U_S_A_81,_5685-5689_(1984)_PMID:_6237363 ddG_was_measured_at_51.5_C
13417 Lambda_repressor Bacteriophage_lambda RPBPL RPC1_LAMBD P03034 A840027 1LRP Q44Y 8 51.5 -0.02 -1 0 237 Helix 80.8 PROC_NATL_ACAD_SCI_U_S_A_81,_5685-5689_(1984)_PMID:_6237363 ddG_was_measured_at_51.5_C
13419 Lambda_repressor Bacteriophage_lambda RPBPL RPC1_LAMBD P03034 A840027 1LRP Y22H 8 51.5 -2.25 -1 0 237 Helix 46.4 PROC_NATL_ACAD_SCI_U_S_A_81,_5685-5689_(1984)_PMID:_6237363 ddG_was_measured_at_51.5_C
14253 Lambda_repressor Bacteriophage_lambda RPBPL RPC1_LAMBD P03034 null 1LRP Y88C 8 60 2.4 1 0 237 Helix 55.6 BIOCHEMISTRY_27,_7571-7574_(1988)_PMID:_3061460 
14361 Lysozyme Human LZHU LYSC_HUMAN P61626 A994559 1LZ1 A32L 2.7 64.9 -0.1 -1 0 148 Helix 0 PROTEIN_ENG_12,_663-672_(1999)_PMID:_10469827 
14577 Lysozyme Human LZHU LYSC_HUMAN P61626 C013208 1LZ1 A32S 2.7 64.9 -0.33 -1 0 148 Helix 0 BIOCHEMISTRY_40_4853-4858_(2001)_PMID:_11294653 
13932 Lysozyme Human LZHU LYSC_HUMAN P61626 A921412 1LZ1 A47P 2.8 68.8 0.1 1 0 148 Coil 84.3 BIOCHEMISTRY_31,_7077-7085_(1992)_PMID:_1643041 T_=_Tm(wild)
14578 Lysozyme Human LZHU LYSC_HUMAN P61626 C013208 1LZ1 A92S 2.7 64.9 0.81 1 0 148 Helix 3 BIOCHEMISTRY_40_4853-4858_(2001)_PMID:_11294653 
14368 Lysozyme Human LZHU LYSC_HUMAN P61626 A994559 1LZ1 A96M 2.7 64.9 0.02 1 0 148 Helix 0 PROTEIN_ENG_12,_663-672_(1999)_PMID:_10469827 
14580 Lysozyme Human LZHU LYSC_HUMAN P61626 C013208 1LZ1 A96S 2.7 64.9 -1 -1 0 148 Helix 0 BIOCHEMISTRY_40_4853-4858_(2001)_PMID:_11294653 
14576 Lysozyme Human LZHU LYSC_HUMAN P61626 C013208 1LZ1 A9S 2.7 64.9 -0.02 -1 0 148 Helix 0 BIOCHEMISTRY_40_4853-4858_(2001)_PMID:_11294653 
106 Lysozyme Human LZHU LYSC_HUMAN P61626 A921409 1LZ1 C77A 3 57 -4.6 -1 0 148 Turn 20.6 BIOCHEMISTRY_31,_8323-8328_(1992)_PMID:_1525170 
14559 Lysozyme Human LZHU LYSC_HUMAN P61626 A002503 1LZ1 D120N 4.5 65 0.05 1 0 148 Coil 92.7 BIOCHEMISTRY_39,_12375-12381_(2000)_PMID:_11015217 
14547 Lysozyme Human LZHU LYSC_HUMAN P61626 A002503 1LZ1 D18N 4 65 -1.7 -1 0 148 Turn 67.1 BIOCHEMISTRY_39,_12375-12381_(2000)_PMID:_11015217 
14548 Lysozyme Human LZHU LYSC_HUMAN P61626 A002503 1LZ1 D49N 4 65 -1 -1 0 148 Turn 72.8 BIOCHEMISTRY_39,_12375-12381_(2000)_PMID:_11015217 
14557 Lysozyme Human LZHU LYSC_HUMAN P61626 A002503 1LZ1 D67N 4.5 65 -1.7 -1 0 148 Coil 34.6 BIOCHEMISTRY_39,_12375-12381_(2000)_PMID:_11015217 
13931 Lysozyme Human LZHU LYSC_HUMAN P61626 A921412 1LZ1 D91P 2.8 68.8 -0.4 -1 0 148 Helix 49.5 BIOCHEMISTRY_31,_7077-7085_(1992)_PMID:_1643041 T_=_Tm(wild)
14362 Lysozyme Human LZHU LYSC_HUMAN P61626 A994559 1LZ1 E35L 2.7 64.9 -0.53 -1 0 148 Helix 35 PROTEIN_ENG_12,_663-672_(1999)_PMID:_10469827 
14556 Lysozyme Human LZHU LYSC_HUMAN P61626 A002503 1LZ1 E7Q 4.5 65 -1.29 -1 0 148 Helix 54.1 BIOCHEMISTRY_39,_12375-12381_(2000)_PMID:_11015217 
12054 Lysozyme Human LZHU LYSC_HUMAN P61626 C013215 1LZ1 G105A 2.7 64.9 -0.62 -1 0 148 Helix 15.3 PROTEINS_45_274-280_(2001)_PMID:_11599030 
12055 Lysozyme Human LZHU LYSC_HUMAN P61626 C013215 1LZ1 G127A 2.7 64.9 -0.55 -1 0 148 Turn 82.2 PROTEINS_45_274-280_(2001)_PMID:_11599030 
12056 Lysozyme Human LZHU LYSC_HUMAN P61626 C013215 1LZ1 G129A 2.7 64.9 0.14 1 0 148 Coil 79.4 PROTEINS_45_274-280_(2001)_PMID:_11599030 
12047 Lysozyme Human LZHU LYSC_HUMAN P61626 C013215 1LZ1 G16A 2.7 64.9 -1.39 -1 0 148 Turn 43.8 PROTEINS_45_274-280_(2001)_PMID:_11599030 
12048 Lysozyme Human LZHU LYSC_HUMAN P61626 C013215 1LZ1 G19A 2.7 64.9 -1.77 -1 0 148 Turn 44.4 PROTEINS_45_274-280_(2001)_PMID:_11599030 
12049 Lysozyme Human LZHU LYSC_HUMAN P61626 C013215 1LZ1 G22A 2.7 64.9 -1.79 -1 0 148 Turn 75.4 PROTEINS_45_274-280_(2001)_PMID:_11599030 
12050 Lysozyme Human LZHU LYSC_HUMAN P61626 C013215 1LZ1 G37A 2.7 64.9 -0.29 -1 0 148 Coil 39.1 PROTEINS_45_274-280_(2001)_PMID:_11599030 
9914363 Lysozyme Human LZHU LYSC_HUMAN P61626 A994559 1LZ1 G37Q 2.7 64.9 -0.26 -1 0 148 Sheet 39.1 PROTEIN_ENG_12,_663-672_(1999)_PMID:_10469827 
12051 Lysozyme Human LZHU LYSC_HUMAN P61626 C013215 1LZ1 G48A 2.7 64.9 0.45 1 0 148 Turn 82.2 PROTEINS_45_274-280_(2001)_PMID:_11599030 
12052 Lysozyme Human LZHU LYSC_HUMAN P61626 C013215 1LZ1 G68A 2.7 64.9 -0.12 -1 0 148 Turn 69.7 PROTEINS_45_274-280_(2001)_PMID:_11599030 
12053 Lysozyme Human LZHU LYSC_HUMAN P61626 C013215 1LZ1 G72A 2.7 64.9 -0.36 -1 0 148 Turn 62 PROTEINS_45_274-280_(2001)_PMID:_11599030 
11358 Lysozyme Human LZHU LYSC_HUMAN P61626 C013212 1LZ1 H78A 2.7 64.9 -0.14 -1 0 148 Turn 152.1 PROTEINS_44_233-243_(2001)_PMID:_11455596 
9914367 Lysozyme Human LZHU LYSC_HUMAN P61626 A994559 1LZ1 H78G 2.7 64.9 -0.12 -1 0 148 Turn 152.1 PROTEIN_ENG_12,_663-672_(1999)_PMID:_10469827 
14239 Lysozyme Human LZHU LYSC_HUMAN P61626 A973265 1LZ1 I106A 2.7 64.9 -0.93 -1 0 148 Turn 4.7 J_MOL_BIOL_274,_132-142_(1997)_PMID:_9398521 
14193 Lysozyme Human LZHU LYSC_HUMAN P61626 A982174 1LZ1 I106V 2.7 49.2 -0.98 -1 0 148 Turn 13 J_MOL_BIOL_280,_749-761_(1998)_PMID:_9677301 ddG_and_dTm_are_relative_to_pseudo_wild_type
14235 Lysozyme Human LZHU LYSC_HUMAN P61626 A973265 1LZ1 I23A 2.7 64.9 -2.54 -1 0 148 Turn 15.3 J_MOL_BIOL_274,_132-142_(1997)_PMID:_9398521 
14189 Lysozyme Human LZHU LYSC_HUMAN P61626 A982174 1LZ1 I23V 2.7 49.2 -0.41 -1 0 148 Turn 12.3 J_MOL_BIOL_280,_749-761_(1998)_PMID:_9677301 ddG_and_dTm_are_relative_to_pseudo_wild_type
16097 Lysozyme Human LZHU LYSC_HUMAN P61626 null 1LZ1 I59A 2.7 49.2 -1.31 -1 0 148 Sheet 3 PROTEIN_ENG_16,_5-9_(2003)_PMID:_12646687 
14387 Lysozyme Human LZHU LYSC_HUMAN P61626 A992253 1LZ1 I59F 2.7 64.9 -0.81 -1 0 148 Sheet 3 PROTEIN_ENG_12,_841-850_(1999)_PMID:_10556244 
9914382 Lysozyme Human LZHU LYSC_HUMAN P61626 A992253 1LZ1 I59G 2.7 64.9 -3.83 -1 0 148 Sheet 3 PROTEIN_ENG_12,_841-850_(1999)_PMID:_10556244 
14385 Lysozyme Human LZHU LYSC_HUMAN P61626 A992253 1LZ1 I59L 2.7 64.9 0 1 0 148 Sheet 3 PROTEIN_ENG_12,_841-850_(1999)_PMID:_10556244 
14386 Lysozyme Human LZHU LYSC_HUMAN P61626 A992253 1LZ1 I59M 2.7 64.9 -1.29 -1 0 148 Sheet 3 PROTEIN_ENG_12,_841-850_(1999)_PMID:_10556244 
14388 Lysozyme Human LZHU LYSC_HUMAN P61626 A992253 1LZ1 I59S 2.7 64.9 -3.58 -1 0 148 Sheet 3 PROTEIN_ENG_12,_841-850_(1999)_PMID:_10556244 
14389 Lysozyme Human LZHU LYSC_HUMAN P61626 A992253 1LZ1 I59T 2.7 64.9 -2.22 -1 0 148 Sheet 3 PROTEIN_ENG_12,_841-850_(1999)_PMID:_10556244 
14191 Lysozyme Human LZHU LYSC_HUMAN P61626 A982174 1LZ1 I59V 2.7 49.2 -0.93 -1 0 148 Sheet 2.7 J_MOL_BIOL_280,_749-761_(1998)_PMID:_9677301 ddG_and_dTm_are_relative_to_pseudo_wild_type
14390 Lysozyme Human LZHU LYSC_HUMAN P61626 A992253 1LZ1 I59Y 2.7 64.9 -3.78 -1 0 148 Sheet 3 PROTEIN_ENG_12,_841-850_(1999)_PMID:_10556244 
14238 Lysozyme Human LZHU LYSC_HUMAN P61626 A973265 1LZ1 I89A 2.7 64.9 -2.7 -1 0 148 Coil 5.4 J_MOL_BIOL_274,_132-142_(1997)_PMID:_9398521 
14192 Lysozyme Human LZHU LYSC_HUMAN P61626 A982174 1LZ1 I89V 2.7 49.2 -0.35 -1 0 148 Coil 5.3 J_MOL_BIOL_280,_749-761_(1998)_PMID:_9677301 ddG_and_dTm_are_relative_to_pseudo_wild_type
14490 Lysozyme Human LZHU LYSC_HUMAN P61626 A992261 1LZ1 K1A 2.7 64.9 -0.6 -1 0 148 Coil 71.2 EUR_J_BIOCHEM_266,_675-682_(1999)_PMID:_10561612 
14489 Lysozyme Human LZHU LYSC_HUMAN P61626 A992261 1LZ1 K1M 2.7 64.9 -0.12 -1 0 148 Coil 71.2 EUR_J_BIOCHEM_266,_675-682_(1999)_PMID:_10561612 
14575 Lysozyme Human LZHU LYSC_HUMAN P61626 C013208 1LZ1 L8T 2.7 64.9 -3.73 -1 0 148 Helix 0 BIOCHEMISTRY_40_4853-4858_(2001)_PMID:_11294653 
11359 Lysozyme Human LZHU LYSC_HUMAN P61626 C013212 1LZ1 N118A 2.7 64.9 0.19 1 0 148 Turn 149.7 PROTEINS_44_233-243_(2001)_PMID:_11455596 
11360 Lysozyme Human LZHU LYSC_HUMAN P61626 C013212 1LZ1 N118G 2.7 64.9 0.05 1 0 148 Turn 149.7 PROTEINS_44_233-243_(2001)_PMID:_11455596 
13929 Lysozyme Human LZHU LYSC_HUMAN P61626 A921412 1LZ1 P103G 2.8 68.8 -0.1 -1 0 148 Turn 146.4 BIOCHEMISTRY_31,_7077-7085_(1992)_PMID:_1643041 T_=_Tm(wild)
13928 Lysozyme Human LZHU LYSC_HUMAN P61626 A921412 1LZ1 P71G 2.8 68.8 -1.6 -1 0 148 Turn 76.7 BIOCHEMISTRY_31,_7077-7085_(1992)_PMID:_1643041 T_=_Tm(wild)
9914365 Lysozyme Human LZHU LYSC_HUMAN P61626 A994559 1LZ1 Q58G 2.7 64.9 1.86 1 0 148 Turn 12.9 PROTEIN_ENG_12,_663-672_(1999)_PMID:_10469827 
11352 Lysozyme Human LZHU LYSC_HUMAN P61626 C013212 1LZ1 R21A 2.7 64.9 1.31 1 0 148 Turn 145.7 PROTEINS_44_233-243_(2001)_PMID:_11455596 
11353 Lysozyme Human LZHU LYSC_HUMAN P61626 C013212 1LZ1 R21G 2.7 64.9 1.15 1 0 148 Turn 145.7 PROTEINS_44_233-243_(2001)_PMID:_11455596 
11356 Lysozyme Human LZHU LYSC_HUMAN P61626 C013212 1LZ1 R50A 2.7 64.9 0.43 1 0 148 Coil 141.1 PROTEINS_44_233-243_(2001)_PMID:_11455596 
9914364 Lysozyme Human LZHU LYSC_HUMAN P61626 A994559 1LZ1 R50G 2.7 64.9 0.26 1 0 148 Turn 141.1 PROTEIN_ENG_12,_663-672_(1999)_PMID:_10469827 
14198 Lysozyme Human LZHU LYSC_HUMAN P61626 A982174 1LZ1 V100A 2.7 49.2 -0.57 -1 0 148 Turn 0.9 J_MOL_BIOL_280,_749-761_(1998)_PMID:_9677301 ddG_and_dTm_are_relative_to_pseudo_wild_type
14369 Lysozyme Human LZHU LYSC_HUMAN P61626 A994559 1LZ1 V100F 2.7 64.9 -1.65 -1 0 148 Turn 0.9 PROTEIN_ENG_12,_663-672_(1999)_PMID:_10469827 
14582 Lysozyme Human LZHU LYSC_HUMAN P61626 C013208 1LZ1 V100T 2.7 64.9 -0.29 -1 0 148 Coil 0.9 BIOCHEMISTRY_40_4853-4858_(2001)_PMID:_11294653 
14199 Lysozyme Human LZHU LYSC_HUMAN P61626 A982174 1LZ1 V110A 2.7 49.2 0.07 1 0 148 Helix 95.1 J_MOL_BIOL_280,_749-761_(1998)_PMID:_9677301 ddG_and_dTm_are_relative_to_pseudo_wild_type
15362 Lysozyme Human LZHU LYSC_HUMAN P61626 null 1LZ1 V110D 2.7 64.9 0.17 1 0 148 Helix 92.4 J_BIOL_CHEM_277,_21792-21800_(2002)_PMID:_11927576 
14511 Lysozyme Human LZHU LYSC_HUMAN P61626 A002513 1LZ1 V110F 2.7 64.9 -0.05 -1 0 148 Turn 92.4 BIOCHEMISTRY_39,_14448-14456_(2000)_PMID:_11087397 
14507 Lysozyme Human LZHU LYSC_HUMAN P61626 A002513 1LZ1 V110G 2.7 64.9 0.48 1 0 148 Turn 92.4 BIOCHEMISTRY_39,_14448-14456_(2000)_PMID:_11087397 
14508 Lysozyme Human LZHU LYSC_HUMAN P61626 A002513 1LZ1 V110I 2.7 64.9 0.86 1 0 148 Turn 92.4 BIOCHEMISTRY_39,_14448-14456_(2000)_PMID:_11087397 
14509 Lysozyme Human LZHU LYSC_HUMAN P61626 A002513 1LZ1 V110L 2.7 64.9 0.07 1 0 148 Turn 92.4 BIOCHEMISTRY_39,_14448-14456_(2000)_PMID:_11087397 
14510 Lysozyme Human LZHU LYSC_HUMAN P61626 A002513 1LZ1 V110M 2.7 64.9 0.53 1 0 148 Turn 92.4 BIOCHEMISTRY_39,_14448-14456_(2000)_PMID:_11087397 
15363 Lysozyme Human LZHU LYSC_HUMAN P61626 null 1LZ1 V110N 2.7 64.9 0.07 1 0 148 Helix 92.4 J_BIOL_CHEM_277,_21792-21800_(2002)_PMID:_11927576 
13933 Lysozyme Human LZHU LYSC_HUMAN P61626 A921412 1LZ1 V110P 2.8 68.8 0.5 1 0 148 Helix 92.4 BIOCHEMISTRY_31,_7077-7085_(1992)_PMID:_1643041 
15364 Lysozyme Human LZHU LYSC_HUMAN P61626 null 1LZ1 V110R 2.7 64.9 0.88 1 0 148 Helix 92.4 J_BIOL_CHEM_277,_21792-21800_(2002)_PMID:_11927576 
15361 Lysozyme Human LZHU LYSC_HUMAN P61626 null 1LZ1 V110Y 2.7 64.9 -0.14 -1 0 148 Helix 92.4 J_BIOL_CHEM_277,_21792-21800_(2002)_PMID:_11927576 
14200 Lysozyme Human LZHU LYSC_HUMAN P61626 A982174 1LZ1 V121A 2.7 49.2 -1.75 -1 0 148 Turn 21.8 J_MOL_BIOL_280,_749-761_(1998)_PMID:_9677301 ddG_and_dTm_are_relative_to_pseudo_wild_type
14201 Lysozyme Human LZHU LYSC_HUMAN P61626 A982174 1LZ1 V125A 2.7 49.2 -1.6 -1 0 148 Turn 31.4 J_MOL_BIOL_280,_749-761_(1998)_PMID:_9677301 ddG_and_dTm_are_relative_to_pseudo_wild_type
14202 Lysozyme Human LZHU LYSC_HUMAN P61626 A982174 1LZ1 V130A 2.7 49.2 -1.12 -1 0 148 Coil 60.6 J_MOL_BIOL_280,_749-761_(1998)_PMID:_9677301 ddG_and_dTm_are_relative_to_pseudo_wild_type
14194 Lysozyme Human LZHU LYSC_HUMAN P61626 A982174 1LZ1 V2A 2.7 49.2 -1.51 -1 0 148 Sheet 106.5 J_MOL_BIOL_280,_749-761_(1998)_PMID:_9677301 ddG_and_dTm_are_relative_to_pseudo_wild_type
15353 Lysozyme Human LZHU LYSC_HUMAN P61626 null 1LZ1 V2D 2.7 64.9 -1.43 -1 0 148 Sheet 101.4 J_BIOL_CHEM_277,_21792-21800_(2002)_PMID:_11927576 
14501 Lysozyme Human LZHU LYSC_HUMAN P61626 A002513 1LZ1 V2F 2.7 64.9 -0.86 -1 0 148 Sheet 106.7 BIOCHEMISTRY_39,_14448-14456_(2000)_PMID:_11087397 
14497 Lysozyme Human LZHU LYSC_HUMAN P61626 A002513 1LZ1 V2G 2.7 64.9 -2.29 -1 0 148 Sheet 106.7 BIOCHEMISTRY_39,_14448-14456_(2000)_PMID:_11087397 
14498 Lysozyme Human LZHU LYSC_HUMAN P61626 A002513 1LZ1 V2I 2.7 64.9 1.1 1 0 148 Sheet 106.7 BIOCHEMISTRY_39,_14448-14456_(2000)_PMID:_11087397 
14499 Lysozyme Human LZHU LYSC_HUMAN P61626 A002513 1LZ1 V2L 2.7 64.9 -0.05 -1 0 148 Sheet 106.7 BIOCHEMISTRY_39,_14448-14456_(2000)_PMID:_11087397 
14500 Lysozyme Human LZHU LYSC_HUMAN P61626 A002513 1LZ1 V2M 2.7 64.9 -0.31 -1 0 148 Sheet 106.7 BIOCHEMISTRY_39,_14448-14456_(2000)_PMID:_11087397 
15354 Lysozyme Human LZHU LYSC_HUMAN P61626 null 1LZ1 V2N 2.7 64.9 -1.34 -1 0 148 s 101.4 J_BIOL_CHEM_277,_21792-21800_(2002)_PMID:_11927576 
15355 Lysozyme Human LZHU LYSC_HUMAN P61626 null 1LZ1 V2R 2.7 64.9 -0.38 -1 0 148 Sheet 101.4 J_BIOL_CHEM_277,_21792-21800_(2002)_PMID:_11927576 
15351 Lysozyme Human LZHU LYSC_HUMAN P61626 null 1LZ1 V2S 2.7 64.9 -1.41 -1 0 148 Sheet 101.4 J_BIOL_CHEM_277,_21792-21800_(2002)_PMID:_11927576 
15352 Lysozyme Human LZHU LYSC_HUMAN P61626 null 1LZ1 V2Y 2.7 64.9 -0.36 -1 0 148 Sheet 101.4 J_BIOL_CHEM_277,_21792-21800_(2002)_PMID:_11927576 
14195 Lysozyme Human LZHU LYSC_HUMAN P61626 A982174 1LZ1 V74A 2.7 49.2 -0.43 -1 0 148 Coil 95.9 J_MOL_BIOL_280,_749-761_(1998)_PMID:_9677301 ddG_and_dTm_are_relative_to_pseudo_wild_type
15358 Lysozyme Human LZHU LYSC_HUMAN P61626 null 1LZ1 V74D 2.7 64.9 -0.43 -1 0 148 Coil 93.3 J_BIOL_CHEM_277,_21792-21800_(2002)_PMID:_11927576 
14506 Lysozyme Human LZHU LYSC_HUMAN P61626 A002513 1LZ1 V74F 2.7 64.9 -0.29 -1 0 148 Coil 93.3 BIOCHEMISTRY_39,_14448-14456_(2000)_PMID:_11087397 
14502 Lysozyme Human LZHU LYSC_HUMAN P61626 A002513 1LZ1 V74G 2.7 64.9 -0.22 -1 0 148 Coil 93.3 BIOCHEMISTRY_39,_14448-14456_(2000)_PMID:_11087397 
14503 Lysozyme Human LZHU LYSC_HUMAN P61626 A002513 1LZ1 V74I 2.7 64.9 0.45 1 0 148 Coil 93.3 BIOCHEMISTRY_39,_14448-14456_(2000)_PMID:_11087397 
14504 Lysozyme Human LZHU LYSC_HUMAN P61626 A002513 1LZ1 V74L 2.7 64.9 0.19 1 0 148 Coil 93.3 BIOCHEMISTRY_39,_14448-14456_(2000)_PMID:_11087397 
14505 Lysozyme Human LZHU LYSC_HUMAN P61626 A002513 1LZ1 V74M 2.7 64.9 0.65 1 0 148 Coil 93.3 BIOCHEMISTRY_39,_14448-14456_(2000)_PMID:_11087397 
15359 Lysozyme Human LZHU LYSC_HUMAN P61626 null 1LZ1 V74N 2.7 64.9 -0.33 -1 0 148 c 93.3 J_BIOL_CHEM_277,_21792-21800_(2002)_PMID:_11927576 
15360 Lysozyme Human LZHU LYSC_HUMAN P61626 null 1LZ1 V74R 2.7 64.9 -0.07 -1 0 148 Coil 93.3 J_BIOL_CHEM_277,_21792-21800_(2002)_PMID:_11927576 
9914366 Lysozyme Human LZHU LYSC_HUMAN P61626 A994559 1LZ1 V74S 2.7 64.9 -0.38 -1 0 148 Coil 93.3 PROTEIN_ENG_12,_663-672_(1999)_PMID:_10469827 
15357 Lysozyme Human LZHU LYSC_HUMAN P61626 null 1LZ1 V74Y 2.7 64.9 -0.24 -1 0 148 c 93.3 J_BIOL_CHEM_277,_21792-21800_(2002)_PMID:_11927576 
14196 Lysozyme Human LZHU LYSC_HUMAN P61626 A982174 1LZ1 V93A 2.7 49.2 -1 -1 0 148 Helix 4.4 J_MOL_BIOL_280,_749-761_(1998)_PMID:_9677301 ddG_and_dTm_are_relative_to_pseudo_wild_type
14579 Lysozyme Human LZHU LYSC_HUMAN P61626 C013208 1LZ1 V93T 2.7 64.9 -0.67 -1 0 148 Helix 3.8 BIOCHEMISTRY_40_4853-4858_(2001)_PMID:_11294653 
14197 Lysozyme Human LZHU LYSC_HUMAN P61626 A982174 1LZ1 V99A 2.7 49.2 -0.89 -1 0 148 Helix 3.4 J_MOL_BIOL_280,_749-761_(1998)_PMID:_9677301 ddG_and_dTm_are_relative_to_pseudo_wild_type
14581 Lysozyme Human LZHU LYSC_HUMAN P61626 C013208 1LZ1 V99T 2.7 64.9 -0.5 -1 0 148 Helix 2.6 BIOCHEMISTRY_40_4853-4858_(2001)_PMID:_11294653 
14208 Lysozyme Human LZHU LYSC_HUMAN P61626 A982176 1LZ1 Y124F 2.7 64.9 -0.36 -1 0 148 Turn 18.7 BIOCHEMISTRY_37,_9355-9362_(1998)_PMID:_9649316 
14203 Lysozyme Human LZHU LYSC_HUMAN P61626 A982176 1LZ1 Y20F 2.7 64.9 -0.5 -1 0 148 Turn 50.9 BIOCHEMISTRY_37,_9355-9362_(1998)_PMID:_9649316 
11354 Lysozyme Human LZHU LYSC_HUMAN P61626 C013212 1LZ1 Y38A 2.7 64.9 -2.49 -1 0 148 Sheet 18 PROTEINS_44_233-243_(2001)_PMID:_11455596 
14204 Lysozyme Human LZHU LYSC_HUMAN P61626 A982176 1LZ1 Y38F 2.7 64.9 -0.19 -1 0 148 Sheet 18 BIOCHEMISTRY_37,_9355-9362_(1998)_PMID:_9649316 
11355 Lysozyme Human LZHU LYSC_HUMAN P61626 C013212 1LZ1 Y38G 2.7 64.9 -2.32 -1 0 148 Sheet 18 PROTEINS_44_233-243_(2001)_PMID:_11455596 
14205 Lysozyme Human LZHU LYSC_HUMAN P61626 A982176 1LZ1 Y45F 2.7 64.9 0.07 1 0 148 Sheet 125.5 BIOCHEMISTRY_37,_9355-9362_(1998)_PMID:_9649316 
14206 Lysozyme Human LZHU LYSC_HUMAN P61626 A982176 1LZ1 Y54F 2.7 64.9 -0.96 -1 0 148 Sheet 17.5 BIOCHEMISTRY_37,_9355-9362_(1998)_PMID:_9649316 
14207 Lysozyme Human LZHU LYSC_HUMAN P61626 A982176 1LZ1 Y63F 2.7 64.9 -0.24 -1 0 148 Coil 112.1 BIOCHEMISTRY_37,_9355-9362_(1998)_PMID:_9649316 
6152 Myb Mouse TVMSMB MYB_MOUSE P06876 A994194 1MBG V103A 7.5 25 -2.32 -1 0 636 Helix 0 J_MOL_BIOL_292,_909-920_(1999)_PMID:_10525414 
6154 Myb Mouse TVMSMB MYB_MOUSE P06876 A994194 1MBG V103I 7.5 25 0.69 1 0 636 Helix 0 J_MOL_BIOL_292,_909-920_(1999)_PMID:_10525414 
6155 Myb Mouse TVMSMB MYB_MOUSE P06876 A994194 1MBG V103L 7.5 25 2.44 1 0 636 Helix 0 J_MOL_BIOL_292,_909-920_(1999)_PMID:_10525414 
11557 Ribonuclease_Sa3 Streptomyces_aureofaciens JC1287 RNS3_STRAU P30289 null 1MGR Y11F 7 25 -0.6 -1 0 113 null null J_MOL_BIOL_312_393-404_(2001)_PMID:_11554795 
14153 Superoxide_dismutase_[Mn] Human DSHUN SODM_HUMAN P04179 A963546 1N0J I58T 7.8 70 -2.7 -1 0 222 Helix 106.1 BIOCHEMISTRY_35,_4287-4297_(1996)_PMID:_8605177 ASA_calculated_using_PDB_file_1N0J
17857 Superoxide_dismutase_[Mn] Human DSHUN SODM_HUMAN P04179 A982321 1N0J Q143N 7.8 70 2.79 1 A 222 Turn 0 BIOCHEMISTRY_37,_4731-4739_(1998)_PMID:_9537988 component:B_deltadeltaG_was_calculated_assuming_deltaCp=0.12_cal/g.
17849 Superoxide_dismutase_[Mn] Human DSHUN SODM_HUMAN P04179 A982320 1N0J Y34F 7.8 70 12.7 1 A 222 Helix 14 BIOCHEMISTRY_37,_4722-4730_(1998)_PMID:_9537987 component:B_ddG_was_calculated_assuming_dCp=0.12_cal/g.
8595 Onconase Rana_pipiens null RN30_RANPI P22069 A003068 1ONC M23L 7 25 -2.22 -1 0 null Turn 0 BIOCHEMISTRY_39,_8711-8718_(2000)_PMID:_10913282 
15684 Ubiquitin Saccharomyces_cerevisiae A29456 UBIQ_YEAST P39940 null 1OTR E34A 3 65 0.07 1 B 121 Helix 72.8 J_MOL_BIOL_322,_123-135_(2002)_PMID:_12215419 R_63_K_substituted_pseude_wild_type.
15680 Ubiquitin Saccharomyces_cerevisiae A29456 UBIQ_YEAST P39940 null 1OTR E34C 3 65 0.91 1 B 121 Helix 72.8 J_MOL_BIOL_322,_123-135_(2002)_PMID:_12215419 R_63_K_substituted_pseude_wild_type.
15687 Ubiquitin Saccharomyces_cerevisiae A29456 UBIQ_YEAST P39940 null 1OTR E34D 3 65 -0.22 -1 B 121 Helix 72.8 J_MOL_BIOL_322,_123-135_(2002)_PMID:_12215419 R_63_K_substituted_pseude_wild_type.
15681 Ubiquitin Saccharomyces_cerevisiae A29456 UBIQ_YEAST P39940 null 1OTR E34F 3 65 0.72 1 B 121 Helix 72.8 J_MOL_BIOL_322,_123-135_(2002)_PMID:_12215419 R_63_K_substituted_pseude_wild_type.
15691 Ubiquitin Saccharomyces_cerevisiae A29456 UBIQ_YEAST P39940 null 1OTR E34G 3 65 -1.39 -1 B 121 Helix 72.8 J_MOL_BIOL_322,_123-135_(2002)_PMID:_12215419 R_63_K_substituted_pseude_wild_type.
15692 Ubiquitin Saccharomyces_cerevisiae A29456 UBIQ_YEAST P39940 null 1OTR E34H 3 65 -3.08 -1 B 121 Helix 72.8 J_MOL_BIOL_322,_123-135_(2002)_PMID:_12215419 R_63_K_substituted_pseude_wild_type.
15678 Ubiquitin Saccharomyces_cerevisiae A29456 UBIQ_YEAST P39940 null 1OTR E34I 3 65 1.65 1 B 121 Helix 72.8 J_MOL_BIOL_322,_123-135_(2002)_PMID:_12215419 R_63_K_substituted_pseude_wild_type.
15690 Ubiquitin Saccharomyces_cerevisiae A29456 UBIQ_YEAST P39940 null 1OTR E34K 3 65 -2.15 -1 B 121 Helix 72.8 J_MOL_BIOL_322,_123-135_(2002)_PMID:_12215419 R_63_K_substituted_pseude_wild_type.
15676 Ubiquitin Saccharomyces_cerevisiae A29456 UBIQ_YEAST P39940 null 1OTR E34L 3 65 1.36 1 B 121 Helix 72.8 J_MOL_BIOL_322,_123-135_(2002)_PMID:_12215419 R_63_K_substituted_pseude_wild_type.
15688 Ubiquitin Saccharomyces_cerevisiae A29456 UBIQ_YEAST P39940 null 1OTR E34N 3 65 -0.88 -1 B 121 Helix 72.8 J_MOL_BIOL_322,_123-135_(2002)_PMID:_12215419 R_63_K_substituted_pseude_wild_type.
15693 Ubiquitin Saccharomyces_cerevisiae A29456 UBIQ_YEAST P39940 null 1OTR E34P 3 65 -2.13 -1 B 121 Helix 72.8 J_MOL_BIOL_322,_123-135_(2002)_PMID:_12215419 R_63_K_substituted_pseude_wild_type.
15689 Ubiquitin Saccharomyces_cerevisiae A29456 UBIQ_YEAST P39940 null 1OTR E34Q 3 65 -1.46 -1 B 121 Helix 72.8 J_MOL_BIOL_322,_123-135_(2002)_PMID:_12215419 R_63_K_substituted_pseude_wild_type.
1568999 Ubiquitin Saccharomyces_cerevisiae A29456 UBIQ_YEAST P39940 null 1OTR E34R 3 65 -3.51 -1 B 121 Helix 72.8 J_MOL_BIOL_322,_123-135_(2002)_PMID:_12215419 R_63_K_substituted_pseude_wild_type.
15685 Ubiquitin Saccharomyces_cerevisiae A29456 UBIQ_YEAST P39940 null 1OTR E34S 3 65 0.12 1 B 121 Helix 72.8 J_MOL_BIOL_322,_123-135_(2002)_PMID:_12215419 R_63_K_substituted_pseude_wild_type.
15677 Ubiquitin Saccharomyces_cerevisiae A29456 UBIQ_YEAST P39940 null 1OTR E34T 3 65 1.51 1 B 121 Helix 72.8 J_MOL_BIOL_322,_123-135_(2002)_PMID:_12215419 R_63_K_substituted_pseude_wild_type.
15682 Ubiquitin Saccharomyces_cerevisiae A29456 UBIQ_YEAST P39940 null 1OTR E34V 3 65 0.86 1 B 121 Helix 72.8 J_MOL_BIOL_322,_123-135_(2002)_PMID:_12215419 R_63_K_substituted_pseude_wild_type.
15679 Ubiquitin Saccharomyces_cerevisiae A29456 UBIQ_YEAST P39940 null 1OTR E34W 3 65 1.31 1 B 121 Helix 72.8 J_MOL_BIOL_322,_123-135_(2002)_PMID:_12215419 R_63_K_substituted_pseude_wild_type.
15683 Ubiquitin Saccharomyces_cerevisiae A29456 UBIQ_YEAST P39940 null 1OTR E34Y 3 65 0.41 1 B 121 Helix 72.8 J_MOL_BIOL_322,_123-135_(2002)_PMID:_12215419 R_63_K_substituted_pseude_wild_type.
14430 Ubiquitin Saccharomyces_cerevisiae A29456 UBIQ_YEAST P39940 C004552 1OTR I30L 3 50 -1.96 -1 B 121 Helix 0 BIOCHEMISTRY_39,_10275-10283_(2000)_PMID:_10956017 
14426 Ubiquitin Saccharomyces_cerevisiae A29456 UBIQ_YEAST P39940 C004552 1OTR I36F 3 50 -0.86 -1 B 121 Coil 28.9 BIOCHEMISTRY_39,_10275-10283_(2000)_PMID:_10956017 
14427 Ubiquitin Saccharomyces_cerevisiae A29456 UBIQ_YEAST P39940 C004552 1OTR I36L 3 50 -1.31 -1 B 121 Coil 28.9 BIOCHEMISTRY_39,_10275-10283_(2000)_PMID:_10956017 
14428 Ubiquitin Saccharomyces_cerevisiae A29456 UBIQ_YEAST P39940 C004552 1OTR I36V 3 50 -0.79 -1 B 121 Coil 28.9 BIOCHEMISTRY_39,_10275-10283_(2000)_PMID:_10956017 
19527 Ubiquitin Saccharomyces_cerevisiae A29456 UBIQ_YEAST P39940 null 1OTR K33A 3.25 65 0.43 1 null 121 null null PROTEINS_58,_1-6_(2005)_PMID:_15515183 The_reference_is_a_WT-AAA_protein_that_has_Ala_in_positions_11,_32,_33_and_34.
19528 Ubiquitin Saccharomyces_cerevisiae A29456 UBIQ_YEAST P39940 null 1OTR K33E 3.25 65 0.05 1 null 121 null null PROTEINS_58,_1-6_(2005)_PMID:_15515183 The_reference_is_a_WT-AAA_protein_that_has_Ala_in_positions_11,_32,_33_and_34.
19529 Ubiquitin Saccharomyces_cerevisiae A29456 UBIQ_YEAST P39940 null 1OTR K33F 3.25 65 0.17 1 null 121 null null PROTEINS_58,_1-6_(2005)_PMID:_15515183 The_reference_is_a_WT-AAA_protein_that_has_Ala_in_positions_11,_32,_33_and_34.
19530 Ubiquitin Saccharomyces_cerevisiae A29456 UBIQ_YEAST P39940 null 1OTR K33G 3.25 65 -1.46 -1 null 121 null null PROTEINS_58,_1-6_(2005)_PMID:_15515183 The_reference_is_a_WT-AAA_protein_that_has_Ala_in_positions_11,_32,_33_and_34.
19531 Ubiquitin Saccharomyces_cerevisiae A29456 UBIQ_YEAST P39940 null 1OTR K33I 3.25 65 1.55 1 null 121 null null PROTEINS_58,_1-6_(2005)_PMID:_15515183 The_reference_is_a_WT-AAA_protein_that_has_Ala_in_positions_11,_32,_33_and_34.
19532 Ubiquitin Saccharomyces_cerevisiae A29456 UBIQ_YEAST P39940 null 1OTR K33L 3.25 65 0.96 1 null 121 null null PROTEINS_58,_1-6_(2005)_PMID:_15515183 The_reference_is_a_WT-AAA_protein_that_has_Ala_in_positions_11,_32,_33_and_34.
19533 Ubiquitin Saccharomyces_cerevisiae A29456 UBIQ_YEAST P39940 null 1OTR K33M 3.25 65 0.53 1 null 121 null null PROTEINS_58,_1-6_(2005)_PMID:_15515183 The_reference_is_a_WT-AAA_protein_that_has_Ala_in_positions_11,_32,_33_and_34.
19534 Ubiquitin Saccharomyces_cerevisiae A29456 UBIQ_YEAST P39940 null 1OTR K33N 3.25 65 -0.6 -1 null 121 null null PROTEINS_58,_1-6_(2005)_PMID:_15515183 The_reference_is_a_WT-AAA_protein_that_has_Ala_in_positions_11,_32,_33_and_34.
19535 Ubiquitin Saccharomyces_cerevisiae A29456 UBIQ_YEAST P39940 null 1OTR K33Q 3.25 65 0.05 1 null 121 null null PROTEINS_58,_1-6_(2005)_PMID:_15515183 The_reference_is_a_WT-AAA_protein_that_has_Ala_in_positions_11,_32,_33_and_34.
19536 Ubiquitin Saccharomyces_cerevisiae A29456 UBIQ_YEAST P39940 null 1OTR K33S 3.25 65 -0.36 -1 null 121 null null PROTEINS_58,_1-6_(2005)_PMID:_15515183 The_reference_is_a_WT-AAA_protein_that_has_Ala_in_positions_11,_32,_33_and_34.
19537 Ubiquitin Saccharomyces_cerevisiae A29456 UBIQ_YEAST P39940 null 1OTR K33T 3.25 65 -0.12 -1 null 121 null null PROTEINS_58,_1-6_(2005)_PMID:_15515183 The_reference_is_a_WT-AAA_protein_that_has_Ala_in_positions_11,_32,_33_and_34.
19538 Ubiquitin Saccharomyces_cerevisiae A29456 UBIQ_YEAST P39940 null 1OTR K33V 3.25 65 0.93 1 null 121 null null PROTEINS_58,_1-6_(2005)_PMID:_15515183 The_reference_is_a_WT-AAA_protein_that_has_Ala_in_positions_11,_32,_33_and_34.
15507 Ubiquitin Saccharomyces_cerevisiae A29456 UBIQ_YEAST P39940 null 1OTR L67A 3.75 50 -2.82 -1 B 121 Sheet 0.1 J_MOL_BIOL_320,_343-357_(2002)_PMID:_12079391 Mutation_carries_K63R_substitution.
15508 Ubiquitin Saccharomyces_cerevisiae A29456 UBIQ_YEAST P39940 null 1OTR L67N 3.75 50 -3.39 -1 B 121 Sheet 0.1 J_MOL_BIOL_320,_343-357_(2002)_PMID:_12079391 Mutation_carries_K63R_substitution.
15510 Ubiquitin Saccharomyces_cerevisiae A29456 UBIQ_YEAST P39940 null 1OTR L67S 3.75 50 -3.3 -1 B 121 Sheet 0.1 J_MOL_BIOL_320,_343-357_(2002)_PMID:_12079391 Mutation_carries_K63R_substitution.
15509 Ubiquitin Saccharomyces_cerevisiae A29456 UBIQ_YEAST P39940 null 1OTR L67T 3.75 50 -2.92 -1 B 121 Sheet 0.1 J_MOL_BIOL_320,_343-357_(2002)_PMID:_12079391 Mutation_carries_K63R_substitution.
15511 Ubiquitin Saccharomyces_cerevisiae A29456 UBIQ_YEAST P39940 null 1OTR Q41L 3.75 50 -0.26 -1 B 121 Sheet 0.2 J_MOL_BIOL_320,_343-357_(2002)_PMID:_12079391 Mutation_carries_K63R_substitution.
15513 Ubiquitin Saccharomyces_cerevisiae A29456 UBIQ_YEAST P39940 null 1OTR Q41N 3.75 50 -2.56 -1 B 121 Sheet 0.2 J_MOL_BIOL_320,_343-357_(2002)_PMID:_12079391 Mutation_carries_K63R_substitution.
15515 Ubiquitin Saccharomyces_cerevisiae A29456 UBIQ_YEAST P39940 null 1OTR Q41S 3.75 50 -1.27 -1 B 121 Sheet 0.2 J_MOL_BIOL_320,_343-357_(2002)_PMID:_12079391 Mutation_carries_K63R_substitution.
15514 Ubiquitin Saccharomyces_cerevisiae A29456 UBIQ_YEAST P39940 null 1OTR Q41T 3.75 50 -0.43 -1 B 121 Sheet 0.2 J_MOL_BIOL_320,_343-357_(2002)_PMID:_12079391 Mutation_carries_K63R_substitution.
15512 Ubiquitin Saccharomyces_cerevisiae A29456 UBIQ_YEAST P39940 null 1OTR Q41V 3.75 50 -0.05 -1 B 121 s 0.2 J_MOL_BIOL_320,_343-357_(2002)_PMID:_12079391 Mutation_carries_K63R_substitution.
15504 Ubiquitin Saccharomyces_cerevisiae A29456 UBIQ_YEAST P39940 null 1OTR V17A 3.75 50 -1.63 -1 B 121 Coil 2.8 J_MOL_BIOL_320,_343-357_(2002)_PMID:_12079391 Mutation_carries_two_substitutions,_K63R_and_R42E_and_has_a_~13_degree_C_higher_than_the_other_wild_type_thermostability.
15505 Ubiquitin Saccharomyces_cerevisiae A29456 UBIQ_YEAST P39940 null 1OTR V17N 3.75 50 -4.9 -1 B 121 Coil 2.8 J_MOL_BIOL_320,_343-357_(2002)_PMID:_12079391 Mutation_carries_two_substitutions,_K63R_and_R42E_and_has_a_~13_degree_C_higher_than_the_other_wild_type_thermostability.
15506 Ubiquitin Saccharomyces_cerevisiae A29456 UBIQ_YEAST P39940 null 1OTR V17T 3.75 50 -1.89 -1 B 121 Coil 2.8 J_MOL_BIOL_320,_343-357_(2002)_PMID:_12079391 Mutation_carries_two_substitutions,_K63R_and_R42E_and_has_a_~13_degree_C_higher_than_the_other_wild_type_thermostability.
15501 Ubiquitin Saccharomyces_cerevisiae A29456 UBIQ_YEAST P39940 null 1OTR V5A 3.75 50 -3.01 -1 B 121 Sheet 0 J_MOL_BIOL_320,_343-357_(2002)_PMID:_12079391 Mutation_carries_two_substitutions,_K63R_and_R42E_and_has_a_~13_degree_C_higher_than_the_other_wild_type_thermostability.
15502 Ubiquitin Saccharomyces_cerevisiae A29456 UBIQ_YEAST P39940 null 1OTR V5N 3.75 50 -5.38 -1 B 121 Sheet 0 J_MOL_BIOL_320,_343-357_(2002)_PMID:_1207939 Mutation_carries_two_substitutions,_K63R_and_R42E_and_has_a_~13_degree_C_higher_than_the_other_wild_type_thermostability.
15503 Ubiquitin Saccharomyces_cerevisiae A29456 UBIQ_YEAST P39940 null 1OTR V5T 3.75 50 -3.73 -1 B 121 Sheet 0 J_MOL_BIOL_320,_343-357_(2002)_PMID:_12079391 Mutation_carries_two_substitutions,_K63R_and_R42E_and_has_a_~13_degree_C_higher_than_the_other_wild_type_thermostability.
21974 Protein_G Streptococcus A24496 SPG1_STRSP P06654 null 1PGA A23P 5.5 25 -0.3 -1 _ 448 Helix 29.5 PROTEIN_ENG_DES_SEL_19,_285-289_(2006)_PMID:_16549401 B1_domain
21975 Protein_G Streptococcus A24496 SPG1_STRSP P06654 null 1PGA A24P 5.5 25 -0.5 -1 _ 448 Helix 59.5 PROTEIN_ENG_DES_SEL_19,_285-289_(2006)_PMID:_16549401 B1_domain
21979 Protein_G Streptococcus A24496 SPG1_STRSP P06654 null 1PGA A48P 5.5 25 -0.7 -1 _ 448 Turn 95.2 PROTEIN_ENG_DES_SEL_19,_285-289_(2006)_PMID:_16549401 B1_domain
21978 Protein_G Streptococcus A24496 SPG1_STRSP P06654 null 1PGA D36P 5.5 25 -3.1 -1 _ 448 Helix 114.1 PROTEIN_ENG_DES_SEL_19,_285-289_(2006)_PMID:_16549401 B1_domain
8102 Protein_G Streptococcus A24496 SPG1_STRSP P06654 B004118 1PGA D46A 7 25 -1.36 -1 0 448 Sheet 55.4 BIOCHEMISTRY_39,_6564-6571_(2000)_PMID:_10828973 
8098 Protein_G Streptococcus A24496 SPG1_STRSP P06654 B004118 1PGA D47A 7 25 0.36 1 0 448 Turn 114 BIOCHEMISTRY_39,_6564-6571_(2000)_PMID:_10828973 
21971 Protein_G Streptococcus A24496 SPG1_STRSP P06654 null 1PGA G9P 5.5 25 -2.4 -1 _ 448 Turn 2.5 PROTEIN_ENG_DES_SEL_19,_285-289_(2006)_PMID:_16549401 B1_domain
14739 Protein_G Streptococcus A24496 SPG1_STRSP P06654 null 1PGA I6N 5.2 25 -1.53 -1 A 448 Sheet 44.4 STRUCTURE_FOLD_DES_7,_1333-1343_(1999)_PMID:_10574793 ddG_is_calculated_based_on_dG_mutant_(I6A,_T53A).
14740 Protein_G Streptococcus A24496 SPG1_STRSP P06654 null 1PGA I6T 5.2 25 -1.6 -1 A 448 Sheet 44.4 STRUCTURE_FOLD_DES_7,_1333-1343_(1999)_PMID:_10574793 ddG_is_calculated_based_on_dG_mutant_(I6A,_T53A).
21972 Protein_G Streptococcus A24496 SPG1_STRSP P06654 null 1PGA K10P 5.5 25 -0.2 -1 _ 448 Turn 167.6 PROTEIN_ENG_DES_SEL_19,_285-289_(2006)_PMID:_16549401 B1_domain
8100 Protein_G Streptococcus A24496 SPG1_STRSP P06654 B004118 1PGA K50A 7 25 -0.45 -1 0 448 Turn 117.6 BIOCHEMISTRY_39,_6564-6571_(2000)_PMID:_10828973 
21976 Protein_G Streptococcus A24496 SPG1_STRSP P06654 null 1PGA T25P 5.5 25 -2.8 -1 _ 448 Helix 55.4 PROTEIN_ENG_DES_SEL_19,_285-289_(2006)_PMID:_16549401 B1_domain
21970 Protein_G Streptococcus A24496 SPG1_STRSP P06654 null 1PGA T2P 5.5 25 -2.7 -1 _ 448 Sheet 86.6 PROTEIN_ENG_DES_SEL_19,_285-289_(2006)_PMID:_16549401 B1_domain
8101 Protein_G Streptococcus A24496 SPG1_STRSP P06654 B004118 1PGA T49A 7 25 -0.86 -1 0 448 Turn 98.7 BIOCHEMISTRY_39,_6564-6571_(2000)_PMID:_10828973 
11857 Protein_G Streptococcus A24496 SPG1_STRSP P06654 null 1PGA T53A 5.2 60 -1.36 -1 0 448 Sheet 29.1 BIOCHEMISTRY_33,_5510-5517_(1994)_PMID:_8180173 Tm_and_ddG_values_are_relative_to_standard_B1
11849 Protein_G Streptococcus A24496 SPG1_STRSP P06654 null 1PGA T53C 5.2 60 -0.58 -1 0 448 Sheet 29.1 BIOCHEMISTRY_33,_5510-5517_(1994)_PMID:_8180173 Tm_and_ddG_values_are_relative_to_standard_B1
11857 Protein_G Streptococcus A24496 SPG1_STRSP P06654 null 1PGA T53D 5.2 60 -2.21 -1 0 448 Sheet 29.1 BIOCHEMISTRY_33,_5510-5517_(1994)_PMID:_8180173 Tm_and_ddG_values_are_relative_to_standard_B1
11856 Protein_G Streptococcus A24496 SPG1_STRSP P06654 null 1PGA T53E 5.2 60 -1.13 -1 0 448 Sheet 29.1 BIOCHEMISTRY_33,_5510-5517_(1994)_PMID:_8180173 Tm_and_ddG_values_are_relative_to_standard_B1
14726 Protein_G Streptococcus A24496 SPG1_STRSP P06654 null 1PGA T53F 5.2 25 1.01 1 A 448 Sheet 45.2 STRUCTURE_FOLD_DES_7,_1333-1343_(1999)_PMID:_10574793 ddG_is_calculated_based_on_dG_mutant_(I6A,_T53A).
11858 Protein_G Streptococcus A24496 SPG1_STRSP P06654 null 1PGA T53G 5.2 60 -2.57 -1 0 448 Sheet 29.1 BIOCHEMISTRY_33,_5510-5517_(1994)_PMID:_8180173 Tm_and_ddG_values_are_relative_to_standard_B1
11853 Protein_G Streptococcus A24496 SPG1_STRSP P06654 null 1PGA T53H 5.2 60 -0.99 -1 0 448 Sheet 29.1 BIOCHEMISTRY_33,_5510-5517_(1994)_PMID:_8180173 Tm_and_ddG_values_are_relative_to_standard_B1
14727 Protein_G Streptococcus A24496 SPG1_STRSP P06654 null 1PGA T53I 5.2 25 -0.3 -1 A 448 Sheet 45.2 STRUCTURE_FOLD_DES_7,_1333-1343_(1999)_PMID:_10574793 ddG_is_calculated_based_on_dG_mutant_(I6A,_T53A).
11855 Protein_G Streptococcus A24496 SPG1_STRSP P06654 null 1PGA T53K 5.2 60 -1.01 -1 0 448 Sheet 29.1 BIOCHEMISTRY_33,_5510-5517_(1994)_PMID:_8180173 Tm_and_ddG_values_are_relative_to_standard_B1
11850 Protein_G Streptococcus A24496 SPG1_STRSP P06654 null 1PGA T53L 5.2 60 -0.91 -1 0 448 Sheet 29.1 BIOCHEMISTRY_33,_5510-5517_(1994)_PMID:_8180173 Tm_and_ddG_values_are_relative_to_standard_B1
11848 Protein_G Streptococcus A24496 SPG1_STRSP P06654 null 1PGA T53M 5.2 60 -0.46 -1 0 448 Sheet 29.1 BIOCHEMISTRY_33,_5510-5517_(1994)_PMID:_8180173 Tm_and_ddG_values_are_relative_to_standard_B1
11852 Protein_G Streptococcus A24496 SPG1_STRSP P06654 null 1PGA T53N 5.2 60 -0.84 -1 0 448 Sheet 29.1 BIOCHEMISTRY_33,_5510-5517_(1994)_PMID:_8180173 Tm_and_ddG_values_are_relative_to_standard_B1
11854 Protein_G Streptococcus A24496 SPG1_STRSP P06654 null 1PGA T53Q 5.2 60 -0.98 -1 0 448 Sheet 29.1 BIOCHEMISTRY_33,_5510-5517_(1994)_PMID:_8180173 Tm_and_ddG_values_are_relative_to_standard_B1
11851 Protein_G Streptococcus A24496 SPG1_STRSP P06654 null 1PGA T53R 5.2 60 -0.96 -1 0 448 Sheet 29.1 BIOCHEMISTRY_33,_5510-5517_(1994)_PMID:_8180173 Tm_and_ddG_values_are_relative_to_standard_B1
11847 Protein_G Streptococcus A24496 SPG1_STRSP P06654 null 1PGA T53S 5.2 60 -0.49 -1 0 448 Sheet 29.1 BIOCHEMISTRY_33,_5510-5517_(1994)_PMID:_8180173 Tm_and_ddG_values_are_relative_to_standard_B1
14730 Protein_G Streptococcus A24496 SPG1_STRSP P06654 null 1PGA T53V 5.2 25 -0.8 -1 A 448 Sheet 45.2 STRUCTURE_FOLD_DES_7,_1333-1343_(1999)_PMID:_10574793 ddG_is_calculated_based_on_dG_mutant_(I6A,_T53A).
11845 Protein_G Streptococcus A24496 SPG1_STRSP P06654 null 1PGA T53W 5.2 60 -0.32 -1 0 448 Sheet 29.1 BIOCHEMISTRY_33,_5510-5517_(1994)_PMID:_8180173 Tm_and_ddG_values_are_relative_to_standard_B1
14725 Protein_G Streptococcus A24496 SPG1_STRSP P06654 null 1PGA T53Y 5.2 25 0.5 1 A 448 Sheet 45.2 STRUCTURE_FOLD_DES_7,_1333-1343_(1999)_PMID:_10574793 ddG_is_calculated_based_on_dG_mutant_(I6A,_T53A).
21973 Protein_G Streptococcus A24496 SPG1_STRSP P06654 null 1PGA V21P 5.5 25 0.5 1 _ 448 Coil 133 PROTEIN_ENG_DES_SEL_19,_285-289_(2006)_PMID:_16549401 B1_domain
21977 Protein_G Streptococcus A24496 SPG1_STRSP P06654 null 1PGA V29P 5.5 25 -3.5 -1 _ 448 Helix 65.8 PROTEIN_ENG_DES_SEL_19,_285-289_(2006)_PMID:_16549401 B1_domain
8099 Protein_G Streptococcus A24496 SPG1_STRSP P06654 B004118 1PGA V54A 7 25 -0.1 -1 0 448 Sheet 0.1 BIOCHEMISTRY_39,_6564-6571_(2000)_PMID:_10828973 
25205 Pin1_WW_domain Human S68520 PIN1_HUMAN Q13526 null 1PIN A31G 7 40 -1.49 -1 A 163 Coil 8.2 PROTEIN_SCI_18,_1806-1813_(2009)_PMID:_19565466 
25170 Pin1_WW_domain Human S68520 PIN1_HUMAN Q13526 null 1PIN E12A 7 40 -0.48 -1 A 163 Sheet 73.2 PROTEIN_SCI_18,_1806-1813_(2009)_PMID:_19565466 
25211 Pin1_WW_domain Human S68520 PIN1_HUMAN Q13526 null 1PIN E35A 7 40 -0.73 -1 A 163 Coil 118.7 PROTEIN_SCI_18,_1806-1813_(2009)_PMID:_19565466 
25191 Pin1_WW_domain Human S68520 PIN1_HUMAN Q13526 null 1PIN F25A 7 40 -2.14 -1 A 163 Sheet 45 PROTEIN_SCI_18,_1806-1813_(2009)_PMID:_19565466 
25192 Pin1_WW_domain Human S68520 PIN1_HUMAN Q13526 null 1PIN F25L 7 40 -1.37 -1 A 163 Sheet 45 PROTEIN_SCI_18,_1806-1813_(2009)_PMID:_19565466 
25193 Pin1_WW_domain Human S68520 PIN1_HUMAN Q13526 null 1PIN F25Y 7 40 0.22 1 A 163 Sheet 45 PROTEIN_SCI_18,_1806-1813_(2009)_PMID:_19565466 
25168 Pin1_WW_domain Human S68520 PIN1_HUMAN Q13526 null 1PIN G10A 7 40 -0.85 -1 A 163 Turn 23.4 PROTEIN_SCI_18,_1806-1813_(2009)_PMID:_19565466 
25182 Pin1_WW_domain Human S68520 PIN1_HUMAN Q13526 null 1PIN G20A 7 40 -0.86 -1 A 163 Coil 54.7 PROTEIN_SCI_18,_1806-1813_(2009)_PMID:_19565466 
25195 Pin1_WW_domain Human S68520 PIN1_HUMAN Q13526 null 1PIN H27A 7 40 -0.12 -1 A 163 Turn 91.2 PROTEIN_SCI_18,_1806-1813_(2009)_PMID:_19565466 
25196 Pin1_WW_domain Human S68520 PIN1_HUMAN Q13526 null 1PIN H27G 7 40 -0.68 -1 A 163 Turn 91.2 PROTEIN_SCI_18,_1806-1813_(2009)_PMID:_19565466 
25197 Pin1_WW_domain Human S68520 PIN1_HUMAN Q13526 null 1PIN I28A 7 40 -0.36 -1 A 163 Turn 70 PROTEIN_SCI_18,_1806-1813_(2009)_PMID:_19565466 
25198 Pin1_WW_domain Human S68520 PIN1_HUMAN Q13526 null 1PIN I28G 7 40 -0.48 -1 A 163 Turn 70 PROTEIN_SCI_18,_1806-1813_(2009)_PMID:_19565466 
25171 Pin1_WW_domain Human S68520 PIN1_HUMAN Q13526 null 1PIN K13A 7 40 -0.02 -1 A 163 Sheet 122.3 PROTEIN_SCI_18,_1806-1813_(2009)_PMID:_19565466 
25159 Pin1_WW_domain Human S68520 PIN1_HUMAN Q13526 null 1PIN K6A 7 40 0.15 1 A 163 Coil 166 PROTEIN_SCI_18,_1806-1813_(2009)_PMID:_19565466 
25160 Pin1_WW_domain Human S68520 PIN1_HUMAN Q13526 null 1PIN L7A 7 40 -1.72 -1 A 163 Coil 40.9 PROTEIN_SCI_18,_1806-1813_(2009)_PMID:_19565466 
25161 Pin1_WW_domain Human S68520 PIN1_HUMAN Q13526 null 1PIN L7I 7 40 -0.85 -1 A 163 Coil 40.9 PROTEIN_SCI_18,_1806-1813_(2009)_PMID:_19565466 
25163 Pin1_WW_domain Human S68520 PIN1_HUMAN Q13526 null 1PIN L7N 7 40 -0.9 -1 A 163 Coil 40.9 PROTEIN_SCI_18,_1806-1813_(2009)_PMID:_19565466 
25162 Pin1_WW_domain Human S68520 PIN1_HUMAN Q13526 null 1PIN L7V 7 40 -1.26 -1 A 163 Coil 40.9 PROTEIN_SCI_18,_1806-1813_(2009)_PMID:_19565466 
25173 Pin1_WW_domain Human S68520 PIN1_HUMAN Q13526 null 1PIN M15A 7 40 -0.59 -1 A 163 Sheet 100.9 PROTEIN_SCI_18,_1806-1813_(2009)_PMID:_19565466 
25194 Pin1_WW_domain Human S68520 PIN1_HUMAN Q13526 null 1PIN N26D 7 40 -1.88 -1 A 163 Sheet 0.9 PROTEIN_SCI_18,_1806-1813_(2009)_PMID:_19565466 
25203 Pin1_WW_domain Human S68520 PIN1_HUMAN Q13526 null 1PIN N30A 7 40 -0.47 -1 A 163 Turn 45.7 PROTEIN_SCI_18,_1806-1813_(2009)_PMID:_19565466 
25204 Pin1_WW_domain Human S68520 PIN1_HUMAN Q13526 null 1PIN N30G 7 40 0.53 1 A 163 Turn 45.7 PROTEIN_SCI_18,_1806-1813_(2009)_PMID:_19565466 
25164 Pin1_WW_domain Human S68520 PIN1_HUMAN Q13526 null 1PIN P8A 7 40 -0.97 -1 A 163 Turn 25.3 PROTEIN_SCI_18,_1806-1813_(2009)_PMID:_19565466 
25165 Pin1_WW_domain Human S68520 PIN1_HUMAN Q13526 null 1PIN P8G 7 40 -0.92 -1 A 163 Turn 25.3 PROTEIN_SCI_18,_1806-1813_(2009)_PMID:_19565466 
25166 Pin1_WW_domain Human S68520 PIN1_HUMAN Q13526 null 1PIN P9A 7 40 -0.19 -1 A 163 Turn 100.4 PROTEIN_SCI_18,_1806-1813_(2009)_PMID:_19565466 
25167 Pin1_WW_domain Human S68520 PIN1_HUMAN Q13526 null 1PIN P9G 7 40 -0.49 -1 A 163 Turn 100.4 PROTEIN_SCI_18,_1806-1813_(2009)_PMID:_19565466 
25208 Pin1_WW_domain Human S68520 PIN1_HUMAN Q13526 null 1PIN Q33A 7 40 -0.57 -1 A 163 Sheet 50.7 PROTEIN_SCI_18,_1806-1813_(2009)_PMID:_19565466 
25172 Pin1_WW_domain Human S68520 PIN1_HUMAN Q13526 null 1PIN R14A 7 40 -1.63 -1 A 163 Sheet 102.7 PROTEIN_SCI_18,_1806-1813_(2009)_PMID:_19565466 
25176 Pin1_WW_domain Human S68520 PIN1_HUMAN Q13526 null 1PIN R17A 7 40 0 1 A 163 Turn 218.4 PROTEIN_SCI_18,_1806-1813_(2009)_PMID:_19565466 
25177 Pin1_WW_domain Human S68520 PIN1_HUMAN Q13526 null 1PIN R17G 7 40 -0.22 -1 A 163 Turn 218.4 PROTEIN_SCI_18,_1806-1813_(2009)_PMID:_19565466 
25183 Pin1_WW_domain Human S68520 PIN1_HUMAN Q13526 null 1PIN R21A 7 40 -0.65 -1 A 163 Coil 148.1 PROTEIN_SCI_18,_1806-1813_(2009)_PMID:_19565466 
25184 Pin1_WW_domain Human S68520 PIN1_HUMAN Q13526 null 1PIN R21G 7 40 -0.67 -1 A 163 Coil 148.1 PROTEIN_SCI_18,_1806-1813_(2009)_PMID:_19565466 
25212 Pin1_WW_domain Human S68520 PIN1_HUMAN Q13526 null 1PIN R36A 7 40 -0.29 -1 A 163 Coil 99.8 PROTEIN_SCI_18,_1806-1813_(2009)_PMID:_19565466 
25174 Pin1_WW_domain Human S68520 PIN1_HUMAN Q13526 null 1PIN S16A 7 40 -0.44 -1 A 163 Turn 42.5 PROTEIN_SCI_18,_1806-1813_(2009)_PMID:_19565466 
25175 Pin1_WW_domain Human S68520 PIN1_HUMAN Q13526 null 1PIN S16G 7 40 -0.92 -1 A 163 Turn 42.5 PROTEIN_SCI_18,_1806-1813_(2009)_PMID:_19565466 
25178 Pin1_WW_domain Human S68520 PIN1_HUMAN Q13526 null 1PIN S18A 7 40 0.03 1 A 163 Turn 125 PROTEIN_SCI_18,_1806-1813_(2009)_PMID:_19565466 
25179 Pin1_WW_domain Human S68520 PIN1_HUMAN Q13526 null 1PIN S18G 7 40 0.02 1 A 163 Turn 125 PROTEIN_SCI_18,_1806-1813_(2009)_PMID:_19565466 
25180 Pin1_WW_domain Human S68520 PIN1_HUMAN Q13526 null 1PIN S19A 7 40 -0.14 -1 A 163 Turn 48.7 PROTEIN_SCI_18,_1806-1813_(2009)_PMID:_19565466 
25181 Pin1_WW_domain Human S68520 PIN1_HUMAN Q13526 null 1PIN S19G 7 40 0.01 1 A 163 Turn 48.7 PROTEIN_SCI_18,_1806-1813_(2009)_PMID:_19565466 
25206 Pin1_WW_domain Human S68520 PIN1_HUMAN Q13526 null 1PIN S32A 7 40 -0.26 -1 A 163 Sheet 43.6 PROTEIN_SCI_18,_1806-1813_(2009)_PMID:_19565466 
25207 Pin1_WW_domain Human S68520 PIN1_HUMAN Q13526 null 1PIN S32G 7 40 -0.81 -1 A 163 Sheet 43.6 PROTEIN_SCI_18,_1806-1813_(2009)_PMID:_19565466 
25213 Pin1_WW_domain Human S68520 PIN1_HUMAN Q13526 null 1PIN S38A 7 40 0.05 1 A 163 Coil 33.6 PROTEIN_SCI_18,_1806-1813_(2009)_PMID:_19565466 
25214 Pin1_WW_domain Human S68520 PIN1_HUMAN Q13526 null 1PIN S38G 7 40 -0.08 -1 A 163 Coil 33.6 PROTEIN_SCI_18,_1806-1813_(2009)_PMID:_19565466 
25199 Pin1_WW_domain Human S68520 PIN1_HUMAN Q13526 null 1PIN T29A 7 40 -1.25 -1 A 163 Turn 1.3 PROTEIN_SCI_18,_1806-1813_(2009)_PMID:_19565466 
25202 Pin1_WW_domain Human S68520 PIN1_HUMAN Q13526 null 1PIN T29D 7 40 -1.33 -1 A 163 Turn 1.3 PROTEIN_SCI_18,_1806-1813_(2009)_PMID:_19565466 
25200 Pin1_WW_domain Human S68520 PIN1_HUMAN Q13526 null 1PIN T29G 7 40 -1.99 -1 A 163 Turn 1.3 PROTEIN_SCI_18,_1806-1813_(2009)_PMID:_19565466 
25201 Pin1_WW_domain Human S68520 PIN1_HUMAN Q13526 null 1PIN T29S 7 40 -0.65 -1 A 163 Turn 1.3 PROTEIN_SCI_18,_1806-1813_(2009)_PMID:_19565466 
25185 Pin1_WW_domain Human S68520 PIN1_HUMAN Q13526 null 1PIN V22A 7 40 -0.26 -1 A 163 Sheet 66.3 PROTEIN_SCI_18,_1806-1813_(2009)_PMID:_19565466 
25169 Pin1_WW_domain Human S68520 PIN1_HUMAN Q13526 null 1PIN W11F 7 40 -1.93 -1 A 163 Sheet 22.2 PROTEIN_SCI_18,_1806-1813_(2009)_PMID:_19565466 
25209 Pin1_WW_domain Human S68520 PIN1_HUMAN Q13526 null 1PIN W34A 7 40 -0.4 -1 A 163 Coil 155.6 PROTEIN_SCI_18,_1806-1813_(2009)_PMID:_19565466 
25210 Pin1_WW_domain Human S68520 PIN1_HUMAN Q13526 null 1PIN W34F 7 40 -0.1 -1 A 163 Coil 155.6 PROTEIN_SCI_18,_1806-1813_(2009)_PMID:_19565466 
25186 Pin1_WW_domain Human S68520 PIN1_HUMAN Q13526 null 1PIN Y23A 7 40 -1.08 -1 A 163 Sheet 44.3 PROTEIN_SCI_18,_1806-1813_(2009)_PMID:_19565466 
25188 Pin1_WW_domain Human S68520 PIN1_HUMAN Q13526 null 1PIN Y23F 7 40 -0.52 -1 A 163 Sheet 44.3 PROTEIN_SCI_18,_1806-1813_(2009)_PMID:_19565466 
25187 Pin1_WW_domain Human S68520 PIN1_HUMAN Q13526 null 1PIN Y23L 7 40 -1.18 -1 A 163 Sheet 44.3 PROTEIN_SCI_18,_1806-1813_(2009)_PMID:_19565466 
25189 Pin1_WW_domain Human S68520 PIN1_HUMAN Q13526 null 1PIN Y24F 7 40 -0.66 -1 A 163 Sheet 22.9 PROTEIN_SCI_18,_1806-1813_(2009)_PMID:_19565466 
25190 Pin1_WW_domain Human S68520 PIN1_HUMAN Q13526 null 1PIN Y24W 7 40 -0.56 -1 A 163 Sheet 22.9 PROTEIN_SCI_18,_1806-1813_(2009)_PMID:_19565466 
15479 HPr Escherichia_coli null null null P0AA04 1POH K49A 7 25 1.6 1 0 null Helix 91.6 J_MOL_BIOL_321,_355-362_(2002)_PMID:_12144791 The_ddG_values_at_25_C_was_calculated_by_assuming_dCp=1.42_kcal/mol/K_(dCp_of_the_wild_type_ecHPr).
15474 HPr Escherichia_coli null null null P0AA04 1POH K49D 7 25 1.8 1 0 null Helix 91.6 J_MOL_BIOL_321,_355-362_(2002)_PMID:_12144791 The_ddG_values_at_25_C_was_calculated_by_assuming_dCp=1.42_kcal/mol/K_(dCp_of_the_wild_type_ecHPr).
15476 HPr Escherichia_coli null null null P0AA04 1POH K49E 7 25 2.1 1 0 null Helix 91.6 J_MOL_BIOL_321,_355-362_(2002)_PMID:_12144791 The_ddG_values_at_25_C_was_calculated_by_assuming_dCp=1.42_kcal/mol/K_(dCp_of_the_wild_type_ecHPr).
15478 HPr Escherichia_coli null null null P0AA04 1POH K49G 7 25 1.2 1 0 null Helix 91.6 J_MOL_BIOL_321,_355-362_(2002)_PMID:_12144791 The_ddG_values_at_25_C_was_calculated_by_assuming_dCp=1.42_kcal/mol/K_(dCp_of_the_wild_type_ecHPr).
15477 HPr Escherichia_coli null null null P0AA04 1POH K49M 7 25 1 1 0 null Helix 91.6 J_MOL_BIOL_321,_355-362_(2002)_PMID:_12144791 The_ddG_values_at_25_C_was_calculated_by_assuming_dCp=1.42_kcal/mol/K_(dCp_of_the_wild_type_ecHPr).
15472 HPr Escherichia_coli null null null P0AA04 1POH K49N 7 25 0.4 1 0 null Helix 91.6 J_MOL_BIOL_321,_355-362_(2002)_PMID:_12144791 The_ddG_values_at_25_C_was_calculated_by_assuming_dCp=1.42_kcal/mol/K_(dCp_of_the_wild_type_ecHPr).
15475 HPr Escherichia_coli null null null P0AA04 1POH K49Q 7 25 1.5 1 0 null Helix 91.6 J_MOL_BIOL_321,_355-362_(2002)_PMID:_12144791 The_ddG_values_at_25_C_was_calculated_by_assuming_dCp=1.42_kcal/mol/K_(dCp_of_the_wild_type_ecHPr).
15471 HPr Escherichia_coli null null null P0AA04 1POH K49R 7 25 -0.2 -1 0 null Helix 91.6 J_MOL_BIOL_321,_355-362_(2002)_PMID:_12144791 The_ddG_values_at_25_C_was_calculated_by_assuming_dCp=1.42_kcal/mol/K_(dCp_of_the_wild_type_ecHPr).
15473 HPr Escherichia_coli null null null P0AA04 1POH K49S 7 25 1.2 1 0 null Helix 91.6 J_MOL_BIOL_321,_355-362_(2002)_PMID:_12144791 The_ddG_values_at_25_C_was_calculated_by_assuming_dCp=1.42_kcal/mol/K_(dCp_of_the_wild_type_ecHPr).
9914021 HPr_protein Escherichia_coli WQECPH PTHP_ECOLI P0AA04 C963207 1POH S46A 7 30 -1 -1 0 85 Helix 31.8 BIOCHEMISTRY_35,_11268-11277_(1996)_PMID:_8784180 ddG=dTm*dHm(wt)/Tm(wt)
9914019 HPr_protein Escherichia_coli WQECPH PTHP_ECOLI P0AA04 C963207 1POH S46D 7 30 1.45 1 0 85 Helix 31.8 BIOCHEMISTRY_35,_11268-11277_(1996)_PMID:_8784180 ddG=dTm*dHm(wt)/Tm(wt)
9914020 HPr_protein Escherichia_coli WQECPH PTHP_ECOLI P0AA04 C963207 1POH S46N 7 30 0.4 1 0 85 Helix 31.8 BIOCHEMISTRY_35,_11268-11277_(1996)_PMID:_8784180 ddG=dTm*dHm(wt)/Tm(wt)
8359 Ribonuclease_Sa Streptomyces NRSM RNSA_STRAU P05798 null 1RGG D17K 7 25 -1.1 -1 A 96 null null PROTEIN_SCI_9,_1395-1398_(2000)_PMID:_10933506 two_atoms_at_some_atomic_positions
8360 Ribonuclease_Sa Streptomyces NRSM RNSA_STRAU P05798 null 1RGG D25H 7 25 0.9 1 A 96 null null PROTEIN_SCI_9,_1395-1398_(2000)_PMID:_10933506 two_atoms_at_some_atomic_positions
14370 Ribonuclease_Sa Streptomyces NRSM RNSA_STRAU P05798 A993232 1RGG D25K 7 25 0.9 1 A 96 Helix 126.6 PROTEIN_SCI_8,_1843-1849_(1999)_PMID:_10493585 
9919044 Ribonuclease_Sa Streptomyces_aureofaciens NRSM RNSA_STRAU P05798 null 1RGG D33A 7 52.6 -6.1 -1 A 96 Turn 16.5 J_MOL_BIOL_354,_967-978_(2005)_PMID:_16288913 The_DSC_scan_rate_was_60_deg._C/h_and_the_filtering_period_was_16_seconds._dCp_values_for_all_mutants_are_assumed_to_be_equal_to_that_of_wild-type_protein:_1.52_kcal/mol.
9919035 Ribonuclease_Sa Streptomyces_aureofaciens NRSM RNSA_STRAU P05798 null 1RGG D79A 7 52.6 2.75 1 A 96 Sheet 12.4 J_MOL_BIOL_354,_967-978_(2005)_PMID:_16288913 The_DSC_scan_rate_was_60_deg._C/h_and_the_filtering_period_was_16_seconds._dCp_values_for_all_mutants_are_assumed_to_be_equal_to_that_of_wild-type_protein:_1.52_kcal/mol.
9919043 Ribonuclease_Sa Streptomyces_aureofaciens NRSM RNSA_STRAU P05798 null 1RGG D79E 7 52.6 -0.3 -1 A 96 Sheet 12.4 J_MOL_BIOL_354,_967-978_(2005)_PMID:_16288913 The_DSC_scan_rate_was_60_deg._C/h_and_the_filtering_period_was_16_seconds._dCp_values_for_all_mutants_are_assumed_to_be_equal_to_that_of_wild-type_protein:_1.52_kcal/mol.
9919034 Ribonuclease_Sa Streptomyces_aureofaciens NRSM RNSA_STRAU P05798 null 1RGG D79F 7 52.6 3 1 A 96 Sheet 12.4 J_MOL_BIOL_354,_967-978_(2005)_PMID:_16288913 The_DSC_scan_rate_was_60_deg._C/h_and_the_filtering_period_was_16_seconds._dCp_values_for_all_mutants_are_assumed_to_be_equal_to_that_of_wild-type_protein:_1.52_kcal/mol.
9919041 Ribonuclease_Sa Streptomyces_aureofaciens NRSM RNSA_STRAU P05798 null 1RGG D79H 7 52.6 1.8 1 A 96 Sheet 12.4 J_MOL_BIOL_354,_967-978_(2005)_PMID:_16288913 The_DSC_scan_rate_was_60_deg._C/h_and_the_filtering_period_was_16_seconds._dCp_values_for_all_mutants_are_assumed_to_be_equal_to_that_of_wild-type_protein:_1.52_kcal/mol.
9919036 Ribonuclease_Sa Streptomyces_aureofaciens NRSM RNSA_STRAU P05798 null 1RGG D79I 7 52.6 2.85 1 A 96 Sheet 12.4 J_MOL_BIOL_354,_967-978_(2005)_PMID:_16288913 The_DSC_scan_rate_was_60_deg._C/h_and_the_filtering_period_was_16_seconds._dCp_values_for_all_mutants_are_assumed_to_be_equal_to_that_of_wild-type_protein:_1.52_kcal/mol.
9919039 Ribonuclease_Sa Streptomyces_aureofaciens NRSM RNSA_STRAU P05798 null 1RGG D79K 7 52.6 2.3 1 A 96 Sheet 12.4 J_MOL_BIOL_354,_967-978_(2005)_PMID:_16288913 The_DSC_scan_rate_was_60_deg._C/h_and_the_filtering_period_was_16_seconds._dCp_values_for_all_mutants_are_assumed_to_be_equal_to_that_of_wild-type_protein:_1.52_kcal/mol.
9919038 Ribonuclease_Sa Streptomyces_aureofaciens NRSM RNSA_STRAU P05798 null 1RGG D79L 7 52.6 2.7 1 A 96 Sheet 12.4 J_MOL_BIOL_354,_967-978_(2005)_PMID:_16288913 The_DSC_scan_rate_was_60_deg._C/h_and_the_filtering_period_was_16_seconds._dCp_values_for_all_mutants_are_assumed_to_be_equal_to_that_of_wild-type_protein:_1.52_kcal/mol.
9919042 Ribonuclease_Sa Streptomyces_aureofaciens NRSM RNSA_STRAU P05798 null 1RGG D79N 7 52.6 1.8 1 A 96 Sheet 12.4 J_MOL_BIOL_354,_967-978_(2005)_PMID:_16288913 The_DSC_scan_rate_was_60_deg._C/h_and_the_filtering_period_was_16_seconds._dCp_values_for_all_mutants_are_assumed_to_be_equal_to_that_of_wild-type_protein:_1.52_kcal/mol.
9919037 Ribonuclease_Sa Streptomyces_aureofaciens NRSM RNSA_STRAU P05798 null 1RGG D79R 7 52.6 2.7 1 A 96 Sheet 12.4 J_MOL_BIOL_354,_967-978_(2005)_PMID:_16288913 The_DSC_scan_rate_was_60_deg._C/h_and_the_filtering_period_was_16_seconds._dCp_values_for_all_mutants_are_assumed_to_be_equal_to_that_of_wild-type_protein:_1.52_kcal/mol.
9919040 Ribonuclease_Sa Streptomyces_aureofaciens NRSM RNSA_STRAU P05798 null 1RGG D79W 7 52.6 2.3 1 A 96 Sheet 12.4 J_MOL_BIOL_354,_967-978_(2005)_PMID:_16288913 The_DSC_scan_rate_was_60_deg._C/h_and_the_filtering_period_was_16_seconds._dCp_values_for_all_mutants_are_assumed_to_be_equal_to_that_of_wild-type_protein:_1.52_kcal/mol.
19022 Ribonuclease_Sa Streptomyces_aureofaciens NRSM RNSA_STRAU P05798 null 1RGG D79Y 7 52.6 2.9 1 A 96 Sheet 12.4 J_MOL_BIOL_354,_967-978_(2005)_PMID:_16288913 dCp_values_for_all_mutants_are_assumed_to_be_equal_to_that_of_wild-type_protein:_1.52_kcal/mol.
8361 Ribonuclease_Sa Streptomyces NRSM RNSA_STRAU P05798 null 1RGG E41K 7 25 -1.2 -1 A 96 null null PROTEIN_SCI_9,_1395-1398_(2000)_PMID:_10933506 two_atoms_at_some_atomic_positions
16743 Ribonuclease_Sa Streptomyces_aureofaciens NRSM RNSA_STRAU P05798 null 1RGG E54Q 7 49 -1.7 -1 A 96 Sheet 15.6 PROTEIN_SCI_12,_2367-2373_(2003)_PMID:_14500895 
998362 Ribonuclease_Sa Streptomyces NRSM RNSA_STRAU P05798 null 1RGG E74K 7 25 1.1 1 A 96 null null PROTEIN_SCI_9,_1395-1398_(2000)_PMID:_10933506 two_atoms_at_some_atomic_positions
16746 Ribonuclease_Sa Streptomyces_aureofaciens NRSM RNSA_STRAU P05798 null 1RGG H85Q 7 49 0 1 A 96 Turn 94.3 PROTEIN_SCI_12,_2367-2373_(2003)_PMID:_14500895 
14211 Ribonuclease_Sa Streptomyces NRSM RNSA_STRAU P05798 A983062 1RGG N39A 7 48.4 -2.2 -1 A 96 Turn 17.1 BIOCHEMISTRY_37,_16192-16200_(1998)_PMID:_9819211 ddG_=_dTm*dS_where_dS_is_224_cal/(mol.K)
14209 Ribonuclease_Sa Streptomyces NRSM RNSA_STRAU P05798 A983062 1RGG N39D 7 48.4 -1.5 -1 A 96 Turn 17.1 BIOCHEMISTRY_37,_16192-16200_(1998)_PMID:_9819211 ddG_=_dTm*dS_where_dS_is_264_cal/(mol.K)
14210 Ribonuclease_Sa Streptomyces NRSM RNSA_STRAU P05798 A983062 1RGG N39S 7 48.4 -2.3 -1 A 96 Turn 17.1 BIOCHEMISTRY_37,_16192-16200_(1998)_PMID:_9819211 ddG_=_dTm*dS_where_dS_is_234_cal/(mol.K)
16741 Ribonuclease_Sa Streptomyces_aureofaciens NRSM RNSA_STRAU P05798 null 1RGG Q38A 7 49 1 1 A 96 Coil 104.3 PROTEIN_SCI_12,_2367-2373_(2003)_PMID:_14500895 
19032 Ribonuclease_Sa Streptomyces_aureofaciens NRSM RNSA_STRAU P05798 null 1RGG Q94K 7 52.6 0.3 1 A 96 Coil 74.9 J_MOL_BIOL_354,_967-978_(2005)_PMID:_16288913 dCp_values_for_all_mutants_are_assumed_to_be_equal_to_that_of_wild-type_protein:_1.52_kcal/mol.
16744 Ribonuclease_Sa Streptomyces_aureofaciens NRSM RNSA_STRAU P05798 null 1RGG R65A 7 49 -1 -1 A 96 Coil 31.3 PROTEIN_SCI_12,_2367-2373_(2003)_PMID:_14500895 
16655 Ribonuclease_Sa Streptomyces_aureofaciens NRSM RNSA_STRAU P05798 null 1RGG T16V 7 48.4 0.3 1 A 96 Helix 51.3 J_BIOL_CHEM_278,_31790-31795_(2003)_PMID:_12799387 
16650 Ribonuclease_Sa Streptomyces_aureofaciens NRSM RNSA_STRAU P05798 null 1RGG T18V 7 48.4 -1.4 -1 A 96 Helix 6.4 J_BIOL_CHEM_278,_31790-31795_(2003)_PMID:_12799387 
16651 Ribonuclease_Sa Streptomyces_aureofaciens NRSM RNSA_STRAU P05798 null 1RGG T56V 7 48.4 -1.9 -1 A 96 Sheet 3.1 J_BIOL_CHEM_278,_31790-31795_(2003)_PMID:_12799387 
16656 Ribonuclease_Sa Streptomyces_aureofaciens NRSM RNSA_STRAU P05798 null 1RGG T59V 7 48.4 -1.7 -1 A 96 Coil 33.3 J_BIOL_CHEM_278,_31790-31795_(2003)_PMID:_12799387 
16654 Ribonuclease_Sa Streptomyces_aureofaciens NRSM RNSA_STRAU P05798 null 1RGG T5V 7 48.4 0 1 A 96 Sheet 81.2 J_BIOL_CHEM_278,_31790-31795_(2003)_PMID:_12799387 
16652 Ribonuclease_Sa Streptomyces_aureofaciens NRSM RNSA_STRAU P05798 null 1RGG T67V 7 48.4 0 1 A 96 Turn 66.7 J_BIOL_CHEM_278,_31790-31795_(2003)_PMID:_12799387 
16657 Ribonuclease_Sa Streptomyces_aureofaciens NRSM RNSA_STRAU P05798 null 1RGG T72V 7 48.4 -0.2 -1 A 96 Sheet 19.2 J_BIOL_CHEM_278,_31790-31795_(2003)_PMID:_12799387 
16653 Ribonuclease_Sa Streptomyces_aureofaciens NRSM RNSA_STRAU P05798 null 1RGG T82V 7 48.4 -1.7 -1 A 96 Sheet 1.4 J_BIOL_CHEM_278,_31790-31795_(2003)_PMID:_12799387 
16658 Ribonuclease_Sa Streptomyces_aureofaciens NRSM RNSA_STRAU P05798 null 1RGG V2T 7 48.4 -0.9 -1 A 96 Coil 36.5 J_BIOL_CHEM_278,_31790-31795_(2003)_PMID:_12799387 
16659 Ribonuclease_Sa Streptomyces_aureofaciens NRSM RNSA_STRAU P05798 null 1RGG V36T 7 48.4 -1.3 -1 A 96 Sheet 46.8 J_BIOL_CHEM_278,_31790-31795_(2003)_PMID:_12799387 
16660 Ribonuclease_Sa Streptomyces_aureofaciens NRSM RNSA_STRAU P05798 null 1RGG V43T 7 48.4 -0.5 -1 A 96 Coil 38.1 J_BIOL_CHEM_278,_31790-31795_(2003)_PMID:_12799387 
16661 Ribonuclease_Sa Streptomyces_aureofaciens NRSM RNSA_STRAU P05798 null 1RGG V57T 7 48.4 -4.4 -1 A 96 Coil 0 J_BIOL_CHEM_278,_31790-31795_(2003)_PMID:_12799387 
11549 Ribonuclease_Sa Streptomyces_aureofaciens NRSM RNSA_STRAU P05798 null 1RGG Y30F 7 25 0.4 1 A 96 null null J_MOL_BIOL_312_393-404_(2001)_PMID:_11554795 
11550 Ribonuclease_Sa Streptomyces_aureofaciens NRSM RNSA_STRAU P05798 null 1RGG Y49F 7 25 -0.2 -1 A 96 null null J_MOL_BIOL_312_393-404_(2001)_PMID:_11554795 
11551 Ribonuclease_Sa Streptomyces_aureofaciens NRSM RNSA_STRAU P05798 null 1RGG Y51F 7 25 -2.3 -1 A 96 null null J_MOL_BIOL_312_393-404_(2001)_PMID:_11554795 
11552 Ribonuclease_Sa Streptomyces_aureofaciens NRSM RNSA_STRAU P05798 null 1RGG Y52F 7 25 -3.6 -1 A 96 null null J_MOL_BIOL_312_393-404_(2001)_PMID:_11554795 
11553 Ribonuclease_Sa Streptomyces_aureofaciens NRSM RNSA_STRAU P05798 null 1RGG Y55F 7 25 -0.6 -1 A 96 null null J_MOL_BIOL_312_393-404_(2001)_PMID:_11554795 
11554 Ribonuclease_Sa Streptomyces_aureofaciens NRSM RNSA_STRAU P05798 null 1RGG Y80F 7 25 -1.5 -1 A 96 null null J_MOL_BIOL_312_393-404_(2001)_PMID:_11554795 
11555 Ribonuclease_Sa Streptomyces_aureofaciens NRSM RNSA_STRAU P05798 null 1RGG Y81F 7 25 -1.2 -1 A 96 null null J_MOL_BIOL_312_393-404_(2001)_PMID:_11554795 
11556 Ribonuclease_Sa Streptomyces_aureofaciens NRSM RNSA_STRAU P05798 null 1RGG Y86F 7 25 -0.3 -1 A 96 null null J_MOL_BIOL_312_393-404_(2001)_PMID:_11554795 
2340 Ribonuclease_T1 Aspergillus_oryzae NRAST1 RNT1_ASPOR P00651 null 1RN1 A21C 2.5 0 -0.74 -1 A 125 Helix 61.1 BIOCHEMISTRY_36,_10923-10929_(1997)_PMID:_9283083 ddG_values_are_relative_to_pseudo_wild_type_Ribonuclease_T1,_(G23A)
2359 Ribonuclease_T1 Aspergillus_oryzae NRAST1 RNT1_ASPOR P00651 null 1RN1 A21D 7 0 -0.71 -1 A 125 Helix 61.1 BIOCHEMISTRY_36,_10923-10929_(1997)_PMID:_9283083 ddG_values_are_relative_to_pseudo_wild_type_Ribonuclease_T1,_(G23A)
2360 Ribonuclease_T1 Aspergillus_oryzae NRAST1 RNT1_ASPOR P00651 null 1RN1 A21E 7 0 -0.69 -1 A 125 Helix 61.1 BIOCHEMISTRY_36,_10923-10929_(1997)_PMID:_9283083 ddG_values_are_relative_to_pseudo_wild_type_Ribonuclease_T1,_(G23A)
2343 Ribonuclease_T1 Aspergillus_oryzae NRAST1 RNT1_ASPOR P00651 null 1RN1 A21F 2.5 0 -0.57 -1 A 125 Helix 61.1 BIOCHEMISTRY_36,_10923-10929_(1997)_PMID:_9283083 ddG_values_are_relative_to_pseudo_wild_type_Ribonuclease_T1,_(G23A)
2344 Ribonuclease_T1 Aspergillus_oryzae NRAST1 RNT1_ASPOR P00651 null 1RN1 A21G 2.5 0 -0.9 -1 A 125 Helix 61.1 BIOCHEMISTRY_36,_10923-10929_(1997)_PMID:_9283083 ddG_values_are_relative_to_pseudo_wild_type_Ribonuclease_T1,_(G23A)
2361 Ribonuclease_T1 Aspergillus_oryzae NRAST1 RNT1_ASPOR P00651 null 1RN1 A21H 7 0 -0.17 -1 A 125 Helix 61.1 BIOCHEMISTRY_36,_10923-10929_(1997)_PMID:_9283083 ddG_values_are_relative_to_pseudo_wild_type_Ribonuclease_T1,_(G23A)
2346 Ribonuclease_T1 Aspergillus_oryzae NRAST1 RNT1_ASPOR P00651 null 1RN1 A21I 2.5 0 -0.44 -1 A 125 Helix 61.1 BIOCHEMISTRY_36,_10923-10929_(1997)_PMID:_9283083 ddG_values_are_relative_to_pseudo_wild_type_Ribonuclease_T1,_(G23A)
2347 Ribonuclease_T1 Aspergillus_oryzae NRAST1 RNT1_ASPOR P00651 null 1RN1 A21K 2.5 0 -0.51 -1 A 125 Helix 61.1 BIOCHEMISTRY_36,_10923-10929_(1997)_PMID:_9283083 ddG_values_are_relative_to_pseudo_wild_type_Ribonuclease_T1,_(G23A)
2348 Ribonuclease_T1 Aspergillus_oryzae NRAST1 RNT1_ASPOR P00651 null 1RN1 A21L 2.5 0 -0.13 -1 A 125 Helix 61.1 BIOCHEMISTRY_36,_10923-10929_(1997)_PMID:_9283083 ddG_values_are_relative_to_pseudo_wild_type_Ribonuclease_T1,_(G23A)
2349 Ribonuclease_T1 Aspergillus_oryzae NRAST1 RNT1_ASPOR P00651 null 1RN1 A21M 2.5 0 -0.15 -1 A 125 Helix 61.1 BIOCHEMISTRY_36,_10923-10929_(1997)_PMID:_9283083 ddG_values_are_relative_to_pseudo_wild_type_Ribonuclease_T1,_(G23A)
2350 Ribonuclease_T1 Aspergillus_oryzae NRAST1 RNT1_ASPOR P00651 null 1RN1 A21N 2.5 0 0.34 1 A 125 Helix 61.1 BIOCHEMISTRY_36,_10923-10929_(1997)_PMID:_9283083 ddG_values_are_relative_to_pseudo_wild_type_Ribonuclease_T1,_(G23A)
2362 Ribonuclease_T1 Aspergillus_oryzae NRAST1 RNT1_ASPOR P00651 null 1RN1 A21Q 7 0 -0.4 -1 A 125 Helix 61.1 BIOCHEMISTRY_36,_10923-10929_(1997)_PMID:_9283083 ddG_values_are_relative_to_pseudo_wild_type_Ribonuclease_T1,_(G23A)
2352 Ribonuclease_T1 Aspergillus_oryzae NRAST1 RNT1_ASPOR P00651 null 1RN1 A21R 2.5 0 -0.41 -1 A 125 Helix 61.1 BIOCHEMISTRY_36,_10923-10929_(1997)_PMID:_9283083 ddG_values_are_relative_to_pseudo_wild_type_Ribonuclease_T1,_(G23A)
2363 Ribonuclease_T1 Aspergillus_oryzae NRAST1 RNT1_ASPOR P00651 null 1RN1 A21S 7 0 -0.4 -1 A 125 Helix 61.1 BIOCHEMISTRY_36,_10923-10929_(1997)_PMID:_9283083 ddG_values_are_relative_to_pseudo_wild_type_Ribonuclease_T1,_(G23A)
2354 Ribonuclease_T1 Aspergillus_oryzae NRAST1 RNT1_ASPOR P00651 null 1RN1 A21T 2.5 0 -0.57 -1 A 125 Helix 61.1 BIOCHEMISTRY_36,_10923-10929_(1997)_PMID:_9283083 ddG_values_are_relative_to_pseudo_wild_type_Ribonuclease_T1,_(G23A)
2355 Ribonuclease_T1 Aspergillus_oryzae NRAST1 RNT1_ASPOR P00651 null 1RN1 A21V 2.5 0 -0.66 -1 A 125 Helix 61.1 BIOCHEMISTRY_36,_10923-10929_(1997)_PMID:_9283083 ddG_values_are_relative_to_pseudo_wild_type_Ribonuclease_T1,_(G23A)
2356 Ribonuclease_T1 Aspergillus_oryzae NRAST1 RNT1_ASPOR P00651 null 1RN1 A21W 2.5 0 -0.3 -1 A 125 Helix 61.1 BIOCHEMISTRY_36,_10923-10929_(1997)_PMID:_9283083 ddG_values_are_relative_to_pseudo_wild_type_Ribonuclease_T1,_(G23A)
2357 Ribonuclease_T1 Aspergillus_oryzae NRAST1 RNT1_ASPOR P00651 null 1RN1 A21Y 2.5 0 -0.39 -1 A 125 Helix 61.1 BIOCHEMISTRY_36,_10923-10929_(1997)_PMID:_9283083 ddG_values_are_relative_to_pseudo_wild_type_Ribonuclease_T1,_(G23A)
1437299 Ribonuclease_T1 Aspergillus_Oryzae NRAST1 RNT1_ASPOR P00651 null 1RN1 D49A 7 25 0.5 1 A 125 Coil 144.8 PROTEIN_SCI_8,_1843-1849_(1999)_PMID:_10493585 
1437499 Ribonuclease_T1 Aspergillus_Oryzae NRAST1 RNT1_ASPOR P00651 null 1RN1 D49F 7 25 -0.4 -1 A 125 Coil 144.8 PROTEIN_SCI_8,_1843-1849_(1999)_PMID:_10493585 
8358 Ribonuclease_T1 Aspergillus_Oryzae NRAST1 RNT1_ASPOR P00651 null 1RN1 D49H 7 25 1.1 1 A 125 Coil 144.8 PROTEIN_SCI_9,_1395-1398_(2000)_PMID:_10933506 
1437599 Ribonuclease_T1 Aspergillus_Oryzae NRAST1 RNT1_ASPOR P00651 null 1RN1 D49W 7 25 -0.9 -1 A 125 Coil 144.8 PROTEIN_SCI_8,_1843-1849_(1999)_PMID:_10493585 
1437399 Ribonuclease_T1 Aspergillus_Oryzae NRAST1 RNT1_ASPOR P00651 null 1RN1 D49Y 7 25 -0.5 -1 A 125 Coil 144.8 PROTEIN_SCI_8,_1843-1849_(1999)_PMID:_10493585 
9914291 Ribonuclease_T1 Aspergillus_oryzae NRAST1 RNT1_ASPOR P00651 A993230 1RN1 D76A 7 15 -3.75 -1 A 125 Sheet 3.4 BIOCHEMISTRY_38,_13379-13384_(1999)_PMID:_10529213 
9914289 Ribonuclease_T1 Aspergillus_oryzae NRAST1 RNT1_ASPOR P00651 A993230 1RN1 D76N 7 15 -3.1 -1 A 125 Sheet 3.4 BIOCHEMISTRY_38,_13379-13384_(1999)_PMID:_10529213 
9914290 Ribonuclease_T1 Aspergillus_oryzae NRAST1 RNT1_ASPOR P00651 A993230 1RN1 D76S 7 15 -3.2 -1 A 125 Sheet 3.4 BIOCHEMISTRY_38,_13379-13384_(1999)_PMID:_10529213 
2294 Ribonuclease_T1 Aspergillus_oryzae NRAST1 RNT1_ASPOR P00651 null 1RN1 E58A 7 25 -0.77 -1 A 125 Sheet 8.2 J_BIOL_CHEM_264,_11621-11625_(1989)_PMID:_2663837 
10059 Ribonuclease_T1 Aspergillus_oryzae NRAST1 RNT1_ASPOR P00651 A941307 1RN1 H40T 6 25 -0.26 -1 A 125 Sheet 66.1 EUR_J_BIOCHEM_220,_527-534_(1994)_PMID:_8125111 
10061 Ribonuclease_T1 Aspergillus_oryzae NRAST1 RNT1_ASPOR P00651 A941307 1RN1 H92A 6 25 -0.62 -1 A 125 Coil 38.8 EUR_J_BIOCHEM_220,_527-534_(1994)_PMID:_8125111 
2323 Ribonuclease_T1 Aspergillus_oryzae NRAST1 RNT1_ASPOR P00651 A921005 1RN1 N36A 7 25 0.03 1 A 125 Turn 67.8 BIOCHEMISTRY_31,_725-732_(1992)_PMID:_1731929 ddG_values_are_relative_to_pseudo_wild_type_Ribonuclease_T1,_1RGC_(Q25K)
2324 Ribonuclease_T1 Aspergillus_oryzae NRAST1 RNT1_ASPOR P00651 A921005 1RN1 N44A 7 25 -2.08 -1 A 125 Turn 49.7 BIOCHEMISTRY_31,_725-732_(1992)_PMID:_1731929 ddG_values_are_relative_to_pseudo_wild_type_Ribonuclease_T1,_1RGC_(Q25K)
14212 Ribonuclease_T1 Aspergillus_oryzae NRAST1 RNT1_ASPOR P00651 A983062 1RN1 N44D 7 50.8 -1.6 -1 A 125 Turn 49.7 BIOCHEMISTRY_37,_16192-16200_(1998)_PMID:_9819211 ddG_=_dTm*dS_where_dS_is_264_cal/(mol.K)
14213 Ribonuclease_T1 Aspergillus_oryzae NRAST1 RNT1_ASPOR P00651 A983062 1RN1 N44S 7 50.8 -1.5 -1 A 125 Turn 49.7 BIOCHEMISTRY_37,_16192-16200_(1998)_PMID:_9819211 ddG_=_dTm*dS_where_dS_is_281_cal/(mol.K)
2325 Ribonuclease_T1 Aspergillus_oryzae NRAST1 RNT1_ASPOR P00651 A921005 1RN1 N81A 7 25 -2.87 -1 A 125 Sheet 5.8 BIOCHEMISTRY_31,_725-732_(1992)_PMID:_1731929 ddG_values_are_relative_to_pseudo_wild_type_Ribonuclease_T1,_1RGC_(Q25K)
2322 Ribonuclease_T1 Aspergillus_oryzae NRAST1 RNT1_ASPOR P00651 A921005 1RN1 N9A 7 25 -0.9 -1 A 125 Sheet 44 BIOCHEMISTRY_31,_725-732_(1992)_PMID:_1731929 ddG_values_are_relative_to_pseudo_wild_type_Ribonuclease_T1,_1RGC_(Q25K)
2293 Ribonuclease_T1 Aspergillus_oryzae NRAST1 RNT1_ASPOR P00651 null 1RN1 Q25K 7 25 0.94 1 A 125 Helix 94.8 J_BIOL_CHEM_264,_11621-11625_(1989)_PMID:_2663837 
2319 Ribonuclease_T1 Aspergillus_oryzae NRAST1 RNT1_ASPOR P00651 A921005 1RN1 S12A 7 25 -1.23 -1 A 125 Sheet 43.9 BIOCHEMISTRY_31,_725-732_(1992)_PMID:_1731929 ddG_values_are_relative_to_pseudo_wild_type_Ribonuclease_T1,_1RGC_(Q25K)
2320 Ribonuclease_T1 Aspergillus_oryzae NRAST1 RNT1_ASPOR P00651 A921005 1RN1 S17A 7 25 0.67 1 A 125 Helix 62.7 BIOCHEMISTRY_31,_725-732_(1992)_PMID:_1731929 ddG_values_are_relative_to_pseudo_wild_type_Ribonuclease_T1,_1RGC_(Q25K)
2321 Ribonuclease_T1 Aspergillus_oryzae NRAST1 RNT1_ASPOR P00651 A921005 1RN1 S64A 7 25 -1.44 -1 A 125 Turn 84.4 BIOCHEMISTRY_31,_725-732_(1992)_PMID:_1731929 ddG_values_are_relative_to_pseudo_wild_type_Ribonuclease_T1,_1RGC_(Q25K)
11665 Ribonuclease_T1 Aspergillus_oryzae NRAST1 RNT1_ASPOR P00651 null 1RN1 V16A 7 25 -2.19 -1 A 125 null null BIOCHEMISTRY_40_10140-10149_(2001)_PMID:_11513591 ddH_(at_25C)_=_-5.57
11668 Ribonuclease_T1 Aspergillus_oryzae NRAST1 RNT1_ASPOR P00651 null 1RN1 V16C 7 25 -4.68 -1 A 125 null null BIOCHEMISTRY_40_10140-10149_(2001)_PMID:_11513591 ddH_(at_25C)_=_-42.17
11666 Ribonuclease_T1 Aspergillus_oryzae NRAST1 RNT1_ASPOR P00651 null 1RN1 V16S 7 25 -4.71 -1 A 125 null null BIOCHEMISTRY_40_10140-10149_(2001)_PMID:_11513591 ddH_(at_25C)_=_-25.77
11667 Ribonuclease_T1 Aspergillus_oryzae NRAST1 RNT1_ASPOR P00651 null 1RN1 V16T 7 25 -4.1 -1 A 125 null null BIOCHEMISTRY_40_10140-10149_(2001)_PMID:_11513591 ddH_(at_25C)_=_-30.37
11669 Ribonuclease_T1 Aspergillus_oryzae NRAST1 RNT1_ASPOR P00651 null 1RN1 V78T 7 25 -3.1 -1 A 125 null null BIOCHEMISTRY_40_10140-10149_(2001)_PMID:_11513591 ddH_(at_25C)_=_-3.52
10052 Ribonuclease_T1 Aspergillus_oryzae NRAST1 RNT1_ASPOR P00651 A941307 1RN1 W59Y 6 25 -0.93 -1 A 125 Sheet 1.8 EUR_J_BIOCHEM_220,_527-534_(1994)_PMID:_8125111 
2314 Ribonuclease_T1 Aspergillus_oryzae NRAST1 RNT1_ASPOR P00651 A921005 1RN1 Y11F 7 25 -2.11 -1 A 125 Sheet 5.9 BIOCHEMISTRY_31,_725-732_(1992)_PMID:_1731929 ddG_values_are_relative_to_pseudo_wild_type_Ribonuclease_T1,_1RGC_(Q25K)
10053 Ribonuclease_T1 Aspergillus_oryzae NRAST1 RNT1_ASPOR P00651 A941307 1RN1 Y24W 6 25 1.24 1 A 125 Helix 35.6 EUR_J_BIOCHEM_220,_527-534_(1994)_PMID:_8125111 
2315 Ribonuclease_T1 Aspergillus_oryzae NRAST1 RNT1_ASPOR P00651 A921005 1RN1 Y42F 7 25 1.14 1 A 125 Sheet 13.9 BIOCHEMISTRY_31,_725-732_(1992)_PMID:_1731929 ddG_values_are_relative_to_pseudo_wild_type_Ribonuclease_T1,_1RGC_(Q25K)
10055 Ribonuclease_T1 Aspergillus_oryzae NRAST1 RNT1_ASPOR P00651 A941307 1RN1 Y42W 6 25 -0.14 -1 A 125 Sheet 13.9 EUR_J_BIOCHEM_220,_527-534_(1994)_PMID:_8125111 
10057 Ribonuclease_T1 Aspergillus_oryzae NRAST1 RNT1_ASPOR P00651 A941307 1RN1 Y45W 6 25 0.74 1 A 125 Turn 127.5 EUR_J_BIOCHEM_220,_527-534_(1994)_PMID:_8125111 
2316 Ribonuclease_T1 Aspergillus_oryzae NRAST1 RNT1_ASPOR P00651 A921005 1RN1 Y56F 7 25 -0.78 -1 A 125 Sheet 24.3 BIOCHEMISTRY_31,_725-732_(1992)_PMID:_1731929 ddG_values_are_relative_to_pseudo_wild_type_Ribonuclease_T1,_1RGC_(Q25K)
2317 Ribonuclease_T1 Aspergillus_oryzae NRAST1 RNT1_ASPOR P00651 A921005 1RN1 Y57F 7 25 -0.5 -1 A 125 Sheet 13.5 BIOCHEMISTRY_31,_725-732_(1992)_PMID:_1731929 ddG_values_are_relative_to_pseudo_wild_type_Ribonuclease_T1,_1RGC_(Q25K)
2318 Ribonuclease_T1 Aspergillus_oryzae NRAST1 RNT1_ASPOR P00651 A921005 1RN1 Y68F 7 25 -1.36 -1 A 125 Coil 8 BIOCHEMISTRY_31,_725-732_(1992)_PMID:_1731929 ddG_values_are_relative_to_pseudo_wild_type_Ribonuclease_T1,_1RGC_(Q25K)
13262 Rop Escherichia_coli RGECRE ROP_ECOLI P03051 A962044 1ROP D30A 7 69 0.3 1 A 63 Turn 126 NAT_STRUCT_BIOL_3,_54-58_(1996)_PMID:_8548455 ddG_were_determined_at_69_degrees_C_(wild_type_Tm)
13258 Rop Escherichia_coli RGECRE ROP_ECOLI P03051 A962044 1ROP D30C 7 69 0.8 1 A 63 Turn 126 NAT_STRUCT_BIOL_3,_54-58_(1996)_PMID:_8548455 ddG_were_determined_at_69_degrees_C_(wild_type_Tm)
13254 Rop Escherichia_coli RGECRE ROP_ECOLI P03051 A962044 1ROP D30E 7 69 1 1 A 63 Turn 126 NAT_STRUCT_BIOL_3,_54-58_(1996)_PMID:_8548455 ddG_were_determined_at_69_degrees_C_(wild_type_Tm)
13265 Rop Escherichia_coli RGECRE ROP_ECOLI P03051 A962044 1ROP D30F 7 69 -0.1 -1 A 63 Turn 126 NAT_STRUCT_BIOL_3,_54-58_(1996)_PMID:_8548455 ddG_were_determined_at_69_degrees_C_(wild_type_Tm)
13252 Rop Escherichia_coli RGECRE ROP_ECOLI P03051 A962044 1ROP D30G 7 69 2 1 A 63 Turn 126 NAT_STRUCT_BIOL_3,_54-58_(1996)_PMID:_8548455 ddG_were_determined_at_69_degrees_C_(wild_type_Tm)
13257 Rop Escherichia_coli RGECRE ROP_ECOLI P03051 A962044 1ROP D30H 7 69 0.9 1 A 63 Turn 126 NAT_STRUCT_BIOL_3,_54-58_(1996)_PMID:_8548455 ddG_were_determined_at_69_degrees_C_(wild_type_Tm)
13269 Rop Escherichia_coli RGECRE ROP_ECOLI P03051 A962044 1ROP D30I 7 69 -0.8 -1 A 63 Turn 126 NAT_STRUCT_BIOL_3,_54-58_(1996)_PMID:_8548455 ddG_were_determined_at_69_degrees_C_(wild_type_Tm)
13256 Rop Escherichia_coli RGECRE ROP_ECOLI P03051 A962044 1ROP D30K 7 69 0.9 1 A 63 Turn 126 NAT_STRUCT_BIOL_3,_54-58_(1996)_PMID:_8548455 ddG_were_determined_at_69_degrees_C_(wild_type_Tm)
13264 Rop Escherichia_coli RGECRE ROP_ECOLI P03051 A962044 1ROP D30L 7 69 -0.1 -1 A 63 Turn 126 NAT_STRUCT_BIOL_3,_54-58_(1996)_PMID:_8548455 ddG_were_determined_at_69_degrees_C_(wild_type_Tm)
13261 Rop Escherichia_coli RGECRE ROP_ECOLI P03051 A962044 1ROP D30M 7 69 0.6 1 A 63 Turn 126 NAT_STRUCT_BIOL_3,_54-58_(1996)_PMID:_8548455 ddG_were_determined_at_69_degrees_C_(wild_type_Tm)
13260 Rop Escherichia_coli RGECRE ROP_ECOLI P03051 A962044 1ROP D30N 7 69 0.8 1 A 63 Turn 126 NAT_STRUCT_BIOL_3,_54-58_(1996)_PMID:_8548455 ddG_were_determined_at_69_degrees_C_(wild_type_Tm)
13270 Rop Escherichia_coli RGECRE ROP_ECOLI P03051 A962044 1ROP D30P 7 69 -1.6 -1 A 63 Turn 126 NAT_STRUCT_BIOL_3,_54-58_(1996)_PMID:_8548455 ddG_were_determined_at_69_degrees_C_(wild_type_Tm)
13253 Rop Escherichia_coli RGECRE ROP_ECOLI P03051 A962044 1ROP D30Q 7 69 1.8 1 A 63 Turn 126 NAT_STRUCT_BIOL_3,_54-58_(1996)_PMID:_8548455 ddG_were_determined_at_69_degrees_C_(wild_type_Tm)
13259 Rop Escherichia_coli RGECRE ROP_ECOLI P03051 A962044 1ROP D30R 7 69 0.8 1 A 63 Turn 126 NAT_STRUCT_BIOL_3,_54-58_(1996)_PMID:_8548455 ddG_were_determined_at_69_degrees_C_(wild_type_Tm)
13255 Rop Escherichia_coli RGECRE ROP_ECOLI P03051 A962044 1ROP D30S 7 69 1 1 A 63 Turn 126 NAT_STRUCT_BIOL_3,_54-58_(1996)_PMID:_8548455 ddG_were_determined_at_69_degrees_C_(wild_type_Tm)
13266 Rop Escherichia_coli RGECRE ROP_ECOLI P03051 A962044 1ROP D30T 7 69 -0.4 -1 A 63 Turn 126 NAT_STRUCT_BIOL_3,_54-58_(1996)_PMID:_8548455 ddG_were_determined_at_69_degrees_C_(wild_type_Tm)
13267 Rop Escherichia_coli RGECRE ROP_ECOLI P03051 A962044 1ROP D30V 7 69 -0.4 -1 A 63 Turn 126 NAT_STRUCT_BIOL_3,_54-58_(1996)_PMID:_8548455 ddG_were_determined_at_69_degrees_C_(wild_type_Tm)
13268 Rop Escherichia_coli RGECRE ROP_ECOLI P03051 A962044 1ROP D30W 7 69 -0.4 -1 A 63 Turn 126 NAT_STRUCT_BIOL_3,_54-58_(1996)_PMID:_8548455 ddG_were_determined_at_69_degrees_C_(wild_type_Tm)
13263 Rop Escherichia_coli RGECRE ROP_ECOLI P03051 A962044 1ROP D30Y 7 69 0.2 1 A 63 Turn 126 NAT_STRUCT_BIOL_3,_54-58_(1996)_PMID:_8548455 ddG_were_determined_at_69_degrees_C_(wild_type_Tm)
11861 Rop Escherichia_coli RGECRE ROP_ECOLI P03051 A953087 1ROP L41A 6 25 -6.12 -1 A 63 Helix 85.2 PROTEINS_23,_83-96_(1995)_PMID:_8539253 additive_:_EDTA(1_mM),
11860 Rop Escherichia_coli RGECRE ROP_ECOLI P03051 A953087 1ROP L41V 6 25 -2.53 -1 A 63 Helix 85.2 PROTEINS_23,_83-96_(1995)_PMID:_8539253 additive_:_EDTA(1_mM),
16698 Parvalbumin Rat PVRTA PRVA_RAT P02625 null 1RRO P21A 7.4 53.6 -0.74 -1 _ 110 Turn 66.74 BIOCHEMISTRY_42,_10886-10895_(2003)_PMID:_12974622 5mM_EDTA_was_added_in_the_experiment;_beta
16699 Parvalbumin Rat PVRTA PRVA_RAT P02625 null 1RRO P26A 7.4 53.6 -0.74 -1 _ 110 Helix 11.13 BIOCHEMISTRY_42,_10886-10895_(2003)_PMID:_12974622 5mM_EDTA_was_added_in_the_experiment;_beta
21944 Ribonuclease_A Bovine NRBO RNAS1_BOVIN P61823 null 1RTB A109G 5 40 -0.43 -1 _ 124 Sheet 6.4 BIOL_CHEM_387,_285-296_(2006)_PMID:_16542150 
20134 Ribonuclease_A Bovine NRBO RNAS1_BOVIN P61823 null 1RTB A4S 7 61.7 -0.57 -1 _ 124 Helix 48.7 BIOCHEMISTRY_45,_10795-10806_(2006)_PMID:_16953565 
20136 Ribonuclease_A Bovine NRBO RNAS1_BOVIN P61823 null 1RTB A5S 7 61.7 -0.37 -1 _ 124 Helix 30.3 BIOCHEMISTRY_45,_10795-10806_(2006)_PMID:_16953565 
21934 Ribonuclease_A Bovine NRBO RNAS1_BOVIN P61823 null 1RTB A64G 5 40 -0.43 -1 _ 124 Coil 76.6 BIOL_CHEM_387,_285-296_(2006)_PMID:_16542150 
9473 Ribonuclease_A Bovine NRBO RNAS1_BOVIN P61823 null 1RTB D121A 6 25 -2.2 -1 0 124 Coil 12 BIOCHEMISTRY_37,_17958-17964_(1998)_PMID:_9922164 
9472 Ribonuclease_A Bovine NRBO RNAS1_BOVIN P61823 null 1RTB D121N 6 25 -1.9 -1 0 124 Coil 12 BIOCHEMISTRY_37,_17958-17964_(1998)_PMID:_9922164 
16634 Ribonuclease_A Bovine NRBO RNAS1_BOVIN P61823 null 1RTB F46A 6 24.85 -6.36 -1 _ 124 Sheet 0 BIOCHEMISTRY_42,_10651-10658_(2003)_PMID:_12962489 
16632 Ribonuclease_A Bovine NRBO RNAS1_BOVIN P61823 null 1RTB F46L 6 24.85 -3.2 -1 _ 124 Sheet 0 BIOCHEMISTRY_42,_10651-10658_(2003)_PMID:_12962489 
16633 Ribonuclease_A Bovine NRBO RNAS1_BOVIN P61823 null 1RTB F46V 6 24.85 -4.54 -1 _ 124 Sheet 0 BIOCHEMISTRY_42,_10651-10658_(2003)_PMID:_12962489 
9474 Ribonuclease_A Bovine NRBO RNAS1_BOVIN P61823 null 1RTB H119A 6 25 0.2 1 0 124 Sheet 70.1 BIOCHEMISTRY_37,_17958-17964_(1998)_PMID:_9922164 
21939 Ribonuclease_A Bovine NRBO RNAS1_BOVIN P61823 null 1RTB I106A 5 40 -4.37 -1 _ 124 Sheet 0 BIOL_CHEM_387,_285-296_(2006)_PMID:_16542150 
21949 Ribonuclease_A Bovine NRBO RNAS1_BOVIN P61823 null 1RTB I106L 5 40 -1.79 -1 _ 124 Sheet 0 BIOL_CHEM_387,_285-296_(2006)_PMID:_16542150 
21938 Ribonuclease_A Bovine NRBO RNAS1_BOVIN P61823 null 1RTB I106V 5 40 -0.8 -1 _ 124 Sheet 0 BIOL_CHEM_387,_285-296_(2006)_PMID:_16542150 
21941 Ribonuclease_A Bovine NRBO RNAS1_BOVIN P61823 null 1RTB I107A 5 40 -2.84 -1 _ 124 Sheet 9.9 BIOL_CHEM_387,_285-296_(2006)_PMID:_16542150 
21950 Ribonuclease_A Bovine NRBO RNAS1_BOVIN P61823 null 1RTB I107L 5 40 -2.19 -1 _ 124 Sheet 9.9 BIOL_CHEM_387,_285-296_(2006)_PMID:_16542150 
21940 Ribonuclease_A Bovine NRBO RNAS1_BOVIN P61823 null 1RTB I107V 5 40 -0.08 -1 _ 124 Sheet 9.9 BIOL_CHEM_387,_285-296_(2006)_PMID:_16542150 
21936 Ribonuclease_A Bovine NRBO RNAS1_BOVIN P61823 null 1RTB I81A 5 40 -2.99 -1 _ 124 Sheet 0.2 BIOL_CHEM_387,_285-296_(2006)_PMID:_16542150 
21937 Ribonuclease_A Bovine NRBO RNAS1_BOVIN P61823 null 1RTB I81G 5 40 -4.8 -1 _ 124 Sheet 0.2 BIOL_CHEM_387,_285-296_(2006)_PMID:_16542150 
21935 Ribonuclease_A Bovine NRBO RNAS1_BOVIN P61823 null 1RTB I81V 5 40 -0.43 -1 _ 124 Sheet 0.2 BIOL_CHEM_387,_285-296_(2006)_PMID:_16542150 
13936 Ribonuclease_A Bovine NRBO RNAS1_BOVIN P61823 A920869 1RTB P114A 4.2 56.05 -3.2 -1 0 124 Sheet 112.1 PROTEIN_SCI_1,_910-916_(1992)_PMID:_1338975 
14159 Ribonuclease_A Bovine NRBO RNAS1_BOVIN P61823 A983049 1RTB P114G 6 61.6 -3.3 -1 0 124 Sheet 112.1 PROTEIN_SCI_7,_1620-1625_(1998)_PMID:_9684895 ddG_=_dTm*dS_where_dS_is_0.352_Kcal/(mol.K)
13934 Ribonuclease_A Bovine NRBO RNAS1_BOVIN P61823 A920869 1RTB P93A 4.2 56.05 -2.7 -1 0 124 Coil 104 PROTEIN_SCI_1,_910-916_(1992)_PMID:_1338975 
14158 Ribonuclease_A Bovine NRBO RNAS1_BOVIN P61823 A983049 1RTB P93G 6 61.6 -2.2 -1 0 124 Coil 104 PROTEIN_SCI_7,_1620-1625_(1998)_PMID:_9684895 ddG_=_dTm*dS_where_dS_is_0.352_Kcal/(mol.K)
13935 Ribonuclease_A Bovine NRBO RNAS1_BOVIN P61823 A920869 1RTB P93S 4.2 56.05 -2.1 -1 0 124 Coil 104 PROTEIN_SCI_1,_910-916_(1992)_PMID:_1338975 
20138 Ribonuclease_A Bovine NRBO RNAS1_BOVIN P61823 null 1RTB S123A 7 61.7 0.46 1 _ 124 Sheet 27.6 BIOCHEMISTRY_45,_10795-10806_(2006)_PMID:_16953565 
23705 Ribonuclease_A Bovine NRBO RNAS1_BOVIN P61823 null 1RTB S75A 7.4 61.1 -2.5 -1 _ 124 Turn 0 PROTEIN_SCI_16,_1609-1616_(2007)_PMID:_17656580 PBS_(pH_7.4),_was_contained_in_1.00_L_NaCl_(8.0_g),_KCl_(2.0_g),_Na2HPO4.7H2O_(1.15_g),_KH2PO4_(2.0_g),_and_NaN3_(0.10_g).
23706 Ribonuclease_A Bovine NRBO RNAS1_BOVIN P61823 null 1RTB S75T 7.4 61.1 -2.8 -1 _ 124 Turn 0 PROTEIN_SCI_16,_1609-1616_(2007)_PMID:_17656580 PBS_(pH_7.4),_was_contained_in_1.00_L_NaCl_(8.0_g),_KCl_(2.0_g),_Na2HPO4.7H2O_(1.15_g),_KH2PO4_(2.0_g),_and_NaN3_(0.10_g).
21942 Ribonuclease_A Bovine NRBO RNAS1_BOVIN P61823 null 1RTB V108A 5 40 -4.2 -1 _ 124 Sheet 0 BIOL_CHEM_387,_285-296_(2006)_PMID:_16542150 
21943 Ribonuclease_A Bovine NRBO RNAS1_BOVIN P61823 null 1RTB V108G 5 40 -7.28 -1 _ 124 Sheet 0 BIOL_CHEM_387,_285-296_(2006)_PMID:_16542150 
21956 Ribonuclease_A Bovine NRBO RNAS1_BOVIN P61823 null 1RTB V108I 5 40 -0.43 -1 _ 124 Sheet 0 BIOL_CHEM_387,_285-296_(2006)_PMID:_16542150 
21955 Ribonuclease_A Bovine NRBO RNAS1_BOVIN P61823 null 1RTB V108L 5 40 -0.7 -1 _ 124 Sheet 0 BIOL_CHEM_387,_285-296_(2006)_PMID:_16542150 
21945 Ribonuclease_A Bovine NRBO RNAS1_BOVIN P61823 null 1RTB V116A 5 40 -0.66 -1 _ 124 Sheet 20.4 BIOL_CHEM_387,_285-296_(2006)_PMID:_16542150 
21946 Ribonuclease_A Bovine NRBO RNAS1_BOVIN P61823 null 1RTB V116G 5 40 -1.18 -1 _ 124 Sheet 20.4 BIOL_CHEM_387,_285-296_(2006)_PMID:_16542150 
21947 Ribonuclease_A Bovine NRBO RNAS1_BOVIN P61823 null 1RTB V118A 5 40 -1.92 -1 _ 124 Sheet 32.1 BIOL_CHEM_387,_285-296_(2006)_PMID:_16542150 
21948 Ribonuclease_A Bovine NRBO RNAS1_BOVIN P61823 null 1RTB V118G 5 40 -2.77 -1 _ 124 Sheet 32.1 BIOL_CHEM_387,_285-296_(2006)_PMID:_16542150 
21926 Ribonuclease_A Bovine NRBO RNAS1_BOVIN P61823 null 1RTB V47A 5 40 -3.8 -1 _ 124 Sheet 0 BIOL_CHEM_387,_285-296_(2006)_PMID:_16542150 
21927 Ribonuclease_A Bovine NRBO RNAS1_BOVIN P61823 null 1RTB V47G 5 40 -7.34 -1 _ 124 Sheet 0 BIOL_CHEM_387,_285-296_(2006)_PMID:_16542150 
21928 Ribonuclease_A Bovine NRBO RNAS1_BOVIN P61823 null 1RTB V54A 5 40 -2.58 -1 _ 124 Helix 0 BIOL_CHEM_387,_285-296_(2006)_PMID:_16542150 
21929 Ribonuclease_A Bovine NRBO RNAS1_BOVIN P61823 null 1RTB V54G 5 40 -4.87 -1 _ 124 Helix 0 BIOL_CHEM_387,_285-296_(2006)_PMID:_16542150 
21952 Ribonuclease_A Bovine NRBO RNAS1_BOVIN P61823 null 1RTB V54I 5 40 -1.95 -1 _ 124 Helix 0 BIOL_CHEM_387,_285-296_(2006)_PMID:_16542150 
21951 Ribonuclease_A Bovine NRBO RNAS1_BOVIN P61823 null 1RTB V54L 5 40 -1.09 -1 _ 124 Helix 0 BIOL_CHEM_387,_285-296_(2006)_PMID:_16542150 
21930 Ribonuclease_A Bovine NRBO RNAS1_BOVIN P61823 null 1RTB V57A 5 40 -2.85 -1 _ 124 Helix 0 BIOL_CHEM_387,_285-296_(2006)_PMID:_16542150 
21931 Ribonuclease_A Bovine NRBO RNAS1_BOVIN P61823 null 1RTB V57G 5 40 -5.52 -1 _ 124 Helix 0 BIOL_CHEM_387,_285-296_(2006)_PMID:_16542150 
21954 Ribonuclease_A Bovine NRBO RNAS1_BOVIN P61823 null 1RTB V57I 5 40 -1.3 -1 _ 124 Helix 0 BIOL_CHEM_387,_285-296_(2006)_PMID:_16542150 
21953 Ribonuclease_A Bovine NRBO RNAS1_BOVIN P61823 null 1RTB V57L 5 40 -2.37 -1 _ 124 Helix 0 BIOL_CHEM_387,_285-296_(2006)_PMID:_16542150 
21932 Ribonuclease_A Bovine NRBO RNAS1_BOVIN P61823 null 1RTB V63A 5 40 -2.02 -1 _ 124 Sheet 54.7 BIOL_CHEM_387,_285-296_(2006)_PMID:_16542150 
21933 Ribonuclease_A Bovine NRBO RNAS1_BOVIN P61823 null 1RTB V63G 5 40 -3.5 -1 _ 124 Sheet 54.7 BIOL_CHEM_387,_285-296_(2006)_PMID:_16542150 
14125 Ribonuclease_A Bovine NRBO RNAS1_BOVIN P61823 A960430 1RTB Y97A 5 63.3 -12 -1 0 124 Sheet 6.3 PROTEIN_SCI_5,_1697-1703_(1996)_PMID:_8844858 ddG_=_dTm*dS
14124 Ribonuclease_A Bovine NRBO RNAS1_BOVIN P61823 A960430 1RTB Y97F 5 63.3 -3.54 -1 0 124 Sheet 6.3 PROTEIN_SCI_5,_1697-1703_(1996)_PMID:_8844858 ddG_=_dTm*dS
14126 Ribonuclease_A Bovine NRBO RNAS1_BOVIN P61823 A960430 1RTB Y97G 5 63.3 -11.7 -1 0 124 Sheet 6.3 PROTEIN_SCI_5,_1697-1703_(1996)_PMID:_8844858 ddG_=_dTm*dS
16703 Alpha-parvalbumin Rat PVRTA PRVA_RAT P02625 null 1RTP A21P 7.4 45.8 -1.92 -1 1 110 Turn 71.3 BIOCHEMISTRY_42,_10886-10895_(2003)_PMID:_12974622 5mM_EDTA_was_added_in_the_experiment;_alpha
16702 Alpha-parvalbumin Rat PVRTA PRVA_RAT P02625 null 1RTP H26P 7.4 45.8 1.25 1 1 110 Helix 26.1 BIOCHEMISTRY_42,_10886-10895_(2003)_PMID:_12974622 5mM_EDTA_was_added_in_the_experiment;_alpha
16707 Alpha-parvalbumin Rat PVRTA PRVA_RAT P02625 null 1RTP K80S 7.4 45.8 -0.29 -1 1 110 Helix 114.1 BIOCHEMISTRY_42,_10886-10895_(2003)_PMID:_12974622 5mM_EDTA_was_added_in_the_experiment;_alpha
4425 Dihydrofolate_reductase Escherichia_coli RDECD DYR_ECOLI P0ABQ4 null 1RX4 E139K 7.8 15 -2.36 -1 _ 159 Sheet 74 BIOCHEMISTRY_28,_7961-7968_(1989)_PMID:_2692706 additive_:_K2EDTA(0.2_mM),
4426 Dihydrofolate_reductase Escherichia_coli RDECD DYR_ECOLI P0ABQ4 null 1RX4 E139Q 7.8 15 -1.36 -1 _ 159 Sheet 74 BIOCHEMISTRY_28,_7961-7968_(1989)_PMID:_2692706 additive_:_K2EDTA(0.2_mM),
4424 Dihydrofolate_reductase Escherichia_coli RDECD DYR_ECOLI P0ABQ4 null 1RX4 L28R 7.8 15 0.5 1 _ 159 Helix 124 BIOCHEMISTRY_28,_7961-7968_(1989)_PMID:_2692706 additive_:_K2EDTA(0.2_mM),
2435 Dihydrofolate_reductase Escherichia_coli RDECD DYR_ECOLI P0ABQ4 null 1RX4 V75A 7.8 15 -0.2 -1 _ 159 Sheet 12.2 BIOCHEMISTRY_28,_2083-2093_(1989)_PMID:_2655702 additive_:_K2EDTA(0.2_mM),dG_and_ddG_were_measured_in_the_presence_of_[urea]50%
2436 Dihydrofolate_reductase Escherichia_coli RDECD DYR_ECOLI P0ABQ4 null 1RX4 V75C 7.8 15 -0.2 -1 _ 159 Sheet 12.2 BIOCHEMISTRY_28,_2083-2093_(1989)_PMID:_2655702 additive_:_K2EDTA(0.2_mM),dG_and_ddG_were_measured_in_the_presence_of_[urea]50%
2439 Dihydrofolate_reductase Escherichia_coli RDECD DYR_ECOLI P0ABQ4 null 1RX4 V75H 6.5 15 -1.9 -1 _ 159 Sheet 12.2 BIOCHEMISTRY_28,_2083-2093_(1989)_PMID:_2655702 additive_:_K2EDTA(0.2_mM),dG_and_ddG_were_measured_in_the_presence_of_[urea]50%
2440 Dihydrofolate_reductase Escherichia_coli RDECD DYR_ECOLI P0ABQ4 null 1RX4 V75I 7.8 15 -2 -1 _ 159 Sheet 12.2 BIOCHEMISTRY_28,_2083-2093_(1989)_PMID:_2655702 additive_:_K2EDTA(0.2_mM),dG_and_ddG_were_measured_in_the_presence_of_[urea]50%
2441 Dihydrofolate_reductase Escherichia_coli RDECD DYR_ECOLI P0ABQ4 null 1RX4 V75R 7.8 15 -2.8 -1 _ 159 Sheet 12.2 BIOCHEMISTRY_28,_2083-2093_(1989)_PMID:_2655702 additive_:_K2EDTA(0.2_mM),dG_and_ddG_were_measured_in_the_presence_of_[urea]50%
2437 Dihydrofolate_reductase Escherichia_coli RDECD DYR_ECOLI P0ABQ4 null 1RX4 V75S 7.8 15 -1.9 -1 _ 159 Sheet 12.2 BIOCHEMISTRY_28,_2083-2093_(1989)_PMID:_2655702 additive_:_K2EDTA(0.2_mM),dG_and_ddG_were_measured_in_the_presence_of_[urea]50%
2442 Dihydrofolate_reductase Escherichia_coli RDECD DYR_ECOLI P0ABQ4 null 1RX4 V75Y 7.8 15 -2.3 -1 _ 159 Sheet 12.2 BIOCHEMISTRY_28,_2083-2093_(1989)_PMID:_2655702 additive_:_K2EDTA(0.2_mM),dG_and_ddG_were_measured_in_the_presence_of_[urea]50%
326 Dihydrofolate_reductase Escherichia_coli RDECD DYR_ECOLI P0ABQ4 A910936 1RX4 V88A 7.2 20 0.2 1 _ 159 Coil 51.9 BIOCHEMISTRY_30,_7801-7809_(1991)_PMID:_1868058 additive_:_EDTA(0.1_mM),dG_and_ddG_were_measured_in_the_presence_of_[urea]50%
327 Dihydrofolate_reductase Escherichia_coli RDECD DYR_ECOLI P0ABQ4 A910936 1RX4 V88I 7.2 20 -1.73 -1 _ 159 Coil 51.9 BIOCHEMISTRY_30,_7801-7809_(1991)_PMID:_1868058 additive_:_EDTA(0.1_mM),dG_and_ddG_were_measured_in_the_presence_of_[urea]50%
16469 Alpha-spectrin Chicken SJCHA SPCN_CHICK P07751 null 1SHG D48G 3.5 24.85 1.05 1 _ 2477 Turn 104.3 J_MOL_BIOL_328,_221-233_(2003)_PMID:_12684010 SH3_domain
14815 Alpha_spectrin_(SH3_domain) Chicken SJCHA SPCN_CHICK P07751 null 1SHG F52Y 7 24.85 0.44 1 0 2477 Sheet 50.9 PROC_NATL_ACAD_SCI_U_S_A_99,_5349-5354_(2002)_PMID:_11959988 Length_calculated_from_PIR_of_SH3_domain._ddG_calculated_with_respect_to_the_dG_of_the_mutants_(K18T/K59Y).
14819 Alpha_spectrin_(SH3_domain) Chicken SJCHA SPCN_CHICK P07751 null 1SHG K59F 7 24.85 -0.92 -1 0 2477 Sheet 108.3 PROC_NATL_ACAD_SCI_U_S_A_99,_5349-5354_(2002)_PMID:_11959988 Length_calculated_from_PIR_of_SH3_domain._ddG_calculated_with_respect_to_the_dG_of_the_mutants_(K18T/K59Y).
14818 Alpha_spectrin_(SH3_domain) Chicken SJCHA SPCN_CHICK P07751 null 1SHG K59Y 7 24.85 -0.84 -1 0 2477 Sheet 108.3 PROC_NATL_ACAD_SCI_U_S_A_99,_5349-5354_(2002)_PMID:_11959988 Length_calculated_from_PIR_of_SH3_domain._ddG_calculated_with_respect_to_the_dG_of_the_mutants_(K18T/K59Y).
16991 Sso7d Sulfolobus_solfataricus S69085 DN72_SULSO P39476 null 1SSO I30V 7 50 -0.4 -1 _ 75 Sheet 1.9 BIOCHEMISTRY_43,_2840-2853_(2004)_PMID:_15005619 
2486 Staphylococcal_nuclease Staphylococcus_aureus NCSAF NUC_STAAU P00644 null 1STN A60G 7 20 -1.5 -1 0 231 Helix 60.7 PROTEINS_7,_299-305_(1990)_PMID:_2381904 m_is_relative_to_wild_type_(6.8_kcal/mol_M)
2487 Staphylococcal_nuclease Staphylococcus_aureus NCSAF NUC_STAAU P00644 null 1STN A60V 7 20 -2.9 -1 0 231 Helix 60.7 PROTEINS_7,_299-305_(1990)_PMID:_2381904 m_is_relative_to_wild_type_(6.8_kcal/mol_M)
2500 Staphylococcal_nuclease Staphylococcus_aureus NCSAF NUC_STAAU P00644 null 1STN A90S 7 20 -2 -1 0 231 Coil 0 PROTEINS_7,_299-305_(1990)_PMID:_2381904 m_is_relative_to_wild_type_(6.8_kcal/mol_M)
2495 Staphylococcal_nuclease Staphylococcus_aureus NCSAF NUC_STAAU P00644 null 1STN D77A 7 20 -3.2 -1 0 231 Coil 3.6 PROTEINS_7,_299-305_(1990)_PMID:_2381904 m_is_relative_to_wild_type_(6.8_kcal/mol_M)
2496 Staphylococcal_nuclease Staphylococcus_aureus NCSAF NUC_STAAU P00644 null 1STN D77G 7 20 -2.2 -1 0 231 Coil 3.6 PROTEINS_7,_299-305_(1990)_PMID:_2381904 m_is_relative_to_wild_type_(6.8_kcal/mol_M)
2498 Staphylococcal_nuclease Staphylococcus_aureus NCSAF NUC_STAAU P00644 null 1STN D83A 7 20 -3.9 -1 0 231 Turn 35.6 PROTEINS_7,_299-305_(1990)_PMID:_2381904 m_is_relative_to_wild_type_(6.8_kcal/mol_M)
2499 Staphylococcal_nuclease Staphylococcus_aureus NCSAF NUC_STAAU P00644 null 1STN D83G 7 20 -2.8 -1 0 231 Turn 35.6 PROTEINS_7,_299-305_(1990)_PMID:_2381904 m_is_relative_to_wild_type_(6.8_kcal/mol_M)
2502 Staphylococcal_nuclease Staphylococcus_aureus NCSAF NUC_STAAU P00644 null 1STN D95A 7 20 -3.6 -1 0 231 Sheet 56.8 PROTEINS_7,_299-305_(1990)_PMID:_2381904 m_is_relative_to_wild_type_(6.8_kcal/mol_M)
2503 Staphylococcal_nuclease Staphylococcus_aureus NCSAF NUC_STAAU P00644 null 1STN D95G 7 20 -3.1 -1 0 231 Sheet 56.8 PROTEINS_7,_299-305_(1990)_PMID:_2381904 m_is_relative_to_wild_type_(6.8_kcal/mol_M)
2492 Staphylococcal_nuclease Staphylococcus_aureus NCSAF NUC_STAAU P00644 null 1STN E73A 7 20 -1.6 -1 0 231 Sheet 45.8 PROTEINS_7,_299-305_(1990)_PMID:_2381904 m_is_relative_to_wild_type_(6.8_kcal/mol_M)
26040 Staphylococcal_nuclease Staphylococcal null null null null 1STN F34C 7.6 20 -2.8 -1 null null null null PROC_NATL_ACAD_SCI_U_S_A_107,_4908-4913_(2010) 
2488 Staphylococcal_nuclease Staphylococcus_aureus NCSAF NUC_STAAU P00644 null 1STN F61A 7 20 -2.4 -1 0 231 Helix 56 PROTEINS_7,_299-305_(1990)_PMID:_2381904 m_is_relative_to_wild_type_(6.8_kcal/mol_M)
2489 Staphylococcal_nuclease Staphylococcus_aureus NCSAF NUC_STAAU P00644 null 1STN F61G 7 20 -4.7 -1 0 231 Helix 56 PROTEINS_7,_299-305_(1990)_PMID:_2381904 m_is_relative_to_wild_type_(6.8_kcal/mol_M)
2493 Staphylococcal_nuclease Staphylococcus_aureus NCSAF NUC_STAAU P00644 null 1STN F76A 7 20 -4.1 -1 0 231 Coil 17 PROTEINS_7,_299-305_(1990)_PMID:_2381904 m_is_relative_to_wild_type_(6.8_kcal/mol_M)
2494 Staphylococcal_nuclease Staphylococcus_aureus NCSAF NUC_STAAU P00644 null 1STN F76G 7 20 -4.7 -1 0 231 Coil 17 PROTEINS_7,_299-305_(1990)_PMID:_2381904 m_is_relative_to_wild_type_(6.8_kcal/mol_M)
2497 Staphylococcal_nuclease Staphylococcus_aureus NCSAF NUC_STAAU P00644 null 1STN G79S 7 20 -2.4 -1 0 231 Coil 18.6 PROTEINS_7,_299-305_(1990)_PMID:_2381904 m_is_relative_to_wild_type_(6.8_kcal/mol_M)
13190 Staphylococcal_nuclease Staphylococcus_aureus NCSAF NUC_STAAU P00644 A930838 1STN G88V 7 51.4 0.5 1 0 231 Coil 0.1 PROTEIN_SCI_2,_567-576_(1993)_PMID:_8518730 
13192 Staphylococcal_nuclease Staphylococcus_aureus NCSAF NUC_STAAU P00644 A930838 1STN H124L 7 51.4 1.3 1 0 231 Helix 92.2 PROTEIN_SCI_2,_567-576_(1993)_PMID:_8518730 
11891 Staphylococcal_nuclease Staphylococcus_aureus NCSAF NUC_STAAU P00644 A900523 1STN H46Y 5.38 40 0 1 0 231 Turn 38.3 BIOCHEMISTRY_29,_4516-4525_(1990)_PMID:_2372535 
2480 Staphylococcal_nuclease Staphylococcus_aureus NCSAF NUC_STAAU P00644 null 1STN I18G 7 20 -2.6 -1 0 231 Sheet 49.1 PROTEINS_7,_299-305_(1990)_PMID:_2381904 m_is_relative_to_wild_type_(6.8_kcal/mol_M)
11892 Staphylococcal_nuclease Staphylococcus_aureus NCSAF NUC_STAAU P00644 A900523 1STN I18M 5.42 40 -0.2 -1 0 231 Coil 49.1 BIOCHEMISTRY_29,_4516-4525_(1990)_PMID:_2372535 
2504 Staphylococcal_nuclease Staphylococcus_aureus NCSAF NUC_STAAU P00644 null 1STN L103A 7 20 -4.6 -1 0 231 Helix 0 PROTEINS_7,_299-305_(1990)_PMID:_2381904 m_is_relative_to_wild_type_(6.8_kcal/mol_M)
13187 Staphylococcal_nuclease Staphylococcus_aureus NCSAF NUC_STAAU P00644 A930838 1STN L25A 7 51.4 -2.6 -1 0 231 Sheet 0 PROTEIN_SCI_2,_567-576_(1993)_PMID:_8518730 
2482 Staphylococcal_nuclease Staphylococcus_aureus NCSAF NUC_STAAU P00644 null 1STN L36A 7 20 -3.6 -1 0 231 Coil 0 PROTEINS_7,_299-305_(1990)_PMID:_2381904 m_is_relative_to_wild_type_(6.8_kcal/mol_M)
26041 Staphylococcal_nuclease Staphylococcal null null null null 1STN L36C 7.6 20 -2.9 -1 null null null null PROC_NATL_ACAD_SCI_U_S_A_107,_4908-4913_(2010) 
2483 Staphylococcal_nuclease Staphylococcus_aureus NCSAF NUC_STAAU P00644 null 1STN L36G 7 20 -5.4 -1 0 231 Coil 0 PROTEINS_7,_299-305_(1990)_PMID:_2381904 m_is_relative_to_wild_type_(6.8_kcal/mol_M)
2484 Staphylococcal_nuclease Staphylococcus_aureus NCSAF NUC_STAAU P00644 null 1STN L37A 7 20 -1.8 -1 0 231 Coil 13 PROTEINS_7,_299-305_(1990)_PMID:_2381904 m_is_relative_to_wild_type_(6.8_kcal/mol_M)
2485 Staphylococcal_nuclease Staphylococcus_aureus NCSAF NUC_STAAU P00644 null 1STN L37G 7 20 -3.9 -1 0 231 Coil 13 PROTEINS_7,_299-305_(1990)_PMID:_2381904 m_is_relative_to_wild_type_(6.8_kcal/mol_M)
11888 Staphylococcal_nuclease Staphylococcus_aureus NCSAF NUC_STAAU P00644 A900523 1STN L89F 5.38 40 -1.2 -1 0 231 Coil 25.9 BIOCHEMISTRY_29,_4516-4525_(1990)_PMID:_2372535 
2505 Staphylococcal_nuclease Staphylococcus_aureus NCSAF NUC_STAAU P00644 null 1STN N118D 7 20 -2.5 -1 0 231 Turn 7.3 PROTEINS_7,_299-305_(1990)_PMID:_2381904 m_is_relative_to_wild_type_(6.8_kcal/mol_M)
17561 Staphylococcal_nuclease Staphylococcus_aureus NCSAF NUC_STAAU P00644 null 1STN S141A 7 40 -0.12 -1 _ 231 Coil 104.9 PROTEINS_49,_255-265_(2002)_PMID:_12211005 
2481 Staphylococcal_nuclease Staphylococcus_aureus NCSAF NUC_STAAU P00644 null 1STN T33S 7 20 -1.4 -1 0 231 Sheet 34.1 PROTEINS_7,_299-305_(1990)_PMID:_2381904 m_is_relative_to_wild_type_(6.8_kcal/mol_M)
2490 Staphylococcal_nuclease Staphylococcus_aureus NCSAF NUC_STAAU P00644 null 1STN T62A 7 20 -2.4 -1 0 231 Helix 0 PROTEINS_7,_299-305_(1990)_PMID:_2381904 m_is_relative_to_wild_type_(6.8_kcal/mol_M)
2491 Staphylococcal_nuclease Staphylococcus_aureus NCSAF NUC_STAAU P00644 null 1STN T62G 7 20 -3.4 -1 0 231 Helix 0 PROTEINS_7,_299-305_(1990)_PMID:_2381904 m_is_relative_to_wild_type_(6.8_kcal/mol_M)
11890 Staphylococcal_nuclease Staphylococcus_aureus NCSAF NUC_STAAU P00644 A900523 1STN V23F 5.35 40 -1.5 -1 0 231 Sheet 0.2 BIOCHEMISTRY_29,_4516-4525_(1990)_PMID:_2372535 
13188 Staphylococcal_nuclease Staphylococcus_aureus NCSAF NUC_STAAU P00644 A930838 1STN V66L 7 51.4 0.8 1 0 231 Helix 2.3 PROTEIN_SCI_2,_567-576_(1993)_PMID:_8518730 
16983 Staphylococcal_nuclease Staphylococcus_aureus NCSAF NUC_STAAU P00644 null 1STN W140F 7 20 -0.6 -1 _ 231 Helix 54.8 J_MOL_BIOL_338,_383-400_(2004)_PMID:_15066439 Data_are_relative_to_pseudo_wild_type,_P47G,_P117G,_H124L._0.5mM_EDTA_was_added_in_the_experiment.
16982 Staphylococcal_nuclease Staphylococcus_aureus NCSAF NUC_STAAU P00644 null 1STN W140H 7 20 -0.4 -1 _ 231 Helix 54.8 J_MOL_BIOL_338,_383-400_(2004)_PMID:_15066439 Data_are_relative_to_pseudo_wild_type,_P47G,_P117G,_H124L._0.5mM_EDTA_was_added_in_the_experiment.
16985 Staphylococcal_nuclease Staphylococcus_aureus NCSAF NUC_STAAU P00644 null 1STN W140L 7 20 -4.5 -1 _ 231 Helix 54.8 J_MOL_BIOL_338,_383-400_(2004)_PMID:_15066439 Data_are_relative_to_pseudo_wild_type,_P47G,_P117G,_H124L._0.5mM_EDTA_was_added_in_the_experiment.
16984 Staphylococcal_nuclease Staphylococcus_aureus NCSAF NUC_STAAU P00644 null 1STN W140Y 7 20 -1.1 -1 _ 231 Helix 54.8 J_MOL_BIOL_338,_383-400_(2004)_PMID:_15066439 Data_are_relative_to_pseudo_wild_type,_P47G,_P117G,_H124L._0.5mM_EDTA_was_added_in_the_experiment.
2501 Staphylococcal_nuclease Staphylococcus_aureus NCSAF NUC_STAAU P00644 null 1STN Y91S 7 20 -5.3 -1 0 231 Sheet 0 PROTEINS_7,_299-305_(1990)_PMID:_2381904 m_is_relative_to_wild_type_(6.8_kcal/mol_M)
14028 Subtilisin_BPN' Bacillus_amyloliquefaciens SUBSN SUBT_BACAM P00782 null 1SUP G169A 8 58.8 0.3 1 0 350 Coil 0.7 BIOCHEMISTRY_28,_7205-7213_(1989)_PMID:_2684274 10_mM_EDTA_as_additive._ddG_=_dTm*dS
14029 Subtilisin_BPN' Bacillus_amyloliquefaciens SUBSN SUBT_BACAM P00782 null 1SUP M50F 8 58.8 0.48 1 0 350 Coil 34.1 BIOCHEMISTRY_28,_7205-7213_(1989)_PMID:_2684274 10_mM_EDTA_as_additive._ddG_=_dTm*dS
14027 Subtilisin_BPN' Bacillus_amyloliquefaciens SUBSN SUBT_BACAM P00782 null 1SUP N218S 8 58.8 1.07 1 0 350 Coil 88.1 BIOCHEMISTRY_28,_7205-7213_(1989)_PMID:_2684274 10_mM_EDTA_as_additive._ddG_=_dTm*dS
14032 Subtilisin_BPN' Bacillus_amyloliquefaciens SUBSN SUBT_BACAM P00782 null 1SUP N76D 8 58.8 0.45 1 0 350 Coil 90 BIOCHEMISTRY_28,_7205-7213_(1989)_PMID:_2684274 10_mM_EDTA_as_additive._ddG_=_dTm*dS
14031 Subtilisin_BPN' Bacillus_amyloliquefaciens SUBSN SUBT_BACAM P00782 null 1SUP Q206C 8 58.8 1.25 1 0 350 Sheet 64.6 BIOCHEMISTRY_28,_7205-7213_(1989)_PMID:_2684274 10_mM_EDTA_as_additive._ddG_=_dTm*dS
14030 Subtilisin_BPN' Bacillus_amyloliquefaciens SUBSN SUBT_BACAM P00782 null 1SUP Y217K 8 58.8 0.72 1 0 350 Sheet 69.5 BIOCHEMISTRY_28,_7205-7213_(1989)_PMID:_2684274 10_mM_EDTA_as_additive._ddG_=_dTm*dS
14250 Plasminogen_activator_kringle-2_domain Human UKHUT TPA_HUMAN P00750 null 1TPK V65A 4.5 64.3 -2 -1 A 539 Sheet 0.2 BIOCHEMISTRY_28,_4047-4054_(1989)_PMID:_2502177 
14247 Plasminogen_activator_kringle-2_domain Human UKHUT TPA_HUMAN P00750 null 1TPK V65I 4.5 64.3 0.3 1 A 539 Sheet 0.2 BIOCHEMISTRY_28,_4047-4054_(1989)_PMID:_2502177 
14249 Plasminogen_activator_kringle-2_domain Human UKHUT TPA_HUMAN P00750 null 1TPK V65L 4.5 64.3 -1.9 -1 A 539 Sheet 0.2 BIOCHEMISTRY_28,_4047-4054_(1989)_PMID:_2502177 
14251 Plasminogen_activator_kringle-2_domain Human UKHUT TPA_HUMAN P00750 null 1TPK V65M 4.5 64.3 -2.2 -1 A 539 Sheet 0.2 BIOCHEMISTRY_28,_4047-4054_(1989)_PMID:_2502177 
14252 Plasminogen_activator_kringle-2_domain Human UKHUT TPA_HUMAN P00750 null 1TPK V65S 4.5 64.3 -2.4 -1 A 539 Sheet 0.2 BIOCHEMISTRY_28,_4047-4054_(1989)_PMID:_2502177 
14248 Plasminogen_activator_kringle-2_domain Human UKHUT TPA_HUMAN P00750 null 1TPK V65T 4.5 64.3 -1 -1 A 539 Sheet 0.2 BIOCHEMISTRY_28,_4047-4054_(1989)_PMID:_2502177 
3048 Tumor_suppressor_P53_complexed_with_DNA Human DNHU53 P53_HUMAN P04637 C976582 1TUP C242S 7.2 10 -2.94 -1 0 386 Coil 19.1 PROC_NATL_ACAD_SCI_U_S_A_94,_14338-14342_(1997)_PMID:_9405613 
3047 Tumor_suppressor_P53_complexed_with_DNA Human DNHU53 P53_HUMAN P04637 C976582 1TUP R175H 7.2 10 -3.01 -1 0 386 Coil 5.8 PROC_NATL_ACAD_SCI_U_S_A_94,_14338-14342_(1997)_PMID:_9405613 
3049 Tumor_suppressor_P53_complexed_with_DNA Human DNHU53 P53_HUMAN P04637 C976582 1TUP R248Q 7.2 10 -1.94 -1 0 386 Coil 194.1 PROC_NATL_ACAD_SCI_U_S_A_94,_14338-14342_(1997)_PMID:_9405613 
3050 Tumor_suppressor_P53_complexed_with_DNA Human DNHU53 P53_HUMAN P04637 C976582 1TUP R249S 7.2 10 -1.95 -1 0 386 Coil 26.3 PROC_NATL_ACAD_SCI_U_S_A_94,_14338-14342_(1997)_PMID:_9405613 
3051 Tumor_suppressor_P53_complexed_with_DNA Human DNHU53 P53_HUMAN P04637 C976582 1TUP R273H 7.2 10 -0.35 -1 0 386 Sheet 73.4 PROC_NATL_ACAD_SCI_U_S_A_94,_14338-14342_(1997)_PMID:_9405613 
571 Gene_V Bacteriophage_f1 DDBPF1 G5P_BPFD P69542 A930848 1VQB A86T 7 25 -0.35 -1 0 87 Sheet 98.4 PROC_NATL_ACAD_SCI_U_S_A_90,_8367-8371_(1993)_PMID:_8378307 additive_:_EDTA(1_mM),ddG_values_were_measured_in_the_presence_of_2M_GdnHCl
572 Gene_V Bacteriophage_f1 DDBPF1 G5P_BPFD P69542 A930848 1VQB A86V 7 25 0.25 1 0 87 Sheet 98.4 PROC_NATL_ACAD_SCI_U_S_A_90,_8367-8371_(1993)_PMID:_8378307 additive_:_EDTA(1_mM),ddG_values_were_measured_in_the_presence_of_2M_GdnHCl
3228 Gene_V Bacteriophage_f1 DDBPF1 G5P_BPFD P69542 A951448 1VQB C33A 7 25 -0.25 -1 0 87 Sheet 0 BIOCHEMISTRY_34,_11970-11978_(1995)_PMID:_7547934 additive_:_EDTA(1_mM),ddG_values_were_measured_in_the_presence_of_2M_GdnHCl
3229 Gene_V Bacteriophage_f1 DDBPF1 G5P_BPFD P69542 A951448 1VQB C33I 7 25 -0.45 -1 0 87 Sheet 0 BIOCHEMISTRY_34,_11970-11978_(1995)_PMID:_7547934 additive_:_EDTA(1_mM),ddG_values_were_measured_in_the_presence_of_2M_GdnHCl
3230 Gene_V Bacteriophage_f1 DDBPF1 G5P_BPFD P69542 A951448 1VQB C33L 7 25 -1.3 -1 0 87 Sheet 0 BIOCHEMISTRY_34,_11970-11978_(1995)_PMID:_7547934 additive_:_EDTA(1_mM),ddG_values_were_measured_in_the_presence_of_2M_GdnHCl
549 Gene_V Bacteriophage_f1 DDBPF1 G5P_BPFD P69542 A930848 1VQB C33M 7 25 -1.75 -1 0 87 Sheet 0 PROC_NATL_ACAD_SCI_U_S_A_90,_8367-8371_(1993)_PMID:_8378307 additive_:_EDTA(1_mM),ddG_values_were_measured_in_the_presence_of_2M_GdnHCl
9928 Gene_V Bacteriophage_f1 DDBPF1 G5P_BPFD P69542 A910849 1VQB C33S 7 25 -2.13 -1 0 87 Sheet 0 J_MOL_BIOL_219,_257-275_(1991)_PMID:_2038057 additive_:_EDTA(1_mM),
3232 Gene_V Bacteriophage_f1 DDBPF1 G5P_BPFD P69542 A951448 1VQB C33T 7 25 -2.3 -1 0 87 Sheet 0 BIOCHEMISTRY_34,_11970-11978_(1995)_PMID:_7547934 additive_:_EDTA(1_mM),ddG_values_were_measured_in_the_presence_of_2M_GdnHCl
550 Gene_V Bacteriophage_f1 DDBPF1 G5P_BPFD P69542 A930848 1VQB C33V 7 25 -0.1 -1 0 87 Sheet 0 PROC_NATL_ACAD_SCI_U_S_A_90,_8367-8371_(1993)_PMID:_8378307 additive_:_EDTA(1_mM),ddG_values_were_measured_in_the_presence_of_2M_GdnHCl
9929 Gene_V Bacteriophage_f1 DDBPF1 G5P_BPFD P69542 A910849 1VQB D36C 7 25 -1.02 -1 0 87 Sheet 49.6 J_MOL_BIOL_219,_257-275_(1991)_PMID:_2038057 additive_:_EDTA(1_mM),
30 Gene_V Bacteriophage_f1 DDBPF1 G5P_BPFD P69542 A910849 1VQB D36N 7 25 -0.5 -1 0 87 Sheet 49.6 J_MOL_BIOL_219,_257-275_(1991)_PMID:_2038057 additive_:_EDTA(1_mM),
9932 Gene_V Bacteriophage_f1 DDBPF1 G5P_BPFD P69542 A910849 1VQB D50H 7 25 -0.78 -1 0 87 Turn 41.1 J_MOL_BIOL_219,_257-275_(1991)_PMID:_2038057 additive_:_EDTA(1_mM),
99547 Gene_V Bacteriophage_f1 DDBPF1 G5P_BPFD P69542 A930848 1VQB E30F 7 25 1.02 1 0 87 Sheet 29.6 PROC_NATL_ACAD_SCI_U_S_A_90,_8367-8371_(1993)_PMID:_8378307 additive_:_EDTA(1_mM),ddG_values_were_measured_in_the_presence_of_2M_GdnHCl
9927 Gene_V Bacteriophage_f1 DDBPF1 G5P_BPFD P69542 A910849 1VQB E30M 7 25 0.32 1 0 87 Sheet 29.6 J_MOL_BIOL_219,_257-275_(1991)_PMID:_2038057 additive_:_EDTA(1_mM),
3265 Gene_V Bacteriophage_f1 DDBPF1 G5P_BPFD P69542 A951448 1VQB E30N 7 25 -0.55 -1 0 87 Sheet 29.6 BIOCHEMISTRY_34,_11970-11978_(1995)_PMID:_7547934 additive_:_EDTA(1_mM),ddG_values_were_measured_in_the_presence_of_2M_GdnHCl
3270 Gene_V Bacteriophage_f1 DDBPF1 G5P_BPFD P69542 A951448 1VQB E40C 7 25 -0.8 -1 0 87 Coil 163.5 BIOCHEMISTRY_34,_11970-11978_(1995)_PMID:_7547934 additive_:_EDTA(1_mM),ddG_values_were_measured_in_the_presence_of_2M_GdnHCl
3271 Gene_V Bacteriophage_f1 DDBPF1 G5P_BPFD P69542 A951448 1VQB E40T 7 25 -0.2 -1 0 87 Coil 163.5 BIOCHEMISTRY_34,_11970-11978_(1995)_PMID:_7547934 additive_:_EDTA(1_mM),ddG_values_were_measured_in_the_presence_of_2M_GdnHCl
545 Gene_V Bacteriophage_f1 DDBPF1 G5P_BPFD P69542 A930848 1VQB F13T 7 25 -0.35 -1 0 87 Sheet 82.8 PROC_NATL_ACAD_SCI_U_S_A_90,_8367-8371_(1993)_PMID:_8378307 additive_:_EDTA(1_mM),ddG_values_were_measured_in_the_presence_of_2M_GdnHCl
99566 Gene_V Bacteriophage_f1 DDBPF1 G5P_BPFD P69542 A930848 1VQB F68L 7 25 -2.13 -1 0 87 Sheet 63 PROC_NATL_ACAD_SCI_U_S_A_90,_8367-8371_(1993)_PMID:_8378307 additive_:_EDTA(1_mM),ddG_values_were_measured_in_the_presence_of_2M_GdnHCl
3252 Gene_V Bacteriophage_f1 DDBPF1 G5P_BPFD P69542 A951448 1VQB F68V 7 25 -2.5 -1 0 87 Sheet 63 BIOCHEMISTRY_34,_11970-11978_(1995)_PMID:_7547934 additive_:_EDTA(1_mM),ddG_values_were_measured_in_the_presence_of_2M_GdnHCl
567 Gene_V Bacteriophage_f1 DDBPF1 G5P_BPFD P69542 A930848 1VQB F73W 7 25 0.4 1 0 87 Turn 177.1 PROC_NATL_ACAD_SCI_U_S_A_90,_8367-8371_(1993)_PMID:_8378307 additive_:_EDTA(1_mM),ddG_values_were_measured_in_the_presence_of_2M_GdnHCl
564 Gene_V Bacteriophage_f1 DDBPF1 G5P_BPFD P69542 A930848 1VQB H64C 7 25 0.25 1 0 87 Coil 78.3 PROC_NATL_ACAD_SCI_U_S_A_90,_8367-8371_(1993)_PMID:_8378307 additive_:_EDTA(1_mM),ddG_values_were_measured_in_the_presence_of_2M_GdnHCl
99858 Gene_V Bacteriophage_f1 DDBPF1 G5P_BPFD P69542 null 1VQB I47A 7 25 -3.52 -1 0 87 Sheet 4.5 PROC_NATL_ACAD_SCI_U_S_A_88,_1706-1710_(1991)_PMID:_2000379 additive_:_EDTA(1_mM),dG_and_ddG_values_were_measured_in_the_presence_of_2M_GdnHCl
99559 Gene_V Bacteriophage_f1 DDBPF1 G5P_BPFD P69542 A930848 1VQB I47C 7 25 -2.63 -1 0 87 Sheet 4.5 PROC_NATL_ACAD_SCI_U_S_A_90,_8367-8371_(1993)_PMID:_8378307 additive_:_EDTA(1_mM),ddG_values_were_measured_in_the_presence_of_2M_GdnHCl
99560 Gene_V Bacteriophage_f1 DDBPF1 G5P_BPFD P69542 A930848 1VQB I47F 7 25 -0.97 -1 0 87 Sheet 4.5 PROC_NATL_ACAD_SCI_U_S_A_90,_8367-8371_(1993)_PMID:_8378307 additive_:_EDTA(1_mM),ddG_values_were_measured_in_the_presence_of_2M_GdnHCl
99561 Gene_V Bacteriophage_f1 DDBPF1 G5P_BPFD P69542 A930848 1VQB I47L 7 25 -0.32 -1 0 87 Sheet 4.5 PROC_NATL_ACAD_SCI_U_S_A_90,_8367-8371_(1993)_PMID:_8378307 additive_:_EDTA(1_mM),ddG_values_were_measured_in_the_presence_of_2M_GdnHCl
99562 Gene_V Bacteriophage_f1 DDBPF1 G5P_BPFD P69542 A930848 1VQB I47M 7 25 -1.08 -1 0 87 Sheet 4.5 PROC_NATL_ACAD_SCI_U_S_A_90,_8367-8371_(1993)_PMID:_8378307 additive_:_EDTA(1_mM),ddG_values_were_measured_in_the_presence_of_2M_GdnHCl
31 Gene_V Bacteriophage_f1 DDBPF1 G5P_BPFD P69542 A910849 1VQB I47T 7 25 -3.7 -1 0 87 Sheet 4.5 J_MOL_BIOL_219,_257-275_(1991)_PMID:_2038057 additive_:_EDTA(1_mM),
99563 Gene_V Bacteriophage_f1 DDBPF1 G5P_BPFD P69542 A930848 1VQB I47V 7 25 -1.27 -1 0 87 Sheet 4.5 PROC_NATL_ACAD_SCI_U_S_A_90,_8367-8371_(1993)_PMID:_8378307 additive_:_EDTA(1_mM),ddG_values_were_measured_in_the_presence_of_2M_GdnHCl
544 Gene_V Bacteriophage_f1 DDBPF1 G5P_BPFD P69542 A930848 1VQB I6V 7 25 -0.35 -1 0 87 Sheet 1.1 PROC_NATL_ACAD_SCI_U_S_A_90,_8367-8371_(1993)_PMID:_8378307 additive_:_EDTA(1_mM),ddG_values_were_measured_in_the_presence_of_2M_GdnHCl
3253 Gene_V Bacteriophage_f1 DDBPF1 G5P_BPFD P69542 A951448 1VQB I78C 7 25 -2.2 -1 0 87 Sheet 91.6 BIOCHEMISTRY_34,_11970-11978_(1995)_PMID:_7547934 additive_:_EDTA(1_mM),ddG_values_were_measured_in_the_presence_of_2M_GdnHCl
3254 Gene_V Bacteriophage_f1 DDBPF1 G5P_BPFD P69542 A951448 1VQB I78T 7 25 -3.3 -1 0 87 Sheet 91.6 BIOCHEMISTRY_34,_11970-11978_(1995)_PMID:_7547934 additive_:_EDTA(1_mM),ddG_values_were_measured_in_the_presence_of_2M_GdnHCl
3255 Gene_V Bacteriophage_f1 DDBPF1 G5P_BPFD P69542 A951448 1VQB I78V 7 25 -0.65 -1 0 87 Sheet 91.6 BIOCHEMISTRY_34,_11970-11978_(1995)_PMID:_7547934 additive_:_EDTA(1_mM),ddG_values_were_measured_in_the_presence_of_2M_GdnHCl
3262 Gene_V Bacteriophage_f1 DDBPF1 G5P_BPFD P69542 A951448 1VQB K24V 7 25 0.4 1 0 87 Sheet 157.9 BIOCHEMISTRY_34,_11970-11978_(1995)_PMID:_7547934 additive_:_EDTA(1_mM),ddG_values_were_measured_in_the_presence_of_2M_GdnHCl
9934 Gene_V Bacteriophage_f1 DDBPF1 G5P_BPFD P69542 A910849 1VQB K69H 7 25 -0.63 -1 0 87 Sheet 86.7 J_MOL_BIOL_219,_257-275_(1991)_PMID:_2038057 additive_:_EDTA(1_mM),
9935 Gene_V Bacteriophage_f1 DDBPF1 G5P_BPFD P69542 A910849 1VQB K69M 7 25 0.08 1 0 87 Sheet 86.7 J_MOL_BIOL_219,_257-275_(1991)_PMID:_2038057 additive_:_EDTA(1_mM),
546 Gene_V Bacteriophage_f1 DDBPF1 G5P_BPFD P69542 A930848 1VQB L28V 7 25 0.55 1 0 87 Sheet 62.9 PROC_NATL_ACAD_SCI_U_S_A_90,_8367-8371_(1993)_PMID:_8378307 additive_:_EDTA(1_mM),ddG_values_were_measured_in_the_presence_of_2M_GdnHCl
3266 Gene_V Bacteriophage_f1 DDBPF1 G5P_BPFD P69542 A951448 1VQB L32H 7 25 -0.45 -1 0 87 Sheet 79 BIOCHEMISTRY_34,_11970-11978_(1995)_PMID:_7547934 additive_:_EDTA(1_mM),ddG_values_were_measured_in_the_presence_of_2M_GdnHCl
3267 Gene_V Bacteriophage_f1 DDBPF1 G5P_BPFD P69542 A951448 1VQB L32R 7 25 -0.8 -1 0 87 Sheet 79 BIOCHEMISTRY_34,_11970-11978_(1995)_PMID:_7547934 additive_:_EDTA(1_mM),ddG_values_were_measured_in_the_presence_of_2M_GdnHCl
3268 Gene_V Bacteriophage_f1 DDBPF1 G5P_BPFD P69542 A951448 1VQB L32W 7 25 1.4 1 0 87 Sheet 79 BIOCHEMISTRY_34,_11970-11978_(1995)_PMID:_7547934 additive_:_EDTA(1_mM),ddG_values_were_measured_in_the_presence_of_2M_GdnHCl
548 Gene_V Bacteriophage_f1 DDBPF1 G5P_BPFD P69542 A930848 1VQB L32Y 7 25 0.5 1 0 87 Sheet 79 PROC_NATL_ACAD_SCI_U_S_A_90,_8367-8371_(1993)_PMID:_8378307 additive_:_EDTA(1_mM),ddG_values_were_measured_in_the_presence_of_2M_GdnHCl
3234 Gene_V Bacteriophage_f1 DDBPF1 G5P_BPFD P69542 A951448 1VQB L37A 7 25 -3.85 -1 0 87 Coil 115.8 BIOCHEMISTRY_34,_11970-11978_(1995)_PMID:_7547934 additive_:_EDTA(1_mM),ddG_values_were_measured_in_the_presence_of_2M_GdnHCl
3235 Gene_V Bacteriophage_f1 DDBPF1 G5P_BPFD P69542 A951448 1VQB L37C 7 25 -2.3 -1 0 87 Coil 115.8 BIOCHEMISTRY_34,_11970-11978_(1995)_PMID:_7547934 additive_:_EDTA(1_mM),ddG_values_were_measured_in_the_presence_of_2M_GdnHCl
3236 Gene_V Bacteriophage_f1 DDBPF1 G5P_BPFD P69542 A951448 1VQB L37I 7 25 -0.7 -1 0 87 Coil 115.8 BIOCHEMISTRY_34,_11970-11978_(1995)_PMID:_7547934 additive_:_EDTA(1_mM),ddG_values_were_measured_in_the_presence_of_2M_GdnHCl
3237 Gene_V Bacteriophage_f1 DDBPF1 G5P_BPFD P69542 A951448 1VQB L37T 7 25 -2.6 -1 0 87 Coil 115.8 BIOCHEMISTRY_34,_11970-11978_(1995)_PMID:_7547934 additive_:_EDTA(1_mM),ddG_values_were_measured_in_the_presence_of_2M_GdnHCl
3238 Gene_V Bacteriophage_f1 DDBPF1 G5P_BPFD P69542 A951448 1VQB L37V 7 25 -1.75 -1 0 87 Coil 115.8 BIOCHEMISTRY_34,_11970-11978_(1995)_PMID:_7547934 additive_:_EDTA(1_mM),ddG_values_were_measured_in_the_presence_of_2M_GdnHCl
3243 Gene_V Bacteriophage_f1 DDBPF1 G5P_BPFD P69542 A951448 1VQB L49A 7 25 -3.05 -1 0 87 Sheet 9 BIOCHEMISTRY_34,_11970-11978_(1995)_PMID:_7547934 additive_:_EDTA(1_mM),ddG_values_were_measured_in_the_presence_of_2M_GdnHCl
3244 Gene_V Bacteriophage_f1 DDBPF1 G5P_BPFD P69542 A951448 1VQB L49C 7 25 -2.05 -1 0 87 Sheet 9 BIOCHEMISTRY_34,_11970-11978_(1995)_PMID:_7547934 additive_:_EDTA(1_mM),ddG_values_were_measured_in_the_presence_of_2M_GdnHCl
3245 Gene_V Bacteriophage_f1 DDBPF1 G5P_BPFD P69542 A951448 1VQB L49I 7 25 -0.95 -1 0 87 Sheet 9 BIOCHEMISTRY_34,_11970-11978_(1995)_PMID:_7547934 additive_:_EDTA(1_mM),ddG_values_were_measured_in_the_presence_of_2M_GdnHCl
3246 Gene_V Bacteriophage_f1 DDBPF1 G5P_BPFD P69542 A951448 1VQB L49T 7 25 -2.85 -1 0 87 Sheet 9 BIOCHEMISTRY_34,_11970-11978_(1995)_PMID:_7547934 additive_:_EDTA(1_mM),ddG_values_were_measured_in_the_presence_of_2M_GdnHCl
3247 Gene_V Bacteriophage_f1 DDBPF1 G5P_BPFD P69542 A951448 1VQB L49V 7 25 -1.45 -1 0 87 Sheet 9 BIOCHEMISTRY_34,_11970-11978_(1995)_PMID:_7547934 additive_:_EDTA(1_mM),ddG_values_were_measured_in_the_presence_of_2M_GdnHCl
565 Gene_V Bacteriophage_f1 DDBPF1 G5P_BPFD P69542 A930848 1VQB L65P 7 25 -0.75 -1 0 87 Coil 154.1 PROC_NATL_ACAD_SCI_U_S_A_90,_8367-8371_(1993)_PMID:_8378307 additive_:_EDTA(1_mM),ddG_values_were_measured_in_the_presence_of_2M_GdnHCl
3256 Gene_V Bacteriophage_f1 DDBPF1 G5P_BPFD P69542 A951448 1VQB L81C 7 25 -1.85 -1 0 87 Sheet 21.2 BIOCHEMISTRY_34,_11970-11978_(1995)_PMID:_7547934 additive_:_EDTA(1_mM),ddG_values_were_measured_in_the_presence_of_2M_GdnHCl
3257 Gene_V Bacteriophage_f1 DDBPF1 G5P_BPFD P69542 A951448 1VQB L81T 7 25 -2.55 -1 0 87 Sheet 21.2 BIOCHEMISTRY_34,_11970-11978_(1995)_PMID:_7547934 additive_:_EDTA(1_mM),ddG_values_were_measured_in_the_presence_of_2M_GdnHCl
3258 Gene_V Bacteriophage_f1 DDBPF1 G5P_BPFD P69542 A951448 1VQB L81V 7 25 -0.1 -1 0 87 Sheet 21.2 BIOCHEMISTRY_34,_11970-11978_(1995)_PMID:_7547934 additive_:_EDTA(1_mM),ddG_values_were_measured_in_the_presence_of_2M_GdnHCl
3285 Gene_V Bacteriophage_f1 DDBPF1 G5P_BPFD P69542 A951448 1VQB M77A 7 25 -1.05 -1 0 87 Sheet 89.7 BIOCHEMISTRY_34,_11970-11978_(1995)_PMID:_7547934 additive_:_EDTA(1_mM),ddG_values_were_measured_in_the_presence_of_2M_GdnHCl
3286 Gene_V Bacteriophage_f1 DDBPF1 G5P_BPFD P69542 A951448 1VQB M77C 7 25 0 1 0 87 Sheet 89.7 BIOCHEMISTRY_34,_11970-11978_(1995)_PMID:_7547934 additive_:_EDTA(1_mM),ddG_values_were_measured_in_the_presence_of_2M_GdnHCl
3287 Gene_V Bacteriophage_f1 DDBPF1 G5P_BPFD P69542 A951448 1VQB M77F 7 25 -0.1 -1 0 87 Sheet 89.7 BIOCHEMISTRY_34,_11970-11978_(1995)_PMID:_7547934 additive_:_EDTA(1_mM),ddG_values_were_measured_in_the_presence_of_2M_GdnHCl
568 Gene_V Bacteriophage_f1 DDBPF1 G5P_BPFD P69542 A930848 1VQB M77I 7 25 0.8 1 0 87 Sheet 89.7 PROC_NATL_ACAD_SCI_U_S_A_90,_8367-8371_(1993)_PMID:_8378307 additive_:_EDTA(1_mM),ddG_values_were_measured_in_the_presence_of_2M_GdnHCl
3288 Gene_V Bacteriophage_f1 DDBPF1 G5P_BPFD P69542 A951448 1VQB M77L 7 25 -0.6 -1 0 87 Sheet 89.7 BIOCHEMISTRY_34,_11970-11978_(1995)_PMID:_7547934 additive_:_EDTA(1_mM),ddG_values_were_measured_in_the_presence_of_2M_GdnHCl
3289 Gene_V Bacteriophage_f1 DDBPF1 G5P_BPFD P69542 A951448 1VQB M77T 7 25 -0.4 -1 0 87 Sheet 89.7 BIOCHEMISTRY_34,_11970-11978_(1995)_PMID:_7547934 additive_:_EDTA(1_mM),ddG_values_were_measured_in_the_presence_of_2M_GdnHCl
569 Gene_V Bacteriophage_f1 DDBPF1 G5P_BPFD P69542 A930848 1VQB M77V 7 25 0.6 1 0 87 Sheet 89.7 PROC_NATL_ACAD_SCI_U_S_A_90,_8367-8371_(1993)_PMID:_8378307 additive_:_EDTA(1_mM),ddG_values_were_measured_in_the_presence_of_2M_GdnHCl
570 Gene_V Bacteriophage_f1 DDBPF1 G5P_BPFD P69542 A930848 1VQB R82C 7 25 -0.75 -1 0 87 Sheet 50.7 PROC_NATL_ACAD_SCI_U_S_A_90,_8367-8371_(1993)_PMID:_8378307 additive_:_EDTA(1_mM),ddG_values_were_measured_in_the_presence_of_2M_GdnHCl
3250 Gene_V Bacteriophage_f1 DDBPF1 G5P_BPFD P69542 A951448 1VQB S67C 7 25 -1.85 -1 0 87 Helix 0 BIOCHEMISTRY_34,_11970-11978_(1995)_PMID:_7547934 additive_:_EDTA(1_mM),ddG_values_were_measured_in_the_presence_of_2M_GdnHCl
3251 Gene_V Bacteriophage_f1 DDBPF1 G5P_BPFD P69542 A951448 1VQB S67T 7 25 -0.8 -1 0 87 Helix 0 BIOCHEMISTRY_34,_11970-11978_(1995)_PMID:_7547934 additive_:_EDTA(1_mM),ddG_values_were_measured_in_the_presence_of_2M_GdnHCl
3275 Gene_V Bacteriophage_f1 DDBPF1 G5P_BPFD P69542 A951448 1VQB T48C 7 25 -0.4 -1 0 87 Sheet 19.2 BIOCHEMISTRY_34,_11970-11978_(1995)_PMID:_7547934 additive_:_EDTA(1_mM),ddG_values_were_measured_in_the_presence_of_2M_GdnHCl
3276 Gene_V Bacteriophage_f1 DDBPF1 G5P_BPFD P69542 A951448 1VQB T48V 7 25 0 1 0 87 Sheet 19.2 BIOCHEMISTRY_34,_11970-11978_(1995)_PMID:_7547934 additive_:_EDTA(1_mM),ddG_values_were_measured_in_the_presence_of_2M_GdnHCl
3278 Gene_V Bacteriophage_f1 DDBPF1 G5P_BPFD P69542 A951448 1VQB T62C 7 25 -0.35 -1 0 87 Sheet 54.6 BIOCHEMISTRY_34,_11970-11978_(1995)_PMID:_7547934 additive_:_EDTA(1_mM),ddG_values_were_measured_in_the_presence_of_2M_GdnHCl
3279 Gene_V Bacteriophage_f1 DDBPF1 G5P_BPFD P69542 A951448 1VQB T62V 7 25 0.65 1 0 87 Sheet 54.6 BIOCHEMISTRY_34,_11970-11978_(1995)_PMID:_7547934 additive_:_EDTA(1_mM),ddG_values_were_measured_in_the_presence_of_2M_GdnHCl
3260 Gene_V Bacteriophage_f1 DDBPF1 G5P_BPFD P69542 A951448 1VQB V19C 7 25 -0.15 -1 0 87 Sheet 101 BIOCHEMISTRY_34,_11970-11978_(1995)_PMID:_7547934 additive_:_EDTA(1_mM),ddG_values_were_measured_in_the_presence_of_2M_GdnHCl
3261 Gene_V Bacteriophage_f1 DDBPF1 G5P_BPFD P69542 A951448 1VQB V19T 7 25 -0.3 -1 0 87 Sheet 101 BIOCHEMISTRY_34,_11970-11978_(1995)_PMID:_7547934 additive_:_EDTA(1_mM),ddG_values_were_measured_in_the_presence_of_2M_GdnHCl
99551 Gene_V Bacteriophage_f1 DDBPF1 G5P_BPFD P69542 A930848 1VQB V35A 7 25 -1.1 -1 0 87 Sheet 8.5 PROC_NATL_ACAD_SCI_U_S_A_90,_8367-8371_(1993)_PMID:_8378307 additive_:_EDTA(1_mM),ddG_values_were_measured_in_the_presence_of_2M_GdnHCl
99552 Gene_V Bacteriophage_f1 DDBPF1 G5P_BPFD P69542 A930848 1VQB V35C 7 25 -0.7 -1 0 87 Sheet 8.5 PROC_NATL_ACAD_SCI_U_S_A_90,_8367-8371_(1993)_PMID:_8378307 additive_:_EDTA(1_mM),ddG_values_were_measured_in_the_presence_of_2M_GdnHCl
99553 Gene_V Bacteriophage_f1 DDBPF1 G5P_BPFD P69542 A930848 1VQB V35F 7 25 -1.58 -1 0 87 Sheet 8.5 PROC_NATL_ACAD_SCI_U_S_A_90,_8367-8371_(1993)_PMID:_8378307 additive_:_EDTA(1_mM),ddG_values_were_measured_in_the_presence_of_2M_GdnHCl
99554 Gene_V Bacteriophage_f1 DDBPF1 G5P_BPFD P69542 A930848 1VQB V35I 7 25 -0.32 -1 0 87 Sheet 8.5 PROC_NATL_ACAD_SCI_U_S_A_90,_8367-8371_(1993)_PMID:_8378307 additive_:_EDTA(1_mM),ddG_values_were_measured_in_the_presence_of_2M_GdnHCl
99555 Gene_V Bacteriophage_f1 DDBPF1 G5P_BPFD P69542 A930848 1VQB V35L 7 25 -1.35 -1 0 87 Sheet 8.5 PROC_NATL_ACAD_SCI_U_S_A_90,_8367-8371_(1993)_PMID:_8378307 additive_:_EDTA(1_mM),ddG_values_were_measured_in_the_presence_of_2M_GdnHCl
99556 Gene_V Bacteriophage_f1 DDBPF1 G5P_BPFD P69542 A930848 1VQB V35M 7 25 -0.53 -1 0 87 Sheet 8.5 PROC_NATL_ACAD_SCI_U_S_A_90,_8367-8371_(1993)_PMID:_8378307 additive_:_EDTA(1_mM),ddG_values_were_measured_in_the_presence_of_2M_GdnHCl
3233 Gene_V Bacteriophage_f1 DDBPF1 G5P_BPFD P69542 A951448 1VQB V35T 7 25 -2.65 -1 0 87 Sheet 8.5 BIOCHEMISTRY_34,_11970-11978_(1995)_PMID:_7547934 additive_:_EDTA(1_mM),ddG_values_were_measured_in_the_presence_of_2M_GdnHCl
3273 Gene_V Bacteriophage_f1 DDBPF1 G5P_BPFD P69542 A951448 1VQB V43C 7 25 -1.05 -1 0 87 Sheet 55.5 BIOCHEMISTRY_34,_11970-11978_(1995)_PMID:_7547934 additive_:_EDTA(1_mM),ddG_values_were_measured_in_the_presence_of_2M_GdnHCl
3274 Gene_V Bacteriophage_f1 DDBPF1 G5P_BPFD P69542 A951448 1VQB V43T 7 25 -0.8 -1 0 87 Sheet 55.5 BIOCHEMISTRY_34,_11970-11978_(1995)_PMID:_7547934 additive_:_EDTA(1_mM),ddG_values_were_measured_in_the_presence_of_2M_GdnHCl
3239 Gene_V Bacteriophage_f1 DDBPF1 G5P_BPFD P69542 A951448 1VQB V45A 7 25 -1.05 -1 0 87 Sheet 49.6 BIOCHEMISTRY_34,_11970-11978_(1995)_PMID:_7547934 additive_:_EDTA(1_mM),ddG_values_were_measured_in_the_presence_of_2M_GdnHCl
558 Gene_V Bacteriophage_f1 DDBPF1 G5P_BPFD P69542 A930848 1VQB V45C 7 25 -0.05 -1 0 87 Sheet 49.6 PROC_NATL_ACAD_SCI_U_S_A_90,_8367-8371_(1993)_PMID:_8378307 additive_:_EDTA(1_mM),ddG_values_were_measured_in_the_presence_of_2M_GdnHCl
3240 Gene_V Bacteriophage_f1 DDBPF1 G5P_BPFD P69542 A951448 1VQB V45L 7 25 -1.5 -1 0 87 Sheet 49.6 BIOCHEMISTRY_34,_11970-11978_(1995)_PMID:_7547934 additive_:_EDTA(1_mM),ddG_values_were_measured_in_the_presence_of_2M_GdnHCl
3241 Gene_V Bacteriophage_f1 DDBPF1 G5P_BPFD P69542 A951448 1VQB V45T 7 25 -1.75 -1 0 87 Sheet 49.6 BIOCHEMISTRY_34,_11970-11978_(1995)_PMID:_7547934 additive_:_EDTA(1_mM),ddG_values_were_measured_in_the_presence_of_2M_GdnHCl
3248 Gene_V Bacteriophage_f1 DDBPF1 G5P_BPFD P69542 A951448 1VQB V63C 7 25 -2.05 -1 0 87 Sheet 23.6 BIOCHEMISTRY_34,_11970-11978_(1995)_PMID:_7547934 additive_:_EDTA(1_mM),ddG_values_were_measured_in_the_presence_of_2M_GdnHCl
3249 Gene_V Bacteriophage_f1 DDBPF1 G5P_BPFD P69542 A951448 1VQB V63T 7 25 -2.5 -1 0 87 Sheet 23.6 BIOCHEMISTRY_34,_11970-11978_(1995)_PMID:_7547934 additive_:_EDTA(1_mM),ddG_values_were_measured_in_the_presence_of_2M_GdnHCl
9936 Gene_V Bacteriophage_f1 DDBPF1 G5P_BPFD P69542 A910849 1VQB V70C 7 25 -1.6 -1 0 87 Turn 104.6 J_MOL_BIOL_219,_257-275_(1991)_PMID:_2038057 additive_:_EDTA(1_mM),
9937 Gene_V Bacteriophage_f1 DDBPF1 G5P_BPFD P69542 A910849 1VQB V70P 7 25 -2.52 -1 0 87 Turn 104.6 J_MOL_BIOL_219,_257-275_(1991)_PMID:_2038057 additive_:_EDTA(1_mM),
3284 Gene_V Bacteriophage_f1 DDBPF1 G5P_BPFD P69542 A951448 1VQB V70T 7 25 -1.75 -1 0 87 Sheet 104.6 BIOCHEMISTRY_34,_11970-11978_(1995)_PMID:_7547934 additive_:_EDTA(1_mM),ddG_values_were_measured_in_the_presence_of_2M_GdnHCl
3263 Gene_V Bacteriophage_f1 DDBPF1 G5P_BPFD P69542 A951448 1VQB Y26R 7 25 -0.2 -1 0 87 Sheet 81.9 BIOCHEMISTRY_34,_11970-11978_(1995)_PMID:_7547934 additive_:_EDTA(1_mM),ddG_values_were_measured_in_the_presence_of_2M_GdnHCl
3272 Gene_V Bacteriophage_f1 DDBPF1 G5P_BPFD P69542 A951448 1VQB Y41A 7 25 -0.2 -1 0 87 Coil 170.1 BIOCHEMISTRY_34,_11970-11978_(1995)_PMID:_7547934 additive_:_EDTA(1_mM),ddG_values_were_measured_in_the_presence_of_2M_GdnHCl
557 Gene_V Bacteriophage_f1 DDBPF1 G5P_BPFD P69542 A930848 1VQB Y41F 7 25 -0.3 -1 0 87 Coil 170.1 PROC_NATL_ACAD_SCI_U_S_A_90,_8367-8371_(1993)_PMID:_8378307 additive_:_EDTA(1_mM),ddG_values_were_measured_in_the_presence_of_2M_GdnHCl
18467 Peripheral_subunit_binding_protein_domain Bacillus_stearothermophilus null null null null 1W3D A131G 5.5 51.85 -1.7 -1 A null Sheet 13.3 J_MOL_BIOL_347,_855-870_(2005)_PMID:_15769475 Pseudo_wild-type_variant,_where_F166_is_mutated_to_W166
18470 Peripheral_subunit_binding_protein_domain Bacillus_stearothermophilus null null null null 1W3D A139G 5.5 51.85 -2.3 -1 A null Helix 0.7 J_MOL_BIOL_347,_855-870_(2005)_PMID:_15769475 Pseudo_wild-type_variant,_where_F166_is_mutated_to_W166
18489 Peripheral_subunit_binding_protein_domain Bacillus_stearothermophilus null null null null 1W3D A165G 5.5 51.85 -0.9 -1 A null Helix 55.1 J_MOL_BIOL_347,_855-870_(2005)_PMID:_15769475 Pseudo_wild-type_variant,_where_F166_is_mutated_to_W166
18492 Peripheral_subunit_binding_protein_domain Bacillus_stearothermophilus null null null null 1W3D A168G 5.5 51.85 -0.3 -1 A null Helix 86.9 J_MOL_BIOL_347,_855-870_(2005)_PMID:_15769475 Pseudo_wild-type_variant,_where_F166_is_mutated_to_W166
18475 Peripheral_subunit_binding_protein_domain Bacillus_stearothermophilus null null null null 1W3D D145A 5.5 51.85 -2.1 -1 A null Coil 61.8 J_MOL_BIOL_347,_855-870_(2005)_PMID:_15769475 Pseudo_wild-type_variant,_where_F166_is_mutated_to_W166
18474 Peripheral_subunit_binding_protein_domain Bacillus_stearothermophilus null null null null 1W3D D145N 5.5 51.85 -0.9 -1 A null Coil 61.8 J_MOL_BIOL_347,_855-870_(2005)_PMID:_15769475 Pseudo_wild-type_variant,_where_F166_is_mutated_to_W166
18484 Peripheral_subunit_binding_protein_domain Bacillus_stearothermophilus null null null null 1W3D D162N 5.5 51.85 -2 -1 A null Helix 23.3 J_MOL_BIOL_347,_855-870_(2005)_PMID:_15769475 Pseudo_wild-type_variant,_where_F166_is_mutated_to_W166
18487 Peripheral_subunit_binding_protein_domain Bacillus_stearothermophilus null null null null 1W3D D164A 5.5 51.85 -2.3 -1 A null Helix 73.7 J_MOL_BIOL_347,_855-870_(2005)_PMID:_15769475 Pseudo_wild-type_variant,_where_F166_is_mutated_to_W166
18488 Peripheral_subunit_binding_protein_domain Bacillus_stearothermophilus null null null null 1W3D D164G 5.5 51.85 -3.7 -1 A null Helix 73.7 J_MOL_BIOL_347,_855-870_(2005)_PMID:_15769475 Pseudo_wild-type_variant,_where_F166_is_mutated_to_W166
18486 Peripheral_subunit_binding_protein_domain Bacillus_stearothermophilus null null null null 1W3D D164N 5.5 51.85 -1.9 -1 A null Helix 73.7 J_MOL_BIOL_347,_855-870_(2005)_PMID:_15769475 Pseudo_wild-type_variant,_where_F166_is_mutated_to_W166
18472 Peripheral_subunit_binding_protein_domain Bacillus_stearothermophilus null null null null 1W3D E141A 5.5 51.85 -0.7 -1 A null Helix 120.8 J_MOL_BIOL_347,_855-870_(2005)_PMID:_15769475 Pseudo_wild-type_variant,_where_F166_is_mutated_to_W166
18471 Peripheral_subunit_binding_protein_domain Bacillus_stearothermophilus null null null null 1W3D E141Q 5.5 51.85 -0.4 -1 A null Helix 120.8 J_MOL_BIOL_347,_855-870_(2005)_PMID:_15769475 Pseudo_wild-type_variant,_where_F166_is_mutated_to_W166
18465 Peripheral_subunit_binding_protein_domain Bacillus_stearothermophilus null null null null 1W3D I130A 5.5 51.85 -0.7 -1 A null Coil 67.3 J_MOL_BIOL_347,_855-870_(2005)_PMID:_15769475 Pseudo_wild-type_variant,_where_F166_is_mutated_to_W166
18466 Peripheral_subunit_binding_protein_domain Bacillus_stearothermophilus null null null null 1W3D I130G 5.5 51.85 -1.4 -1 A null Coil 67.3 J_MOL_BIOL_347,_855-870_(2005)_PMID:_15769475 Pseudo_wild-type_variant,_where_F166_is_mutated_to_W166
18464 Peripheral_subunit_binding_protein_domain Bacillus_stearothermophilus null null null null 1W3D I130V 5.5 51.85 -0.2 -1 A null Coil 67.3 J_MOL_BIOL_347,_855-870_(2005)_PMID:_15769475 Pseudo_wild-type_variant,_where_F166_is_mutated_to_W166
18477 Peripheral_subunit_binding_protein_domain Bacillus_stearothermophilus null null null null 1W3D I146A 5.5 51.85 -2.7 -1 A null Turn 12.8 J_MOL_BIOL_347,_855-870_(2005)_PMID:_15769475 Pseudo_wild-type_variant,_where_F166_is_mutated_to_W166
18476 Peripheral_subunit_binding_protein_domain Bacillus_stearothermophilus null null null null 1W3D I146V 5.5 51.85 -1.2 -1 A null Turn 12.8 J_MOL_BIOL_347,_855-870_(2005)_PMID:_15769475 Pseudo_wild-type_variant,_where_F166_is_mutated_to_W166
18485 Peripheral_subunit_binding_protein_domain Bacillus_stearothermophilus null null null null 1W3D I163V 5.5 51.85 -0.5 -1 A null Helix 0 J_MOL_BIOL_347,_855-870_(2005)_PMID:_15769475 Pseudo_wild-type_variant,_where_F166_is_mutated_to_W166
18482 Peripheral_subunit_binding_protein_domain Bacillus_stearothermophilus null null null null 1W3D L159A 5.5 51.85 -2 -1 A null Coil 61.8 J_MOL_BIOL_347,_855-870_(2005)_PMID:_15769475 Pseudo_wild-type_variant,_where_F166_is_mutated_to_W166
18483 Peripheral_subunit_binding_protein_domain Bacillus_stearothermophilus null null null null 1W3D L159G 5.5 51.85 -1.9 -1 A null Coil 61.8 J_MOL_BIOL_347,_855-870_(2005)_PMID:_15769475 Pseudo_wild-type_variant,_where_F166_is_mutated_to_W166
18481 Peripheral_subunit_binding_protein_domain Bacillus_stearothermophilus null null null null 1W3D L159V 5.5 51.85 -0.6 -1 A null Coil 61.8 J_MOL_BIOL_347,_855-870_(2005)_PMID:_15769475 Pseudo_wild-type_variant,_where_F166_is_mutated_to_W166._Mutation_is_L_159_nV,_where_nV_refers_to_L-norvaline.
18491 Peripheral_subunit_binding_protein_domain Bacillus_stearothermophilus null null null null 1W3D L167A 5.5 51.85 -1.2 -1 A null Helix 83.7 J_MOL_BIOL_347,_855-870_(2005)_PMID:_15769475 Pseudo_wild-type_variant,_where_F166_is_mutated_to_W166
18490 Peripheral_subunit_binding_protein_domain Bacillus_stearothermophilus null null null null 1W3D L167V 5.5 51.85 -0.2 -1 A null Helix 83.7 J_MOL_BIOL_347,_855-870_(2005)_PMID:_15769475 Pseudo_wild-type_variant,_where_F166_is_mutated_to_W166._Mutation_is_L_167_nV,_where_nV_refers_to_L-norvaline.
18462 Peripheral_subunit_binding_protein_domain Bacillus_stearothermophilus null null null null 1W3D V129A 5.5 51.85 -0.7 -1 A null Coil 39.4 J_MOL_BIOL_347,_855-870_(2005)_PMID:_15769475 Pseudo_wild-type_variant,_where_F166_is_mutated_to_W166
18463 Peripheral_subunit_binding_protein_domain Bacillus_stearothermophilus null null null null 1W3D V129G 5.5 51.85 -1 -1 A null Coil 39.4 J_MOL_BIOL_347,_855-870_(2005)_PMID:_15769475 Pseudo_wild-type_variant,_where_F166_is_mutated_to_W166
18468 Peripheral_subunit_binding_protein_domain Bacillus_stearothermophilus null null null null 1W3D V135A 5.5 51.85 -1.5 -1 A null Helix 1.3 J_MOL_BIOL_347,_855-870_(2005)_PMID:_15769475 Pseudo_wild-type_variant,_where_F166_is_mutated_to_W166
18473 Peripheral_subunit_binding_protein_domain Bacillus_stearothermophilus null null null null 1W3D V144A 5.5 51.85 -2 -1 A null Coil 3.5 J_MOL_BIOL_347,_855-870_(2005)_PMID:_15769475 Pseudo_wild-type_variant,_where_F166_is_mutated_to_W166
18478 Peripheral_subunit_binding_protein_domain Bacillus_stearothermophilus null null null null 1W3D V149A 5.5 51.85 -2.8 -1 A null Turn 8.1 J_MOL_BIOL_347,_855-870_(2005)_PMID:_15769475 Pseudo_wild-type_variant,_where_F166_is_mutated_to_W166
18479 Peripheral_subunit_binding_protein_domain Bacillus_stearothermophilus null null null null 1W3D V149G 5.5 51.85 -4.1 -1 A null Turn 8.1 J_MOL_BIOL_347,_855-870_(2005)_PMID:_15769475 Pseudo_wild-type_variant,_where_F166_is_mutated_to_W166
18480 Peripheral_subunit_binding_protein_domain Bacillus_stearothermophilus null null null null 1W3D V158A 5.5 51.85 -3.2 -1 A null Sheet 1.3 J_MOL_BIOL_347,_855-870_(2005)_PMID:_15769475 Pseudo_wild-type_variant,_where_F166_is_mutated_to_W166
18469 Peripheral_subunit_binding_protein_domain Bacillus_stearothermophilus null null null null 1W3D Y138F 5.5 51.85 -2 -1 A null Helix 39.6 J_MOL_BIOL_347,_855-870_(2005)_PMID:_15769475 Pseudo_wild-type_variant,_where_F166_is_mutated_to_W166
24791 Peripheral_subunit-binding_domain Escherichia_coli XUECSD ODO2_ECOLI P0AFG6 null 1W4H A130G 7 9.85 -0.04 -1 A 405 Coil 42 J_MOL_BIOL_390,_1060-1073_(2009)_PMID:_19445954 Denatured_to_Native
24795 Peripheral_subunit-binding_domain Escherichia_coli XUECSD ODO2_ECOLI P0AFG6 null 1W4H A134G 7 9.85 -0.37 -1 A 405 Helix 44.7 J_MOL_BIOL_390,_1060-1073_(2009)_PMID:_19445954 Denatured_to_Native
24800 Peripheral_subunit-binding_domain Escherichia_coli XUECSD ODO2_ECOLI P0AFG6 null 1W4H A140G 7 9.85 -1.02 -1 A 405 Helix 81.3 J_MOL_BIOL_390,_1060-1073_(2009)_PMID:_19445954 Denatured_to_Native
24802 Peripheral_subunit-binding_domain Escherichia_coli XUECSD ODO2_ECOLI P0AFG6 null 1W4H A146G 7 9.85 -0.58 -1 A 405 Helix 5.4 J_MOL_BIOL_390,_1060-1073_(2009)_PMID:_19445954 Denatured_to_Native
24803 Peripheral_subunit-binding_domain Escherichia_coli XUECSD ODO2_ECOLI P0AFG6 null 1W4H A148G 7 9.85 -0.43 -1 A 405 Helix 58.7 J_MOL_BIOL_390,_1060-1073_(2009)_PMID:_19445954 Denatured_to_Native
24815 Peripheral_subunit-binding_domain Escherichia_coli XUECSD ODO2_ECOLI P0AFG6 null 1W4H A168G 7 9.85 -0.07 -1 A 405 Helix 88.4 J_MOL_BIOL_390,_1060-1073_(2009)_PMID:_19445954 Denatured_to_Native
24810 Peripheral_subunit-binding_domain Escherichia_coli XUECSD ODO2_ECOLI P0AFG6 null 1W4H D162N 7 9.85 -3.1 -1 A 405 Helix 16.2 J_MOL_BIOL_390,_1060-1073_(2009)_PMID:_19445954 Denatured_to_Native
24812 Peripheral_subunit-binding_domain Escherichia_coli XUECSD ODO2_ECOLI P0AFG6 null 1W4H H166A 7 9.85 0.06 1 A 405 Helix 24.3 J_MOL_BIOL_390,_1060-1073_(2009)_PMID:_19445954 Denatured_to_Native
24813 Peripheral_subunit-binding_domain Escherichia_coli XUECSD ODO2_ECOLI P0AFG6 null 1W4H H166G 7 9.85 -1.58 -1 A 405 Helix 24.3 J_MOL_BIOL_390,_1060-1073_(2009)_PMID:_19445954 Denatured_to_Native
24797 Peripheral_subunit-binding_domain Escherichia_coli XUECSD ODO2_ECOLI P0AFG6 null 1W4H I135A 7 9.85 -1.63 -1 A 405 Helix 4.7 J_MOL_BIOL_390,_1060-1073_(2009)_PMID:_19445954 Denatured_to_Native
24796 Peripheral_subunit-binding_domain Escherichia_coli XUECSD ODO2_ECOLI P0AFG6 null 1W4H I135V 7 9.85 -0.03 -1 A 405 Helix 4.7 J_MOL_BIOL_390,_1060-1073_(2009)_PMID:_19445954 Denatured_to_Native
24804 Peripheral_subunit-binding_domain Escherichia_coli XUECSD ODO2_ECOLI P0AFG6 null 1W4H I149V 7 9.85 -0.75 -1 A 405 Coil 8.7 J_MOL_BIOL_390,_1060-1073_(2009)_PMID:_19445954 Denatured_to_Native
24792 Peripheral_subunit-binding_domain Escherichia_coli XUECSD ODO2_ECOLI P0AFG6 null 1W4H L131A 7 9.85 -0.94 -1 A 405 Coil 51.8 J_MOL_BIOL_390,_1060-1073_(2009)_PMID:_19445954 Denatured_to_Native
24798 Peripheral_subunit-binding_domain Escherichia_coli XUECSD ODO2_ECOLI P0AFG6 null 1W4H L138A 7 9.85 -1.67 -1 A 405 Helix 30.5 J_MOL_BIOL_390,_1060-1073_(2009)_PMID:_19445954 Denatured_to_Native
24799 Peripheral_subunit-binding_domain Escherichia_coli XUECSD ODO2_ECOLI P0AFG6 null 1W4H L139A 7 9.85 -3.5 -1 A 405 Helix 8 J_MOL_BIOL_390,_1060-1073_(2009)_PMID:_19445954 Denatured_to_Native
24801 Peripheral_subunit-binding_domain Escherichia_coli XUECSD ODO2_ECOLI P0AFG6 null 1W4H L144A 7 9.85 -1.9 -1 A 405 Coil 41.7 J_MOL_BIOL_390,_1060-1073_(2009)_PMID:_19445954 Denatured_to_Native
24808 Peripheral_subunit-binding_domain Escherichia_coli XUECSD ODO2_ECOLI P0AFG6 null 1W4H L158A 7 9.85 -2.12 -1 A 405 Coil 10.2 J_MOL_BIOL_390,_1060-1073_(2009)_PMID:_19445954 Denatured_to_Native
24814 Peripheral_subunit-binding_domain Escherichia_coli XUECSD ODO2_ECOLI P0AFG6 null 1W4H L167A 7 9.85 -0.57 -1 A 405 Helix 44.3 J_MOL_BIOL_390,_1060-1073_(2009)_PMID:_19445954 Denatured_to_Native
24794 Peripheral_subunit-binding_domain Escherichia_coli XUECSD ODO2_ECOLI P0AFG6 null 1W4H P133A 7 9.85 0.38 1 A 405 Helix 123.7 J_MOL_BIOL_390,_1060-1073_(2009)_PMID:_19445954 Denatured_to_Native
24793 Peripheral_subunit-binding_domain Escherichia_coli XUECSD ODO2_ECOLI P0AFG6 null 1W4H S132G 7 9.85 -0.47 -1 A 405 Coil 19.9 J_MOL_BIOL_390,_1060-1073_(2009)_PMID:_19445954 Denatured_to_Native
24806 Peripheral_subunit-binding_domain Escherichia_coli XUECSD ODO2_ECOLI P0AFG6 null 1W4H T152A 7 9.85 -1.36 -1 A 405 Coil 103.1 J_MOL_BIOL_390,_1060-1073_(2009)_PMID:_19445954 Denatured_to_Native
24805 Peripheral_subunit-binding_domain Escherichia_coli XUECSD ODO2_ECOLI P0AFG6 null 1W4H T152S 7 9.85 -0.29 -1 A 405 Coil 103.1 J_MOL_BIOL_390,_1060-1073_(2009)_PMID:_19445954 Denatured_to_Native
24809 Peripheral_subunit-binding_domain Escherichia_coli XUECSD ODO2_ECOLI P0AFG6 null 1W4H T159S 7 9.85 -1.63 -1 A 405 Coil 39.6 J_MOL_BIOL_390,_1060-1073_(2009)_PMID:_19445954 Denatured_to_Native
24807 Peripheral_subunit-binding_domain Escherichia_coli XUECSD ODO2_ECOLI P0AFG6 null 1W4H V154G 7 9.85 -0.84 -1 A 405 Turn 130.9 J_MOL_BIOL_390,_1060-1073_(2009)_PMID:_19445954 Denatured_to_Native
24811 Peripheral_subunit-binding_domain Escherichia_coli XUECSD ODO2_ECOLI P0AFG6 null 1W4H V163A 7 9.85 -2.02 -1 A 405 Helix 0 J_MOL_BIOL_390,_1060-1073_(2009)_PMID:_19445954 Denatured_to_Native
11777 Tryptophan_synthase_alpha-subunit Escherichia_coli TSECA TRPA_ECOLI P0A877 C963830 1WQ5 C118A 9 50 -1.36 -1 A 268 Helix 0 PROTEIN_ENG_9,_425-431_(1996)_PMID:_8795042 additive_:_EDTA(1_mM),
11776 Tryptophan_synthase_alpha-subunit Escherichia_coli TSECA TRPA_ECOLI P0A877 C963830 1WQ5 C118S 9 50 -2.27 -1 A 268 Helix 0 PROTEIN_ENG_9,_425-431_(1996)_PMID:_8795042 additive_:_EDTA(1_mM),
11778 Tryptophan_synthase_alpha-subunit Escherichia_coli TSECA TRPA_ECOLI P0A877 C963830 1WQ5 C118V 9 50 -1.34 -1 A 268 Helix 0 PROTEIN_ENG_9,_425-431_(1996)_PMID:_8795042 additive_:_EDTA(1_mM),
11780 Tryptophan_synthase_alpha-subunit Escherichia_coli TSECA TRPA_ECOLI P0A877 C963830 1WQ5 C154A 9 50 -1.03 -1 A 268 Sheet 0 PROTEIN_ENG_9,_425-431_(1996)_PMID:_8795042 additive_:_EDTA(1_mM),
11779 Tryptophan_synthase_alpha-subunit Escherichia_coli TSECA TRPA_ECOLI P0A877 C963830 1WQ5 C154S 9 50 -1.72 -1 A 268 Sheet 0 PROTEIN_ENG_9,_425-431_(1996)_PMID:_8795042 additive_:_EDTA(1_mM),
11781 Tryptophan_synthase_alpha-subunit Escherichia_coli TSECA TRPA_ECOLI P0A877 C963830 1WQ5 C154V 9 50 -1.12 -1 A 268 Sheet 0 PROTEIN_ENG_9,_425-431_(1996)_PMID:_8795042 additive_:_EDTA(1_mM),
11774 Tryptophan_synthase_alpha-subunit Escherichia_coli TSECA TRPA_ECOLI P0A877 C963830 1WQ5 C81A 9 50 -0.69 -1 A 268 Helix 0 PROTEIN_ENG_9,_425-431_(1996)_PMID:_8795042 additive_:_EDTA(1_mM),
11773 Tryptophan_synthase_alpha-subunit Escherichia_coli TSECA TRPA_ECOLI P0A877 C963830 1WQ5 C81G 9 50 -1.58 -1 A 268 Helix 0 PROTEIN_ENG_9,_425-431_(1996)_PMID:_8795042 additive_:_EDTA(1_mM),
11772 Tryptophan_synthase_alpha-subunit Escherichia_coli TSECA TRPA_ECOLI P0A877 C963830 1WQ5 C81S 9 50 -1.41 -1 A 268 Helix 0 PROTEIN_ENG_9,_425-431_(1996)_PMID:_8795042 additive_:_EDTA(1_mM),
11775 Tryptophan_synthase_alpha-subunit Escherichia_coli TSECA TRPA_ECOLI P0A877 C963830 1WQ5 C81V 9 50 -1.32 -1 A 268 Helix 0 PROTEIN_ENG_9,_425-431_(1996)_PMID:_8795042 additive_:_EDTA(1_mM),
897 Tryptophan_synthase_alpha-subunit Escherichia_coli TSECA TRPA_ECOLI P0A877 null 1WQ5 E49A 7 25 -0.3 -1 A 268 Sheet 0.7 PROC_NATL_ACAD_SCI_U_S_A_84,_4441-4444_(1987)_PMID:_3299367 additive_:_EDTA(0.1_mM),ddG_values_were_measured_in_the_presence_of_3M_GdnHCl
910 Tryptophan_synthase_alpha-subunit Escherichia_coli TSECA TRPA_ECOLI P0A877 null 1WQ5 E49C 7 25 2.2 1 A 268 Sheet 0.7 PROC_NATL_ACAD_SCI_U_S_A_84,_4441-4444_(1987)_PMID:_3299367 additive_:_EDTA(0.1_mM),ddG_values_were_measured_in_the_presence_of_3M_GdnHCl
909 Tryptophan_synthase_alpha-subunit Escherichia_coli TSECA TRPA_ECOLI P0A877 null 1WQ5 E49D 7 25 -0.3 -1 A 268 Sheet 0.7 PROC_NATL_ACAD_SCI_U_S_A_84,_4441-4444_(1987)_PMID:_3299367 additive_:_EDTA(0.1_mM),ddG_values_were_measured_in_the_presence_of_3M_GdnHCl
903 Tryptophan_synthase_alpha-subunit Escherichia_coli TSECA TRPA_ECOLI P0A877 null 1WQ5 E49F 7 25 2.4 1 A 268 Sheet 0.7 PROC_NATL_ACAD_SCI_U_S_A_84,_4441-4444_(1987)_PMID:_3299367 additive_:_EDTA(0.1_mM),ddG_values_were_measured_in_the_presence_of_3M_GdnHCl
896 Tryptophan_synthase_alpha-subunit Escherichia_coli TSECA TRPA_ECOLI P0A877 null 1WQ5 E49G 7 25 -1.7 -1 A 268 Sheet 0.7 PROC_NATL_ACAD_SCI_U_S_A_84,_4441-4444_(1987)_PMID:_3299367 additive_:_EDTA(0.1_mM),ddG_values_were_measured_in_the_presence_of_3M_GdnHCl
905 Tryptophan_synthase_alpha-subunit Escherichia_coli TSECA TRPA_ECOLI P0A877 null 1WQ5 E49H 7 25 1.3 1 A 268 Sheet 0.7 PROC_NATL_ACAD_SCI_U_S_A_84,_4441-4444_(1987)_PMID:_3299367 additive_:_EDTA(0.1_mM),ddG_values_were_measured_in_the_presence_of_3M_GdnHCl
899 Tryptophan_synthase_alpha-subunit Escherichia_coli TSECA TRPA_ECOLI P0A877 null 1WQ5 E49I 7 25 8 1 A 268 Sheet 0.7 PROC_NATL_ACAD_SCI_U_S_A_84,_4441-4444_(1987)_PMID:_3299367 additive_:_EDTA(0.1_mM),ddG_values_were_measured_in_the_presence_of_3M_GdnHCl
906 Tryptophan_synthase_alpha-subunit Escherichia_coli TSECA TRPA_ECOLI P0A877 null 1WQ5 E49K 7 25 -0.9 -1 A 268 Sheet 0.7 PROC_NATL_ACAD_SCI_U_S_A_84,_4441-4444_(1987)_PMID:_3299367 additive_:_EDTA(0.1_mM),ddG_values_were_measured_in_the_presence_of_3M_GdnHCl
900 Tryptophan_synthase_alpha-subunit Escherichia_coli TSECA TRPA_ECOLI P0A877 null 1WQ5 E49L 7 25 6.2 1 A 268 Sheet 0.7 PROC_NATL_ACAD_SCI_U_S_A_84,_4441-4444_(1987)_PMID:_3299367 additive_:_EDTA(0.1_mM),ddG_values_were_measured_in_the_presence_of_3M_GdnHCl
911 Tryptophan_synthase_alpha-subunit Escherichia_coli TSECA TRPA_ECOLI P0A877 null 1WQ5 E49M 7 25 4.5 1 A 268 Sheet 0.7 PROC_NATL_ACAD_SCI_U_S_A_84,_4441-4444_(1987)_PMID:_3299367 additive_:_EDTA(0.1_mM),ddG_values_were_measured_in_the_presence_of_3M_GdnHCl
907 Tryptophan_synthase_alpha-subunit Escherichia_coli TSECA TRPA_ECOLI P0A877 null 1WQ5 E49N 7 25 -0.6 -1 A 268 Sheet 0.7 PROC_NATL_ACAD_SCI_U_S_A_84,_4441-4444_(1987)_PMID:_3299367 additive_:_EDTA(0.1_mM),ddG_values_were_measured_in_the_presence_of_3M_GdnHCl
901 Tryptophan_synthase_alpha-subunit Escherichia_coli TSECA TRPA_ECOLI P0A877 null 1WQ5 E49P 7 25 -0.6 -1 A 268 Sheet 0.7 PROC_NATL_ACAD_SCI_U_S_A_84,_4441-4444_(1987)_PMID:_3299367 additive_:_EDTA(0.1_mM),ddG_values_were_measured_in_the_presence_of_3M_GdnHCl
908 Tryptophan_synthase_alpha-subunit Escherichia_coli TSECA TRPA_ECOLI P0A877 null 1WQ5 E49Q 7 25 -2.5 -1 A 268 Sheet 0.7 PROC_NATL_ACAD_SCI_U_S_A_84,_4441-4444_(1987)_PMID:_3299367 additive_:_EDTA(0.1_mM),ddG_values_were_measured_in_the_presence_of_3M_GdnHCl
913 Tryptophan_synthase_alpha-subunit Escherichia_coli TSECA TRPA_ECOLI P0A877 null 1WQ5 E49S 7 25 -1.4 -1 A 268 Sheet 0.7 PROC_NATL_ACAD_SCI_U_S_A_84,_4441-4444_(1987)_PMID:_3299367 additive_:_EDTA(0.1_mM),ddG_values_were_measured_in_the_presence_of_3M_GdnHCl
912 Tryptophan_synthase_alpha-subunit Escherichia_coli TSECA TRPA_ECOLI P0A877 null 1WQ5 E49T 7 25 0 1 A 268 Sheet 0.7 PROC_NATL_ACAD_SCI_U_S_A_84,_4441-4444_(1987)_PMID:_3299367 additive_:_EDTA(0.1_mM),ddG_values_were_measured_in_the_presence_of_3M_GdnHCl
898 Tryptophan_synthase_alpha-subunit Escherichia_coli TSECA TRPA_ECOLI P0A877 null 1WQ5 E49V 7 25 3.2 1 A 268 Sheet 0.7 PROC_NATL_ACAD_SCI_U_S_A_84,_4441-4444_(1987)_PMID:_3299367 additive_:_EDTA(0.1_mM),ddG_values_were_measured_in_the_presence_of_3M_GdnHCl
904 Tryptophan_synthase_alpha-subunit Escherichia_coli TSECA TRPA_ECOLI P0A877 null 1WQ5 E49W 7 25 1.1 1 A 268 Sheet 0.7 PROC_NATL_ACAD_SCI_U_S_A_84,_4441-4444_(1987)_PMID:_3299367 additive_:_EDTA(0.1_mM),ddG_values_were_measured_in_the_presence_of_3M_GdnHCl
902 Tryptophan_synthase_alpha-subunit Escherichia_coli TSECA TRPA_ECOLI P0A877 null 1WQ5 E49Y 7 25 0 1 A 268 Sheet 0.7 PROC_NATL_ACAD_SCI_U_S_A_84,_4441-4444_(1987)_PMID:_3299367 additive_:_EDTA(0.1_mM),ddG_values_were_measured_in_the_presence_of_3M_GdnHCl
995194 Tryptophan_synthase_alpha-subunit Escherichia_coli TSECA TRPA_ECOLI P0A877 null 1WQ5 F139W 7.8 23 0.02 1 A 268 Helix 10.8 J_BIOL_CHEM_270,_17712-17715_(1995)_PMID:_7629069 NI+IU
995196 Tryptophan_synthase_alpha-subunit Escherichia_coli TSECA TRPA_ECOLI P0A877 null 1WQ5 F258W 7.8 23 0.07 1 A 268 Helix 27.5 J_BIOL_CHEM_270,_17712-17715_(1995)_PMID:_7629069 NI+IU
993655 Tryptophan_synthase_alpha-subunit Escherichia_coli TSECA TRPA_ECOLI P0A877 null 1WQ5 G211D 7.8 25 -0.5 -1 A 268 Sheet 0 BIOCHEMISTRY_29,_1539-1545_(1990)_PMID:_2185841 NI+IU
99993653 Tryptophan_synthase_alpha-subunit Escherichia_coli TSECA TRPA_ECOLI P0A877 null 1WQ5 G211E 7.8 25 -0.4 -1 A 268 Sheet 0 BIOCHEMISTRY_29,_1539-1545_(1990)_PMID:_2185841 NI+IU
993665 Tryptophan_synthase_alpha-subunit Escherichia_coli TSECA TRPA_ECOLI P0A877 null 1WQ5 G211R 7.8 4 -0.1 -1 A 268 Sheet 0 BIOCHEMISTRY_29,_1539-1545_(1990)_PMID:_2185841 NI+IU
993657 Tryptophan_synthase_alpha-subunit Escherichia_coli TSECA TRPA_ECOLI P0A877 null 1WQ5 G211S 7.8 25 -0.7 -1 A 268 Sheet 0 BIOCHEMISTRY_29,_1539-1545_(1990)_PMID:_2185841 NI+IU
993659 Tryptophan_synthase_alpha-subunit Escherichia_coli TSECA TRPA_ECOLI P0A877 null 1WQ5 G211V 7.8 25 0.5 1 A 268 Sheet 0 BIOCHEMISTRY_29,_1539-1545_(1990)_PMID:_2185841 NI+IU
993661 Tryptophan_synthase_alpha-subunit Escherichia_coli TSECA TRPA_ECOLI P0A877 null 1WQ5 G211W 7.8 25 -1.2 -1 A 268 Sheet 0 BIOCHEMISTRY_29,_1539-1545_(1990)_PMID:_2185841 NI+IU
13453 Tryptophan_synthase_alpha-subunit Escherichia_coli TSECA TRPA_ECOLI P0A877 A910319 1WQ5 P132A 9 54.1 -0.92 -1 A 268 Coil 60.7 PROTEINS_9,_90-98_(1991)_PMID:_2008436 
13454 Tryptophan_synthase_alpha-subunit Escherichia_coli TSECA TRPA_ECOLI P0A877 A910319 1WQ5 P132G 9 54.1 -0.78 -1 A 268 Coil 60.7 PROTEINS_9,_90-98_(1991)_PMID:_2008436 
13456 Tryptophan_synthase_alpha-subunit Escherichia_coli TSECA TRPA_ECOLI P0A877 A910319 1WQ5 P207A 9 54.1 -1.64 -1 A 268 Coil 49.7 PROTEINS_9,_90-98_(1991)_PMID:_2008436 
13451 Tryptophan_synthase_alpha-subunit Escherichia_coli TSECA TRPA_ECOLI P0A877 A910319 1WQ5 P57A 9 54.1 -0.04 -1 A 268 null null PROTEINS_9,_90-98_(1991)_PMID:_2008436 Atomic_coordinates_are_not_determined_for_residues_from_57_to_64.
13452 Tryptophan_synthase_alpha-subunit Escherichia_coli TSECA TRPA_ECOLI P0A877 A910319 1WQ5 P62A 9 54.1 -0.52 -1 A 268 null null PROTEINS_9,_90-98_(1991)_PMID:_2008436 Atomic_coordinates_are_not_determined_for_residues_from_57_to_64.
13455 Tryptophan_synthase_alpha-subunit Escherichia_coli TSECA TRPA_ECOLI P0A877 A910319 1WQ5 P96A 9 54.1 -2 -1 A 268 Coil 1.5 PROTEINS_9,_90-98_(1991)_PMID:_2008436 
993852 Tryptophan_synthase_alpha-subunit Escherichia_coli TSECA TRPA_ECOLI P0A877 null 1WQ5 Y175C 7.8 25 -0.6 -1 A 268 Sheet 2.4 BIOCHEMISTRY_25,_6356-6360_(1986)_PMID:_3539187 NI+IU
14113 Iso-1_cytochrome_c Saccharomyces_cerevisiae CCBY CYC1_YEAST P00044 A910575 1YCC C102A 6 46.5 2.9 1 0 109 Coil 1.2 J_BIOL_CHEM_266,_11686-11694_(1991)_PMID:_1646814 
14112 Iso-1_cytochrome_c Saccharomyces_cerevisiae CCBY CYC1_YEAST P00044 A910575 1YCC C102S 6 46.5 2.8 1 0 109 Coil 1.2 J_BIOL_CHEM_266,_11686-11694_(1991)_PMID:_1646814 
14659 Iso-1_cytochrome_c Saccharomyces_cerevisiae CCBY CYC1_YEAST P00044 B992077 1YCC C102T 6 57.1 0.8 1 0 109 Coil 1.2 BIOCHIM_BIOPHYS_ACTA_1432,_40-48_(1999)_PMID:_10366726 oxidized.
6843 Iso-1_cytochrome_c Saccharomyces_cerevisiae CCBY CYC1_YEAST P00044 A992074 1YCC F82Y 6 25 -0.7 -1 0 109 Coil 35.4 PROTEIN_SCI_8,_2645-2654_(1999)_PMID:_10631980 
3583 Iso-1_cytochrome_c Saccharomyces_cerevisiae CCBY CYC1_YEAST P00044 null 1YCC K73I 4.5 25 -0.4 -1 0 109 Helix 172 PROTEIN_SCI_6,_657-665_(1997)_PMID:_9070448 dG_was_measured_at_25_degrees_C.
3582 Iso-1_cytochrome_c Saccharomyces_cerevisiae CCBY CYC1_YEAST P00044 null 1YCC K73V 4.5 25 0.1 1 0 109 Helix 172 PROTEIN_SCI_6,_657-665_(1997)_PMID:_9070448 dG_was_measured_at_25_degrees_C.
3581 Iso-1_cytochrome_c Saccharomyces_cerevisiae CCBY CYC1_YEAST P00044 null 1YCC K73W 4.5 25 -1.6 -1 0 109 Helix 172 PROTEIN_SCI_6,_657-665_(1997)_PMID:_9070448 dG_was_measured_at_25_degrees_C.
6844 Iso-1_cytochrome_c Saccharomyces_cerevisiae CCBY CYC1_YEAST P00044 A992074 1YCC L85A 6 25 -2.8 -1 0 109 Coil 8.8 PROTEIN_SCI_8,_2645-2654_(1999)_PMID:_10631980 
11978 Iso-1_cytochrome_c Saccharomyces_cerevisiae CCBY CYC1_YEAST P00044 A952053 1YCC N52A 4.6 26.85 0.63 1 0 109 Helix 16.8 BIOCHEMISTRY_34,_7094-7102_(1995) 
11973 Iso-1_cytochrome_c Saccharomyces_cerevisiae CCBY CYC1_YEAST P00044 A952053 1YCC N52H 4.6 26.85 -1.27 -1 0 109 Helix 16.8 BIOCHEMISTRY_34,_7094-7102_(1995) 
11817 Iso-1_cytochrome_c Saccharomyces_cerevisiae CCBY CYC1_YEAST P00044 A890086 1YCC N52I 6 25 4.2 1 0 109 Helix 16.8 PROC_NATL_ACAD_SCI_U_S_A_86,_496-499_(1989)_PMID:_2536164 The_residue_at_mutant_site_is_different_in_structure
11983 Iso-1_cytochrome_c Saccharomyces_cerevisiae CCBY CYC1_YEAST P00044 A952053 1YCC N52L 4.6 26.85 2.56 1 0 109 Helix 16.8 BIOCHEMISTRY_34,_7094-7102_(1995) 
11981 Iso-1_cytochrome_c Saccharomyces_cerevisiae CCBY CYC1_YEAST P00044 A952053 1YCC N52M 4.6 26.85 2.25 1 0 109 Helix 16.8 BIOCHEMISTRY_34,_7094-7102_(1995) 
11969 Iso-1_cytochrome_c Saccharomyces_cerevisiae CCBY CYC1_YEAST P00044 A952053 1YCC N52Q 4.6 26.85 -0.08 -1 0 109 Helix 16.8 BIOCHEMISTRY_34,_7094-7102_(1995) 
11970 Iso-1_cytochrome_c Saccharomyces_cerevisiae CCBY CYC1_YEAST P00044 A952053 1YCC N52S 5 26.85 -1.29 -1 0 109 Helix 16.8 BIOCHEMISTRY_34,_7094-7102_(1995) 
11974 Iso-1_cytochrome_c Saccharomyces_cerevisiae CCBY CYC1_YEAST P00044 A952053 1YCC N52T 5 26.85 -0.53 -1 0 109 Helix 16.8 BIOCHEMISTRY_34,_7094-7102_(1995) 
11979 Iso-1_cytochrome_c Saccharomyces_cerevisiae CCBY CYC1_YEAST P00044 A952053 1YCC N52V 4.6 26.85 1.67 1 0 109 Helix 16.8 BIOCHEMISTRY_34,_7094-7102_(1995) 
11870 Iso-1_cytochrome_c Saccharomyces_cerevisiae CCBY CYC1_YEAST P00044 C981985 1YCC P76G 4.6 25 -0.78 -1 0 109 Coil 100.5 BIOCHEMISTRY_37,_2477-2487_(1998) 
11872 Iso-1_cytochrome_c Saccharomyces_cerevisiae CCBY CYC1_YEAST P00044 C981985 1YCC P76R 4.6 25 -0.97 -1 0 109 Coil 100.5 BIOCHEMISTRY_37,_2477-2487_(1998) 
11873 Iso-1_cytochrome_c Saccharomyces_cerevisiae CCBY CYC1_YEAST P00044 C981985 1YCC P76S 4.6 25 -1.89 -1 0 109 Coil 100.5 BIOCHEMISTRY_37,_2477-2487_(1998) 
11871 Iso-1_cytochrome_c Saccharomyces_cerevisiae CCBY CYC1_YEAST P00044 C981985 1YCC P76V 4.6 25 -1.07 -1 0 109 Coil 100.5 BIOCHEMISTRY_37,_2477-2487_(1998) 
11875 Iso-1_cytochrome_c Saccharomyces_cerevisiae CCBY CYC1_YEAST P00044 C981985 1YCC P76W 4.6 25 -2.38 -1 0 109 Coil 100.5 BIOCHEMISTRY_37,_2477-2487_(1998) 
11874 Iso-1_cytochrome_c Saccharomyces_cerevisiae CCBY CYC1_YEAST P00044 C981985 1YCC P76Y 4.6 25 -2.07 -1 0 109 Coil 100.5 BIOCHEMISTRY_37,_2477-2487_(1998) 
18312 Rd-apocytochrome_b562 Unknown null null null null 1YYX A36G 5 25 -2.71 -1 0 null null null BIOCHEMISTRY_43,_14325-14331_(2004)_PMID:_15533036 The_T_value_of_337.6_K_is_the_Tm_of_wild_type_protein.
18321 Rd-apocytochrome_b562 Unknown null null null null 1YYX A87G 5 25 -3.03 -1 _ null null null BIOCHEMISTRY_43,_14325-14331_(2004)_PMID:_15533036 The_T_value_of_337.6_K_is_the_Tm_of_wild_type_protein.
18322 Rd-apocytochrome_b562 Unknown null null null null 1YYX A90G 5 25 -2.87 -1 _ null null null BIOCHEMISTRY_43,_14325-14331_(2004)_PMID:_15533036 The_T_value_of_337.6_K_is_the_Tm_of_wild_type_protein.
18315 Rd-apocytochrome_b562 Unknown null null null null 1YYX F61A 5 25 -5.45 -1 _ null null null BIOCHEMISTRY_43,_14325-14331_(2004)_PMID:_15533036 The_T_value_of_337.6_K_is_the_Tm_of_wild_type_protein.
18316 Rd-apocytochrome_b562 Unknown null null null null 1YYX F65A 5 25 -2.5 -1 _ null null null BIOCHEMISTRY_43,_14325-14331_(2004)_PMID:_15533036 The_T_value_of_337.6_K_is_the_Tm_of_wild_type_protein.
18318 Rd-apocytochrome_b562 Unknown null null null null 1YYX I72A 5 25 -4.67 -1 _ null null null BIOCHEMISTRY_43,_14325-14331_(2004)_PMID:_15533036 The_T_value_of_337.6_K_is_the_Tm_of_wild_type_protein.
18324 Rd-apocytochrome_b562 Unknown null null null null 1YYX I98A 5 25 -3.83 -1 _ null null null BIOCHEMISTRY_43,_14325-14331_(2004)_PMID:_15533036 The_T_value_of_337.6_K_is_the_Tm_of_wild_type_protein.
18313 Rd-apocytochrome_b562 Unknown null null null null 1YYX L48A 5 25 -4.23 -1 _ null null null BIOCHEMISTRY_43,_14325-14331_(2004)_PMID:_15533036 The_T_value_of_337.6_K_is_the_Tm_of_wild_type_protein.
18317 Rd-apocytochrome_b562 Unknown null null null null 1YYX L68A 5 25 -4.03 -1 _ null null null BIOCHEMISTRY_43,_14325-14331_(2004)_PMID:_15533036 The_T_value_of_337.6_K_is_the_Tm_of_wild_type_protein.
18319 Rd-apocytochrome_b562 Unknown null null null null 1YYX L76A 5 25 -3.43 -1 _ null null null BIOCHEMISTRY_43,_14325-14331_(2004)_PMID:_15533036 The_T_value_of_337.6_K_is_the_Tm_of_wild_type_protein.
18323 Rd-apocytochrome_b562 Unknown null null null null 1YYX L94A 5 25 -1.73 -1 _ null null null BIOCHEMISTRY_43,_14325-14331_(2004)_PMID:_15533036 The_T_value_of_337.6_K_is_the_Tm_of_wild_type_protein.
18311 Rd-apocytochrome_b562 Unknown null null null null 1YYX M33A 5 25 -3.5 -1 0 null null null BIOCHEMISTRY_43,_14325-14331_(2004)_PMID:_15533036 The_T_value_of_337.6_K_is_the_Tm_of_wild_type_protein.
18314 Rd-apocytochrome_b562 Unknown null null null null 1YYX M58A 5 25 -3.61 -1 _ null null null BIOCHEMISTRY_43,_14325-14331_(2004)_PMID:_15533036 The_T_value_of_337.6_K_is_the_Tm_of_wild_type_protein.
18320 Rd-apocytochrome_b562 Unknown null null null null 1YYX V84A 5 25 -3.85 -1 _ null null null BIOCHEMISTRY_43,_14325-14331_(2004)_PMID:_15533036 The_T_value_of_337.6_K_is_the_Tm_of_wild_type_protein.
12374 TEM_beta-lactamase Unknown null null null A953536 1ZG4 E104K 7 50.6 0.64 1 0 null null null PROTEINS_23_63-72_(1995)_PMID:_8539251 
12375 TEM_beta-lactamase Unknown null null null A953536 1ZG4 G238S 7 50.6 -1.25 -1 0 null null null PROTEINS_23_63-72_(1995)_PMID:_8539251 
12377 TEM_beta-lactamase Unknown null null null A953536 1ZG4 R164H 7 49.9 -0.17 -1 0 null null null PROTEINS_23_63-72_(1995)_PMID:_8539251 
12378 TEM_beta-lactamase Unknown null null null A953536 1ZG4 R164S 7 50.6 -0.61 -1 0 null null null PROTEINS_23_63-72_(1995)_PMID:_8539251 
12380 TEM_beta-lactamase Unknown null null null A953536 1ZG4 S235A 7 50.6 0.58 1 0 null null null PROTEINS_23_63-72_(1995)_PMID:_8539251 
5586 Acyl-coenzyme_a_binding_protein Bovine NZBO ACBP_BOVIN P07107 A990274 2ABD A34G 5.3 5 -1.57 -1 0 87 Helix 7 BIOCHEMISTRY_38,_2386-2394_(1999)_PMID:_10029532 
5571 Acyl-coenzyme_a_binding_protein Bovine NZBO ACBP_BOVIN P07107 A990274 2ABD A9G 5.3 5 -1.81 -1 0 87 Helix 9 BIOCHEMISTRY_38,_2386-2394_(1999)_PMID:_10029532 
5575 Acyl-coenzyme_a_binding_protein Bovine NZBO ACBP_BOVIN P07107 A990274 2ABD D21A 5.3 5 0.42 1 0 87 Helix 26.6 BIOCHEMISTRY_38,_2386-2394_(1999)_PMID:_10029532 
5576 Acyl-coenzyme_a_binding_protein Bovine NZBO ACBP_BOVIN P07107 A990274 2ABD D21H 5.3 5 -0.56 -1 0 87 Helix 26.6 BIOCHEMISTRY_38,_2386-2394_(1999)_PMID:_10029532 
5592 Acyl-coenzyme_a_binding_protein Bovine NZBO ACBP_BOVIN P07107 A990274 2ABD E67A 5.3 5 -0.36 -1 0 87 Helix 97.3 BIOCHEMISTRY_38,_2386-2394_(1999)_PMID:_10029532 
5570 Acyl-coenzyme_a_binding_protein Bovine NZBO ACBP_BOVIN P07107 A990274 2ABD F5A 5.3 5 -2.52 -1 0 87 Helix 0 BIOCHEMISTRY_38,_2386-2394_(1999)_PMID:_10029532 
5582 Acyl-coenzyme_a_binding_protein Bovine NZBO ACBP_BOVIN P07107 A990274 2ABD K32A 5.3 5 -1.02 -1 0 87 Helix 51.7 BIOCHEMISTRY_38,_2386-2394_(1999)_PMID:_10029532 
5584 Acyl-coenzyme_a_binding_protein Bovine NZBO ACBP_BOVIN P07107 A990274 2ABD K32E 5.3 5 -1.68 -1 0 87 Helix 51.7 BIOCHEMISTRY_38,_2386-2394_(1999)_PMID:_10029532 
5583 Acyl-coenzyme_a_binding_protein Bovine NZBO ACBP_BOVIN P07107 A990274 2ABD K32R 5.3 5 -1.83 -1 0 87 Helix 51.7 BIOCHEMISTRY_38,_2386-2394_(1999)_PMID:_10029532 
5589 Acyl-coenzyme_a_binding_protein Bovine NZBO ACBP_BOVIN P07107 A990274 2ABD K52M 5.3 5 0.18 1 0 87 Helix 74.4 BIOCHEMISTRY_38,_2386-2394_(1999)_PMID:_10029532 
5590 Acyl-coenzyme_a_binding_protein Bovine NZBO ACBP_BOVIN P07107 A990274 2ABD K54A 5.3 5 -0.86 -1 0 87 Helix 74.4 BIOCHEMISTRY_38,_2386-2394_(1999)_PMID:_10029532 
5591 Acyl-coenzyme_a_binding_protein Bovine NZBO ACBP_BOVIN P07107 A990274 2ABD K54M 5.3 5 0.27 1 0 87 Helix 74.4 BIOCHEMISTRY_38,_2386-2394_(1999)_PMID:_10029532 
5573 Acyl-coenzyme_a_binding_protein Bovine NZBO ACBP_BOVIN P07107 A990274 2ABD L15A 5.3 5 -3.1 -1 0 87 Coil 0.6 BIOCHEMISTRY_38,_2386-2394_(1999)_PMID:_10029532 
5577 Acyl-coenzyme_a_binding_protein Bovine NZBO ACBP_BOVIN P07107 A990274 2ABD L25A 5.3 5 -1.02 -1 0 87 Helix 16 BIOCHEMISTRY_38,_2386-2394_(1999)_PMID:_10029532 
5596 Acyl-coenzyme_a_binding_protein Bovine NZBO ACBP_BOVIN P07107 A990274 2ABD L80A 5.3 5 -3.7 -1 0 87 Helix 3.3 BIOCHEMISTRY_38,_2386-2394_(1999)_PMID:_10029532 
5574 Acyl-coenzyme_a_binding_protein Bovine NZBO ACBP_BOVIN P07107 A990274 2ABD P19A 5.3 5 -1.07 -1 0 87 Coil 6.4 BIOCHEMISTRY_38,_2386-2394_(1999)_PMID:_10029532 
5588 Acyl-coenzyme_a_binding_protein Bovine NZBO ACBP_BOVIN P07107 A990274 2ABD P44A 5.3 5 -1.4 -1 0 87 Coil 50.6 BIOCHEMISTRY_38,_2386-2394_(1999)_PMID:_10029532 
5585 Acyl-coenzyme_a_binding_protein Bovine NZBO ACBP_BOVIN P07107 A990274 2ABD Q33A 5.3 5 -3.66 -1 0 87 Helix 1.3 BIOCHEMISTRY_38,_2386-2394_(1999)_PMID:_10029532 
5587 Acyl-coenzyme_a_binding_protein Bovine NZBO ACBP_BOVIN P07107 A990274 2ABD T35A 5.3 5 -1.09 -1 0 87 Helix 50.9 BIOCHEMISTRY_38,_2386-2394_(1999)_PMID:_10029532 
5572 Acyl-coenzyme_a_binding_protein Bovine NZBO ACBP_BOVIN P07107 A990274 2ABD V12A 5.3 5 -1.69 -1 0 87 Helix 7.9 BIOCHEMISTRY_38,_2386-2394_(1999)_PMID:_10029532 
5595 Acyl-coenzyme_a_binding_protein Bovine NZBO ACBP_BOVIN P07107 A990274 2ABD V77A 5.3 5 -1.14 -1 0 87 Helix 3.6 BIOCHEMISTRY_38,_2386-2394_(1999)_PMID:_10029532 
5578 Acyl-coenzyme_a_binding_protein Bovine NZBO ACBP_BOVIN P07107 A990274 2ABD Y28A 5.3 5 -2.47 -1 0 87 Helix 53.1 BIOCHEMISTRY_38,_2386-2394_(1999)_PMID:_10029532 
5579 Acyl-coenzyme_a_binding_protein Bovine NZBO ACBP_BOVIN P07107 A990274 2ABD Y28F 5.3 5 -1.06 -1 0 87 Helix 53.1 BIOCHEMISTRY_38,_2386-2394_(1999)_PMID:_10029532 
5580 Acyl-coenzyme_a_binding_protein Bovine NZBO ACBP_BOVIN P07107 A990274 2ABD Y28N 5.3 5 -2.23 -1 0 87 Helix 53.1 BIOCHEMISTRY_38,_2386-2394_(1999)_PMID:_10029532 
5581 Acyl-coenzyme_a_binding_protein Bovine NZBO ACBP_BOVIN P07107 A990274 2ABD Y31N 5.3 5 -1.52 -1 0 87 Helix 56 BIOCHEMISTRY_38,_2386-2394_(1999)_PMID:_10029532 
5593 Acyl-coenzyme_a_binding_protein Bovine NZBO ACBP_BOVIN P07107 A990274 2ABD Y73A 5.3 5 -4.83 -1 0 87 Helix 3.4 BIOCHEMISTRY_38,_2386-2394_(1999)_PMID:_10029532 
5594 Acyl-coenzyme_a_binding_protein Bovine NZBO ACBP_BOVIN P07107 A990274 2ABD Y73F 5.3 5 0.27 1 0 87 Helix 3.4 BIOCHEMISTRY_38,_2386-2394_(1999)_PMID:_10029532 
24300996 Fibroblast_growth_factor-1 Human A33665 FGF1_HUMAN P05230 null 2AFG C117I 6.6 24.85 -0.36 -1 null 155 Sheet null J_MOL_BIOL_393,_113-127_(2009)_PMID:_19695265 
8303 Acidic_fibroblast_growth_factor Human A33665 FGF1_HUMAN P05230 A001479 2AFG C117S 6.6 25 -0.62 -1 0 155 Turn 30.1 BIOCHEMISTRY_39,_7153-7158_(2000)_PMID:_10852713 Buffer_ADA_is_N-(2-acetamido)iminodiacetic_acid
24300991 Fibroblast_growth_factor-1 Human A33665 FGF1_HUMAN P05230 null 2AFG C117V 6.6 24.85 -0.29 -1 null 155 Sheet null J_MOL_BIOL_393,_113-127_(2009)_PMID:_19695265 
8302 Acidic_fibroblast_growth_factor Human A33665 FGF1_HUMAN P05230 A001479 2AFG C83S 6.6 25 -1.91 -1 0 155 Turn 0.1 BIOCHEMISTRY_39,_7153-7158_(2000)_PMID:_10852713 Buffer_ADA_is_N-(2-acetamido)iminodiacetic_acid
18254 Acidic_fibroblast_growth_factor Human A33665 FGF1_HUMAN P05230 null 2AFG F108Y 7.3 39.8 0.331 1 A 155 Sheet 9.8 PROTEIN_ENG_DES_SEL_17,_603-611_(2004)_PMID:_15469994 
24300994 Fibroblast_growth_factor-1 Human A33665 FGF1_HUMAN P05230 null 2AFG F132W 6.6 24.85 0.38 1 null 155 Sheet 0.81 J_MOL_BIOL_393,_113-127_(2009)_PMID:_19695265 
24300993 Fibroblast_growth_factor-1 Human A33665 FGF1_HUMAN P05230 null 2AFG F85W 6.6 24.85 0.1 1 null 155 Sheet 0.3 J_MOL_BIOL_393,_113-127_(2009)_PMID:_19695265 
18253 Acidic_fibroblast_growth_factor Human A33665 FGF1_HUMAN P05230 null 2AFG H102Y 7.3 39.8 0.399 1 A 155 Turn 7.3 PROTEIN_ENG_DES_SEL_17,_603-611_(2004)_PMID:_15469994 
18251 Acidic_fibroblast_growth_factor Human A33665 FGF1_HUMAN P05230 null 2AFG H21Y 7.3 39.8 0.754 1 A 155 Sheet 6.5 PROTEIN_ENG_DES_SEL_17,_603-611_(2004)_PMID:_15469994 
8305 Acidic_fibroblast_growth_factor Human A33665 FGF1_HUMAN P05230 A001479 2AFG H93G 6.6 25 0.55 1 0 155 Turn 125.1 BIOCHEMISTRY_39,_7153-7158_(2000)_PMID:_10852713 Buffer_ADA_is_N-(2-acetamido)iminodiacetic_acid
18252 Acidic_fibroblast_growth_factor Human A33665 FGF1_HUMAN P05230 null 2AFG L44F 7.3 39.8 0.31 1 A 155 Sheet 0 PROTEIN_ENG_DES_SEL_17,_603-611_(2004)_PMID:_15469994 
14301 Fibroblast_growth_factor-1 Human A33665 FGF1_HUMAN P05230 C011974 2AFG L44P 6.6 40.05 0.69 1 A 155 Sheet 0 PROTEIN_SCI_10_2587-2899_(2001)_PMID:_11266617 In_the_presence_of_0.7_M_GdnHCl.
24300992 Fibroblast_growth_factor-1 Human A33665 FGF1_HUMAN P05230 null 2AFG L44W 6.6 24.85 -0.81 -1 null 155 Sheet 0 J_MOL_BIOL_393,_113-127_(2009)_PMID:_19695265 
14302 Fibroblast_growth_factor-1 Human A33665 FGF1_HUMAN P05230 C011974 2AFG L73V 6.6 40.05 -1.46 -1 A 155 Sheet 7.2 PROTEIN_SCI_10_2587-2899_(2001)_PMID:_11266617 In_the_presence_of_0.7_M_GdnHCl.
18255 Acidic_fibroblast_growth_factor Human A33665 FGF1_HUMAN P05230 null 2AFG V109I 7.3 39.8 -0.079 -1 A 155 Coil 1.8 PROTEIN_ENG_DES_SEL_17,_603-611_(2004)_PMID:_15469994 
14303 Fibroblast_growth_factor-1 Human A33665 FGF1_HUMAN P05230 C011974 2AFG V109L 6.6 40.05 -0.57 -1 A 155 Coil 0.5 PROTEIN_SCI_10_2587-2899_(2001)_PMID:_11266617 In_the_presence_of_0.7_M_GdnHCl.
24300995 Fibroblast_growth_factor-1 Human A33665 FGF1_HUMAN P05230 null 2AFG V31I 6.6 24.85 -0.96 -1 null 155 Sheet null J_MOL_BIOL_393,_113-127_(2009)_PMID:_19695265 
7241 Adenylate_kinase Saccharomyces_cerevisiae KIBYA KAD1_YEAST P07170 A950134 2AKY I213F 7.5 25 -1.91 -1 0 222 Helix 0 EUR_J_BIOCHEM_231,_405-413_(1995)_PMID:_7635152 
7235 Adenylate_kinase Saccharomyces_cerevisiae KIBYA KAD1_YEAST P07170 A950134 2AKY N169D 7.5 25 -2.15 -1 0 222 Coil 72.7 EUR_J_BIOCHEM_231,_405-413_(1995)_PMID:_7635152 
7224 Adenylate_kinase Saccharomyces_cerevisiae KIBYA KAD1_YEAST P07170 A950134 2AKY Q48E 7.7 25 -0.96 -1 0 222 Helix 139.4 EUR_J_BIOCHEM_231,_405-413_(1995)_PMID:_7635152 
7238 Adenylate_kinase Saccharomyces_cerevisiae KIBYA KAD1_YEAST P07170 A950134 2AKY T110H 7.6 25 -2.63 -1 0 222 Coil 42.1 EUR_J_BIOCHEM_231,_405-413_(1995)_PMID:_7635152 
7236 Adenylate_kinase Saccharomyces_cerevisiae KIBYA KAD1_YEAST P07170 A950134 2AKY T77H 7.5 25 -2.15 -1 0 222 Helix 101.3 EUR_J_BIOCHEM_231,_405-413_(1995)_PMID:_7635152 
7240 Adenylate_kinase Saccharomyces_cerevisiae KIBYA KAD1_YEAST P07170 A950134 2AKY V8I 7.5 25 -1.19 -1 0 222 Sheet 0.6 EUR_J_BIOCHEM_231,_405-413_(1995)_PMID:_7635152 
1911 Chymotrypsin_inhibitor Barley EIBH2A ICI2_HORVU P01053 A951284 2CI2 A35G 6.25 25 -1.09 -1 I 84 Helix 0 J_MOL_BIOL_254,_260-288_(1995)_PMID:_7490748 dG_and_ddG_were_measured_in_the_presence_of_[GdnHCl]50%
1884 Chymotrypsin_inhibitor Barley EIBH2A ICI2_HORVU P01053 A951282 2CI2 A77G 6.3 25 -1.88 -1 I 84 Coil 44.1 BIOCHEMISTRY_34,_5718-5724_(1995)_PMID:_7727432 
1922 Chymotrypsin_inhibitor Barley EIBH2A ICI2_HORVU P01053 A951284 2CI2 D42A 6.25 25 -0.96 -1 I 84 Helix 60.2 J_MOL_BIOL_254,_260-288_(1995)_PMID:_7490748 dG_and_ddG_were_measured_in_the_presence_of_[GdnHCl]50%
1950 Chymotrypsin_inhibitor Barley EIBH2A ICI2_HORVU P01053 A951284 2CI2 D64A 6.25 25 -0.8 -1 I 84 Sheet 30.6 J_MOL_BIOL_254,_260-288_(1995)_PMID:_7490748 dG_and_ddG_were_measured_in_the_presence_of_[GdnHCl]50%
1954 Chymotrypsin_inhibitor Barley EIBH2A ICI2_HORVU P01053 A951284 2CI2 D71A 6.25 25 -3.41 -1 I 84 Sheet 59 J_MOL_BIOL_254,_260-288_(1995)_PMID:_7490748 dG_and_ddG_were_measured_in_the_presence_of_[GdnHCl]50%
1897 Chymotrypsin_inhibitor Barley EIBH2A ICI2_HORVU P01053 A951284 2CI2 E26A 6.25 25 -0.47 -1 I 84 Turn 87.7 J_MOL_BIOL_254,_260-288_(1995)_PMID:_7490748 dG_and_ddG_were_measured_in_the_presence_of_[GdnHCl]50%
1898 Chymotrypsin_inhibitor Barley EIBH2A ICI2_HORVU P01053 A951284 2CI2 E26Q 6.25 25 -0.62 -1 I 84 Turn 87.7 J_MOL_BIOL_254,_260-288_(1995)_PMID:_7490748 dG_and_ddG_were_measured_in_the_presence_of_[GdnHCl]50%
1903 Chymotrypsin_inhibitor Barley EIBH2A ICI2_HORVU P01053 A951284 2CI2 E33D 6.25 25 -0.52 -1 I 84 Helix 99.3 J_MOL_BIOL_254,_260-288_(1995)_PMID:_7490748 dG_and_ddG_were_measured_in_the_presence_of_[GdnHCl]50%
14268 Chymotrypsin_inhibitor Barley EIBH2A ICI2_HORVU P01053 A951281 2CI2 E33N 6.3 46.45 -0.7 -1 I 84 Helix 99.3 BIOCHEMISTRY_34,_1695-1701_(1995)_PMID:_7849029 
1902 Chymotrypsin_inhibitor Barley EIBH2A ICI2_HORVU P01053 A951284 2CI2 E33Q 6.25 25 -0.29 -1 I 84 Helix 99.3 J_MOL_BIOL_254,_260-288_(1995)_PMID:_7490748 dG_and_ddG_were_measured_in_the_presence_of_[GdnHCl]50%
1906 Chymotrypsin_inhibitor Barley EIBH2A ICI2_HORVU P01053 A951284 2CI2 E34D 6.25 25 -0.74 -1 I 84 Helix 88.6 J_MOL_BIOL_254,_260-288_(1995)_PMID:_7490748 dG_and_ddG_were_measured_in_the_presence_of_[GdnHCl]50%
1907 Chymotrypsin_inhibitor Barley EIBH2A ICI2_HORVU P01053 A951284 2CI2 E34N 6.25 25 -1.07 -1 I 84 Helix 88.6 J_MOL_BIOL_254,_260-288_(1995)_PMID:_7490748 dG_and_ddG_were_measured_in_the_presence_of_[GdnHCl]50%
1905 Chymotrypsin_inhibitor Barley EIBH2A ICI2_HORVU P01053 A951284 2CI2 E34Q 6.25 25 -0.47 -1 I 84 Helix 88.6 J_MOL_BIOL_254,_260-288_(1995)_PMID:_7490748 dG_and_ddG_were_measured_in_the_presence_of_[GdnHCl]50%
1926 Chymotrypsin_inhibitor Barley EIBH2A ICI2_HORVU P01053 A951284 2CI2 E45A 6.25 25 -0.32 -1 I 84 Turn 95.2 J_MOL_BIOL_254,_260-288_(1995)_PMID:_7490748 dG_and_ddG_were_measured_in_the_presence_of_[GdnHCl]50%
1866 Chymotrypsin_inhibitor Barley EIBH2A ICI2_HORVU P01053 A940448 2CI2 E60A 6.3 25 -0.68 -1 I 84 Coil 92.3 BIOCHEMISTRY_33,_13880-13887_(1994)_PMID:_7947796 dG_and_ddG_were_measured_in_the_presence_of_[GdnHCl]50%
1953 Chymotrypsin_inhibitor Barley EIBH2A ICI2_HORVU P01053 A951284 2CI2 F69A 6.25 25 -3.84 -1 I 84 Sheet 34.5 J_MOL_BIOL_254,_260-288_(1995)_PMID:_7490748 dG_and_ddG_were_measured_in_the_presence_of_[GdnHCl]50%
14286 Chymotrypsin_inhibitor Barley EIBH2A ICI2_HORVU P01053 A951281 2CI2 F69L 6.3 46.45 -2.11 -1 I 84 Sheet 34.5 BIOCHEMISTRY_34,_1695-1701_(1995)_PMID:_7849029 
1952 Chymotrypsin_inhibitor Barley EIBH2A ICI2_HORVU P01053 A951284 2CI2 F69V 6.25 25 -2.39 -1 I 84 Sheet 34.5 J_MOL_BIOL_254,_260-288_(1995)_PMID:_7490748 dG_and_ddG_were_measured_in_the_presence_of_[GdnHCl]50%
1839 Chymotrypsin_inhibitor Barley EIBH2A ICI2_HORVU P01053 A931085 2CI2 I39V 6.3 25 -1.27 -1 I 84 Helix 0 BIOCHEMISTRY_32,_11259-11269_(1993)_PMID:_8218191 dG_and_ddG_were_measured_in_the_presence_of_[GdnHCl]50%
1841 Chymotrypsin_inhibitor Barley EIBH2A ICI2_HORVU P01053 A931085 2CI2 I48A 6.3 25 -3.84 -1 I 84 Sheet 33.8 BIOCHEMISTRY_32,_11259-11269_(1993)_PMID:_8218191 dG_and_ddG_were_measured_in_the_presence_of_[GdnHCl]50%
1840 Chymotrypsin_inhibitor Barley EIBH2A ICI2_HORVU P01053 A931085 2CI2 I48V 6.3 25 -1.09 -1 I 84 Sheet 33.8 BIOCHEMISTRY_32,_11259-11269_(1993)_PMID:_8218191 dG_and_ddG_were_measured_in_the_presence_of_[GdnHCl]50%
1878 Chymotrypsin_inhibitor Barley EIBH2A ICI2_HORVU P01053 A951282 2CI2 I49A 6.3 25 -2.12 -1 I 84 Sheet 75.3 BIOCHEMISTRY_34,_5718-5724_(1995)_PMID:_7727432 
1879 Chymotrypsin_inhibitor Barley EIBH2A ICI2_HORVU P01053 A951282 2CI2 I49G 6.3 25 -3.52 -1 I 84 Sheet 75.3 BIOCHEMISTRY_34,_5718-5724_(1995)_PMID:_7727432 
1880 Chymotrypsin_inhibitor Barley EIBH2A ICI2_HORVU P01053 A951282 2CI2 I49T 6.3 25 -1.34 -1 I 84 Sheet 75.3 BIOCHEMISTRY_34,_5718-5724_(1995)_PMID:_7727432 
1877 Chymotrypsin_inhibitor Barley EIBH2A ICI2_HORVU P01053 A951282 2CI2 I49V 6.3 25 0.08 1 I 84 Sheet 75.3 BIOCHEMISTRY_34,_5718-5724_(1995)_PMID:_7727432 
1943 Chymotrypsin_inhibitor Barley EIBH2A ICI2_HORVU P01053 A951284 2CI2 I56A 6.25 25 -0.03 -1 I 84 Coil 174.8 J_MOL_BIOL_254,_260-288_(1995)_PMID:_7490748 dG_and_ddG_were_measured_in_the_presence_of_[GdnHCl]50%
1846 Chymotrypsin_inhibitor Barley EIBH2A ICI2_HORVU P01053 A931085 2CI2 I76A 6.3 25 -4.25 -1 I 84 Coil 1 BIOCHEMISTRY_32,_11259-11269_(1993)_PMID:_8218191 dG_and_ddG_were_measured_in_the_presence_of_[GdnHCl]50%
1845 Chymotrypsin_inhibitor Barley EIBH2A ICI2_HORVU P01053 A931085 2CI2 I76V 6.3 25 0.21 1 I 84 Coil 1 BIOCHEMISTRY_32,_11259-11269_(1993)_PMID:_8218191 dG_and_ddG_were_measured_in_the_presence_of_[GdnHCl]50%
1892 Chymotrypsin_inhibitor Barley EIBH2A ICI2_HORVU P01053 A951284 2CI2 K21A 6.25 25 -0.55 -1 I 84 Coil 85.1 J_MOL_BIOL_254,_260-288_(1995)_PMID:_7490748 dG_and_ddG_were_measured_in_the_presence_of_[GdnHCl]50%
1894 Chymotrypsin_inhibitor Barley EIBH2A ICI2_HORVU P01053 A951284 2CI2 K21M 6.25 25 -0.67 -1 I 84 Coil 85.1 J_MOL_BIOL_254,_260-288_(1995)_PMID:_7490748 dG_and_ddG_were_measured_in_the_presence_of_[GdnHCl]50%
1899 Chymotrypsin_inhibitor Barley EIBH2A ICI2_HORVU P01053 A951284 2CI2 K30A 6.25 25 0.42 1 I 84 Turn 84.8 J_MOL_BIOL_254,_260-288_(1995)_PMID:_7490748 dG_and_ddG_were_measured_in_the_presence_of_[GdnHCl]50%
14269 Chymotrypsin_inhibitor Barley EIBH2A ICI2_HORVU P01053 A951281 2CI2 K36A 6.3 46.45 -0.49 -1 I 84 Helix 90.3 BIOCHEMISTRY_34,_1695-1701_(1995)_PMID:_7849029 
1913 Chymotrypsin_inhibitor Barley EIBH2A ICI2_HORVU P01053 A951284 2CI2 K36G 6.25 25 -2.32 -1 I 84 Helix 90.3 J_MOL_BIOL_254,_260-288_(1995)_PMID:_7490748 dG_and_ddG_were_measured_in_the_presence_of_[GdnHCl]50%
14270 Chymotrypsin_inhibitor Barley EIBH2A ICI2_HORVU P01053 A951281 2CI2 K37A 6.3 46.45 0.23 1 I 84 Helix 139 BIOCHEMISTRY_34,_1695-1701_(1995)_PMID:_7849029 
14271 Chymotrypsin_inhibitor Barley EIBH2A ICI2_HORVU P01053 A951281 2CI2 K37G 6.3 46.45 -0.97 -1 I 84 Helix 139 BIOCHEMISTRY_34,_1695-1701_(1995)_PMID:_7849029 
14272 Chymotrypsin_inhibitor Barley EIBH2A ICI2_HORVU P01053 A951281 2CI2 K43A 6.3 46.45 -0.65 -1 I 84 Coil 9 BIOCHEMISTRY_34,_1695-1701_(1995)_PMID:_7849029 
1924 Chymotrypsin_inhibitor Barley EIBH2A ICI2_HORVU P01053 A951284 2CI2 K43G 6.25 25 -3.19 -1 I 84 Helix 9 J_MOL_BIOL_254,_260-288_(1995)_PMID:_7490748 dG_and_ddG_were_measured_in_the_presence_of_[GdnHCl]50%
1955 Chymotrypsin_inhibitor Barley EIBH2A ICI2_HORVU P01053 A951284 2CI2 K72N 6.25 25 0.004 1 I 84 Turn 208.2 J_MOL_BIOL_254,_260-288_(1995)_PMID:_7490748 dG_and_ddG_were_measured_in_the_presence_of_[GdnHCl]50%
1837 Chymotrypsin_inhibitor Barley EIBH2A ICI2_HORVU P01053 A931085 2CI2 L27A 6.3 25 -2.64 -1 I 84 Turn 0.9 BIOCHEMISTRY_32,_11259-11269_(1993)_PMID:_8218191 dG_and_ddG_were_measured_in_the_presence_of_[GdnHCl]50%
1918 Chymotrypsin_inhibitor Barley EIBH2A ICI2_HORVU P01053 A951284 2CI2 L40A 6.25 25 -1.33 -1 I 84 Helix 79.7 J_MOL_BIOL_254,_260-288_(1995)_PMID:_7490748 dG_and_ddG_were_measured_in_the_presence_of_[GdnHCl]50%
1919 Chymotrypsin_inhibitor Barley EIBH2A ICI2_HORVU P01053 A951284 2CI2 L40G 6.25 25 -1.38 -1 I 84 Helix 79.7 J_MOL_BIOL_254,_260-288_(1995)_PMID:_7490748 dG_and_ddG_were_measured_in_the_presence_of_[GdnHCl]50%
14284 Chymotrypsin_inhibitor Barley EIBH2A ICI2_HORVU P01053 A951281 2CI2 L51A 6.3 46.45 -2.37 -1 I 84 Sheet 38.9 BIOCHEMISTRY_34,_1695-1701_(1995)_PMID:_7849029 
1929 Chymotrypsin_inhibitor Barley EIBH2A ICI2_HORVU P01053 A951284 2CI2 L51I 6.25 25 -0.26 -1 I 84 Sheet 38.9 J_MOL_BIOL_254,_260-288_(1995)_PMID:_7490748 dG_and_ddG_were_measured_in_the_presence_of_[GdnHCl]50%
14285 Chymotrypsin_inhibitor Barley EIBH2A ICI2_HORVU P01053 A951281 2CI2 L51V 6.3 46.45 -0.5 -1 I 84 Sheet 38.9 BIOCHEMISTRY_34,_1695-1701_(1995)_PMID:_7849029 
1843 Chymotrypsin_inhibitor Barley EIBH2A ICI2_HORVU P01053 A931085 2CI2 L68A 6.3 25 -3.82 -1 I 84 Sheet 0.1 BIOCHEMISTRY_32,_11259-11269_(1993)_PMID:_8218191 dG_and_ddG_were_measured_in_the_presence_of_[GdnHCl]50%
1957 Chymotrypsin_inhibitor Barley EIBH2A ICI2_HORVU P01053 A951284 2CI2 N75A 6.25 25 -0.83 -1 I 84 Coil 41.5 J_MOL_BIOL_254,_260-288_(1995)_PMID:_7490748 dG_and_ddG_were_measured_in_the_presence_of_[GdnHCl]50%
1956 Chymotrypsin_inhibitor Barley EIBH2A ICI2_HORVU P01053 A951284 2CI2 N75D 6.25 25 -1.21 -1 I 84 Coil 41.5 J_MOL_BIOL_254,_260-288_(1995)_PMID:_7490748 dG_and_ddG_were_measured_in_the_presence_of_[GdnHCl]50%
1895 Chymotrypsin_inhibitor Barley EIBH2A ICI2_HORVU P01053 A951284 2CI2 P25A 6.25 25 -1.57 -1 I 84 Turn 71.2 J_MOL_BIOL_254,_260-288_(1995)_PMID:_7490748 dG_and_ddG_were_measured_in_the_presence_of_[GdnHCl]50%
1925 Chymotrypsin_inhibitor Barley EIBH2A ICI2_HORVU P01053 A951284 2CI2 P44A 6.25 25 -1.76 -1 I 84 Turn 109.5 J_MOL_BIOL_254,_260-288_(1995)_PMID:_7490748 dG_and_ddG_were_measured_in_the_presence_of_[GdnHCl]50%
1939 Chymotrypsin_inhibitor Barley EIBH2A ICI2_HORVU P01053 A951284 2CI2 P52A 6.25 25 -0.17 -1 I 84 Sheet 87.1 J_MOL_BIOL_254,_260-288_(1995)_PMID:_7490748 dG_and_ddG_were_measured_in_the_presence_of_[GdnHCl]50%
1958 Chymotrypsin_inhibitor Barley EIBH2A ICI2_HORVU P01053 A951284 2CI2 P80A 6.25 25 -3.34 -1 I 84 Sheet 3.7 J_MOL_BIOL_254,_260-288_(1995)_PMID:_7490748 dG_and_ddG_were_measured_in_the_presence_of_[GdnHCl]50%
1920 Chymotrypsin_inhibitor Barley EIBH2A ICI2_HORVU P01053 A951284 2CI2 Q41A 6.25 25 -0.02 -1 I 84 Helix 139.6 J_MOL_BIOL_254,_260-288_(1995)_PMID:_7490748 dG_and_ddG_were_measured_in_the_presence_of_[GdnHCl]50%
1921 Chymotrypsin_inhibitor Barley EIBH2A ICI2_HORVU P01053 A951284 2CI2 Q41G 6.25 25 -0.6 -1 I 84 Helix 139.6 J_MOL_BIOL_254,_260-288_(1995)_PMID:_7490748 dG_and_ddG_were_measured_in_the_presence_of_[GdnHCl]50%
1948 Chymotrypsin_inhibitor Barley EIBH2A ICI2_HORVU P01053 A951284 2CI2 R62A 6.25 25 -0.58 -1 I 84 Turn 113.8 J_MOL_BIOL_254,_260-288_(1995)_PMID:_7490748 dG_and_ddG_were_measured_in_the_presence_of_[GdnHCl]50%
14265 Chymotrypsin_inhibitor Barley EIBH2A ICI2_HORVU P01053 A951281 2CI2 S31A 6.3 46.45 -0.89 -1 I 84 Sheet 24 BIOCHEMISTRY_34,_1695-1701_(1995)_PMID:_7849029 
1900 Chymotrypsin_inhibitor Barley EIBH2A ICI2_HORVU P01053 A951284 2CI2 S31G 6.25 25 -0.8 -1 I 84 Helix 24 J_MOL_BIOL_254,_260-288_(1995)_PMID:_7490748 dG_and_ddG_were_measured_in_the_presence_of_[GdnHCl]50%
1875 Chymotrypsin_inhibitor Barley EIBH2A ICI2_HORVU P01053 A951282 2CI2 T22A 6.3 25 -0.85 -1 I 84 Sheet 53.5 BIOCHEMISTRY_34,_5718-5724_(1995)_PMID:_7727432 
1876 Chymotrypsin_inhibitor Barley EIBH2A ICI2_HORVU P01053 A951282 2CI2 T22G 6.3 25 -1.16 -1 I 84 Sheet 53.5 BIOCHEMISTRY_34,_5718-5724_(1995)_PMID:_7727432 
1874 Chymotrypsin_inhibitor Barley EIBH2A ICI2_HORVU P01053 A951282 2CI2 T22V 6.3 25 -0.32 -1 I 84 Sheet 53.5 BIOCHEMISTRY_34,_5718-5724_(1995)_PMID:_7727432 
1942 Chymotrypsin_inhibitor Barley EIBH2A ICI2_HORVU P01053 A951284 2CI2 T55A 6.25 25 0.23 1 I 84 Coil 57.1 J_MOL_BIOL_254,_260-288_(1995)_PMID:_7490748 dG_and_ddG_were_measured_in_the_presence_of_[GdnHCl]50%
1940 Chymotrypsin_inhibitor Barley EIBH2A ICI2_HORVU P01053 A951284 2CI2 T55S 6.25 25 -0.02 -1 I 84 Coil 57.1 J_MOL_BIOL_254,_260-288_(1995)_PMID:_7490748 dG_and_ddG_were_measured_in_the_presence_of_[GdnHCl]50%
1941 Chymotrypsin_inhibitor Barley EIBH2A ICI2_HORVU P01053 A951284 2CI2 T55V 6.25 25 -0.76 -1 I 84 Coil 57.1 J_MOL_BIOL_254,_260-288_(1995)_PMID:_7490748 dG_and_ddG_were_measured_in_the_presence_of_[GdnHCl]50%
1865 Chymotrypsin_inhibitor Barley EIBH2A ICI2_HORVU P01053 A940448 2CI2 T58A 6.3 25 -0.69 -1 I 84 Coil 106.5 BIOCHEMISTRY_33,_13880-13887_(1994)_PMID:_7947796 dG_and_ddG_were_measured_in_the_presence_of_[GdnHCl]50%
1864 Chymotrypsin_inhibitor Barley EIBH2A ICI2_HORVU P01053 A940448 2CI2 T58D 6.3 25 0.04 1 I 84 Coil 106.5 BIOCHEMISTRY_33,_13880-13887_(1994)_PMID:_7947796 dG_and_ddG_were_measured_in_the_presence_of_[GdnHCl]50%
1838 Chymotrypsin_inhibitor Barley EIBH2A ICI2_HORVU P01053 A931085 2CI2 V38A 6.3 25 -0.46 -1 I 84 Helix 52.3 BIOCHEMISTRY_32,_11259-11269_(1993)_PMID:_8218191 dG_and_ddG_were_measured_in_the_presence_of_[GdnHCl]50%
1882 Chymotrypsin_inhibitor Barley EIBH2A ICI2_HORVU P01053 A951282 2CI2 V53A 6.3 25 -0.64 -1 I 84 Sheet 77.9 BIOCHEMISTRY_34,_5718-5724_(1995)_PMID:_7727432 
1883 Chymotrypsin_inhibitor Barley EIBH2A ICI2_HORVU P01053 A951282 2CI2 V53G 6.3 25 -2.43 -1 I 84 Sheet 77.9 BIOCHEMISTRY_34,_5718-5724_(1995)_PMID:_7727432 
1881 Chymotrypsin_inhibitor Barley EIBH2A ICI2_HORVU P01053 A951282 2CI2 V53T 6.3 25 -1.03 -1 I 84 Sheet 77.9 BIOCHEMISTRY_34,_5718-5724_(1995)_PMID:_7727432 
1944 Chymotrypsin_inhibitor Barley EIBH2A ICI2_HORVU P01053 A951284 2CI2 V57A 6.25 25 -1.47 -1 I 84 Coil 61.9 J_MOL_BIOL_254,_260-288_(1995)_PMID:_7490748 dG_and_ddG_were_measured_in_the_presence_of_[GdnHCl]50%
1842 Chymotrypsin_inhibitor Barley EIBH2A ICI2_HORVU P01053 A931085 2CI2 V66A 6.3 25 -4.88 -1 I 84 Sheet 0 BIOCHEMISTRY_32,_11259-11269_(1993)_PMID:_8218191 dG_and_ddG_were_measured_in_the_presence_of_[GdnHCl]50%
1844 Chymotrypsin_inhibitor Barley EIBH2A ICI2_HORVU P01053 A931085 2CI2 V70A 6.3 25 -1.95 -1 I 84 Sheet 12.1 BIOCHEMISTRY_32,_11259-11269_(1993)_PMID:_8218191 dG_and_ddG_were_measured_in_the_presence_of_[GdnHCl]50%
1886 Chymotrypsin_inhibitor Barley EIBH2A ICI2_HORVU P01053 A951282 2CI2 V79A 6.3 25 -1.51 -1 I 84 Coil 39.4 BIOCHEMISTRY_34,_5718-5724_(1995)_PMID:_7727432 
1887 Chymotrypsin_inhibitor Barley EIBH2A ICI2_HORVU P01053 A951282 2CI2 V79G 6.3 25 -3.24 -1 I 84 Coil 39.4 BIOCHEMISTRY_34,_5718-5724_(1995)_PMID:_7727432 
1885 Chymotrypsin_inhibitor Barley EIBH2A ICI2_HORVU P01053 A951282 2CI2 V79T 6.3 25 -0.38 -1 I 84 Coil 39.4 BIOCHEMISTRY_34,_5718-5724_(1995)_PMID:_7727432 
1889 Chymotrypsin_inhibitor Barley EIBH2A ICI2_HORVU P01053 A951282 2CI2 V82A 6.3 25 -1.45 -1 I 84 Helix 17.8 BIOCHEMISTRY_34,_5718-5724_(1995)_PMID:_7727432 
1890 Chymotrypsin_inhibitor Barley EIBH2A ICI2_HORVU P01053 A951282 2CI2 V82G 6.3 25 -3.5 -1 I 84 Helix 17.8 BIOCHEMISTRY_34,_5718-5724_(1995)_PMID:_7727432 
1888 Chymotrypsin_inhibitor Barley EIBH2A ICI2_HORVU P01053 A951282 2CI2 V82T 6.3 25 -1.15 -1 I 84 Helix 17.8 BIOCHEMISTRY_34,_5718-5724_(1995)_PMID:_7727432 
26037 Ribose-binding_protein Escherichia_coli JGECR RBSB_ECOLI P02925 null 2DRI A188C 7.6 25 -1.8 -1 null 271 null null PROC_NATL_ACAD_SCI_U_S_A_107,_4908-4913_(2010) 
26036 Ribose-binding_protein Escherichia_coli JGECR RBSB_ECOLI P02925 null 2DRI L62C 7.6 25 -2.7 -1 null 271 null null PROC_NATL_ACAD_SCI_U_S_A_107,_4908-4913_(2010) 
16297 Protein_G Synthetic null null null null 2GB1 G41C 7 46.85 1.27 1 _ null null null BIOCHEMISTRY_38,_3228-3234_(1999)_PMID:_10079065 N40+SS16ox:_N-terminal_fragment_1-40_and_the_oxidised_form_of_SS16ox_(fragment_41-56)._added:_N40_was_biotinylated_with_two_additional_glycine_in_the_N-turminus.
15486 HPr Bacillus_subtilis null null null P08877 2HPR G49A 7 25 0.8 1 0 null Helix 18.7 J_MOL_BIOL_321,_355-362_(2002)_PMID:_12144791 The_ddG_values_at_25_C_was_calculated_by_assuming_dCp=1.17_kcal/mol/K_(dCp_of_the_wild_type_bsHPr).
15485 HPr Bacillus_subtilis null null null P08877 2HPR G49E 7 25 1.4 1 0 null Helix 18.7 J_MOL_BIOL_321,_355-362_(2002)_PMID:_12144791 The_ddG_values_at_25_C_was_calculated_by_assuming_dCp=1.17_kcal/mol/K_(dCp_of_the_wild_type_bsHPr).
15484 HPr Bacillus_subtilis null null null P08877 2HPR G49K 7 25 -1 -1 0 null h 18.7 J_MOL_BIOL_321,_355-362_(2002)_PMID:_12144791 The_ddG_values_at_25_C_was_calculated_by_assuming_dCp=1.17_kcal/mol/K_(dCp_of_the_wild_type_bsHPr).
13529 Lysozyme Bacteriophage_T4 LZBPT4 LYS_BPT4 P00720 A963444 2LZM A129L 5.4 65.3 -1.3 -1 0 164 Helix 0 J_MOL_BIOL_259,_542-559_(1996)_PMID:_8676387 ddG_and_dTm_are_relative_to_cysteine-free_pseudo_wild_type_lysozyme,
13657 Lysozyme Bacteriophage_T4 LZBPT4 LYS_BPT4 P00720 A890295 2LZM A129V 2.8 52.1 -0.7 -1 0 164 Helix 0 PROC_NATL_ACAD_SCI_U_S_A_86,_8237-8241_(1989)_PMID:_2682639 
13565 Lysozyme Bacteriophage_T4 LZBPT4 LYS_BPT4 P00720 A930490 2LZM A130S 3 51.55 -1 -1 0 164 Helix 7.2 BIOCHEMISTRY_32,_11363-11373_(1993)_PMID:_8218201 ddG_and_dTm_are_relative_to_cysteine-free_pseudo_wild_type_lysozyme,
13566 Lysozyme Bacteriophage_T4 LZBPT4 LYS_BPT4 P00720 A930490 2LZM A134S 3 51.55 -0.1 -1 0 164 Helix 29 BIOCHEMISTRY_32,_11363-11373_(1993)_PMID:_8218201 ddG_and_dTm_are_relative_to_cysteine-free_pseudo_wild_type_lysozyme,
13688 Lysozyme Bacteriophage_T4 LZBPT4 LYS_BPT4 P00720 A880001 2LZM A146T 6.5 70 -1.5 -1 0 164 Helix 0 PROC_NATL_ACAD_SCI_U_S_A_85,_401-405_(1988)_PMID:_3277175 All_measurements_are_with_0.2M_KCl
14107 Lysozyme Bacteriophage_T4 LZBPT4 LYS_BPT4 P00720 null 2LZM A160T 6 65.5 -1.65 -1 0 164 Turn 16.4 BIOPOLYMERS_26,_1859-1877_(1987)_PMID:_3689874 ddG_=_dTm*dS
13509 Lysozyme Bacteriophage_T4 LZBPT4 LYS_BPT4 P00720 A930482 2LZM A41D 5.4 65.15 0.29 1 0 164 Helix 39 PROTEIN_SCI_2,_2217-2225_(1993)_PMID:_7507755 ddG_and_dTm_are_relative_to_cysteine-free_pseudo_wild_type_lysozyme,
13558 Lysozyme Bacteriophage_T4 LZBPT4 LYS_BPT4 P00720 A930490 2LZM A41S 3 51.55 -0.6 -1 0 164 Helix 39 BIOCHEMISTRY_32,_11363-11373_(1993)_PMID:_8218201 ddG_and_dTm_are_relative_to_cysteine-free_pseudo_wild_type_lysozyme,
13759 Lysozyme Bacteriophage_T4 LZBPT4 LYS_BPT4 P00720 A952188 2LZM A41V 5.4 66.51 0.3 1 0 164 Helix 39 PROTEIN_ENG_8,_1017-1022_(1995)_PMID:_8771182 
14041 Lysozyme Bacteriophage_T4 LZBPT4 LYS_BPT4 P00720 A940726 2LZM A42K 5.45 53 -3.7 -1 0 164 Helix 0 J_MOL_BIOL_236,_869-886_(1994)_PMID:_8114100 ddG_and_dTm_are_relative_to_cysteine-free_pseudo_wild_type_lysozyme,_1L63_(C54T,_C97A)
13559 Lysozyme Bacteriophage_T4 LZBPT4 LYS_BPT4 P00720 A930490 2LZM A42S 3 51.55 -2.3 -1 0 164 Helix 0 BIOCHEMISTRY_32,_11363-11373_(1993)_PMID:_8218201 ddG_and_dTm_are_relative_to_cysteine-free_pseudo_wild_type_lysozyme,
13560 Lysozyme Bacteriophage_T4 LZBPT4 LYS_BPT4 P00720 A930490 2LZM A49S 3 51.55 -0.5 -1 0 164 Helix 47.3 BIOCHEMISTRY_32,_11363-11373_(1993)_PMID:_8218201 ddG_and_dTm_are_relative_to_cysteine-free_pseudo_wild_type_lysozyme,
13561 Lysozyme Bacteriophage_T4 LZBPT4 LYS_BPT4 P00720 A930490 2LZM A73S 3 51.55 -0.4 -1 0 164 Helix 51 BIOCHEMISTRY_32,_11363-11373_(1993)_PMID:_8218201 ddG_and_dTm_are_relative_to_cysteine-free_pseudo_wild_type_lysozyme,
13582 Lysozyme Bacteriophage_T4 LZBPT4 LYS_BPT4 P00720 A921427 2LZM A74P 6.5 62.9 -4.6 -1 0 164 Helix 8.6 J_BIOL_CHEM_267,_2393-2399_(1992)_PMID:_1733941 ddG_and_dTm_are_relative_to_cysteine-free_pseudo_wild_type_lysozyme,
9913618 Lysozyme Bacteriophage_T4 LZBPT4 LYS_BPT4 P00720 A870291 2LZM A82P 6.5 64.7 0.8 1 0 164 Helix 89.5 PROC_NATL_ACAD_SCI_U_S_A_84,_6663-6667_(1987)_PMID:_3477797 
13562 Lysozyme Bacteriophage_T4 LZBPT4 LYS_BPT4 P00720 A930490 2LZM A82S 3 51.55 -0.3 -1 0 164 Helix 89.5 BIOCHEMISTRY_32,_11363-11373_(1993)_PMID:_8218201 ddG_and_dTm_are_relative_to_cysteine-free_pseudo_wild_type_lysozyme,
13250 Lysozyme Bacteriophage_T4 LZBPT4 LYS_BPT4 P00720 A921426 2LZM A93P 6.5 64.7 0.1 1 0 164 Helix 75.9 BIOPOLYMERS_32,_1431-1441_(1992)_PMID:_1457724 
13563 Lysozyme Bacteriophage_T4 LZBPT4 LYS_BPT4 P00720 A930490 2LZM A93S 3 51.55 -0.2 -1 0 164 Helix 75.9 BIOCHEMISTRY_32,_11363-11373_(1993)_PMID:_8218201 ddG_and_dTm_are_relative_to_cysteine-free_pseudo_wild_type_lysozyme,
13512 Lysozyme Bacteriophage_T4 LZBPT4 LYS_BPT4 P00720 A930482 2LZM A93T 5.4 65.15 0.06 1 0 164 Helix 75.9 PROTEIN_SCI_2,_2217-2225_(1993)_PMID:_7507755 ddG_and_dTm_are_relative_to_cysteine-free_pseudo_wild_type_lysozyme,
13564 Lysozyme Bacteriophage_T4 LZBPT4 LYS_BPT4 P00720 A930490 2LZM A98S 3 51.55 -2.5 -1 0 164 Helix 0 BIOCHEMISTRY_32,_11363-11373_(1993)_PMID:_8218201 ddG_and_dTm_are_relative_to_cysteine-free_pseudo_wild_type_lysozyme,
13851 Lysozyme Bacteriophage_T4 LZBPT4 LYS_BPT4 P00720 null 2LZM A98V 3 40 -4.9 -1 0 164 Helix 0 J_MOL_BIOL_221,_647-667_(1991)_PMID:_1920439 
13686 Lysozyme Bacteriophage_T4 LZBPT4 LYS_BPT4 P00720 A880001 2LZM C54T 6.5 70 0.3 1 0 164 Turn 3.7 PROC_NATL_ACAD_SCI_U_S_A_85,_401-405_(1988)_PMID:_3277175 All_measurements_are_with_0.2M_KCl
13685 Lysozyme Bacteriophage_T4 LZBPT4 LYS_BPT4 P00720 A880001 2LZM C54V 6.5 70 -0.7 -1 0 164 Turn 3.7 PROC_NATL_ACAD_SCI_U_S_A_85,_401-405_(1988)_PMID:_3277175 All_measurements_are_with_0.2M_KCl
13786 Lysozyme Bacteriophage_T4 LZBPT4 LYS_BPT4 P00720 A952178 2LZM D20A 5.4 65.1 -0.3 -1 0 164 Sheet 46.2 PROC_NATL_ACAD_SCI_U_S_A_92,_452-456_(1995)_PMID:_7831309 ddG_and_dTm_are_relative_to_cysteine-free_pseudo_wild_type_lysozyme,
13783 Lysozyme Bacteriophage_T4 LZBPT4 LYS_BPT4 P00720 A952178 2LZM D20N 5.4 65.1 1.3 1 0 164 Sheet 46.2 PROC_NATL_ACAD_SCI_U_S_A_92,_452-456_(1995)_PMID:_7831309 ddG_and_dTm_are_relative_to_cysteine-free_pseudo_wild_type_lysozyme,
13785 Lysozyme Bacteriophage_T4 LZBPT4 LYS_BPT4 P00720 A952178 2LZM D20S 5.4 65.1 0.7 1 0 164 Sheet 46.2 PROC_NATL_ACAD_SCI_U_S_A_92,_452-456_(1995)_PMID:_7831309 ddG_and_dTm_are_relative_to_cysteine-free_pseudo_wild_type_lysozyme,
13784 Lysozyme Bacteriophage_T4 LZBPT4 LYS_BPT4 P00720 A952178 2LZM D20T 5.4 65.1 0.9 1 0 164 Sheet 46.2 PROC_NATL_ACAD_SCI_U_S_A_92,_452-456_(1995)_PMID:_7831309 ddG_and_dTm_are_relative_to_cysteine-free_pseudo_wild_type_lysozyme,
13502 Lysozyme Bacteriophage_T4 LZBPT4 LYS_BPT4 P00720 A921418 2LZM D47A 6.7 62.2 -0.95 -1 0 164 Helix 35.6 PROC_NATL_ACAD_SCI_U_S_A_89,_3751-3755_(1992)_PMID:_1570293 ddG_and_dTm_are_relative_to_cysteine-free_pseudo_wild_type_lysozyme,
13581 Lysozyme Bacteriophage_T4 LZBPT4 LYS_BPT4 P00720 A921427 2LZM D72P 6.5 63.4 -2.7 -1 0 164 Helix 69 J_BIOL_CHEM_267,_2393-2399_(1992)_PMID:_1733941 ddG_and_dTm_are_relative_to_cysteine-free_pseudo_wild_type_lysozyme,
25051 Lysozyme Bacteriophage_T4 LZBPT4 LYS_BPT4 P00720 null 2LZM D89A 5.35 58 -0.5 -1 _ 164 Helix 71.7 PROTEIN_SCI_18,_871-880_(2009)_PMID:_19384988 
13969 Lysozyme Bacteriophage_T4 LZBPT4 LYS_BPT4 P00720 A911115 2LZM D92N 6.7 62.4 -1.4 -1 0 164 Coil 63.2 BIOCHEMISTRY_30,_9816-9828_(1991)_PMID:_1911773 ddG_and_dTm_are_relative_to_cysteine-free_pseudo_wild_type_lysozyme,
14333 Lysozyme Bacteriophage_T4 LZBPT4 LYS_BPT4 P00720 A992252 2LZM E108V 5.4 65.2 0.7 1 0 164 Helix 48.8 J_MOL_BIOL_292,_1111-1120_(1999)_PMID:_10512706 ddG_and_dTm_are_relative_to_cysteine-free_pseudo_wild_type
13770 Lysozyme Bacteriophage_T4 LZBPT4 LYS_BPT4 P00720 A952178 2LZM E11A 5.4 66.48 1.1 1 0 164 Helix 33 PROC_NATL_ACAD_SCI_U_S_A_92,_452-456_(1995)_PMID:_7831309 
13768 Lysozyme Bacteriophage_T4 LZBPT4 LYS_BPT4 P00720 A952178 2LZM E11F 5.4 66.48 1.7 1 0 164 Helix 33 PROC_NATL_ACAD_SCI_U_S_A_92,_452-456_(1995)_PMID:_7831309 
13781 Lysozyme Bacteriophage_T4 LZBPT4 LYS_BPT4 P00720 A952178 2LZM E11H 5.4 65.1 0.1 1 0 164 Helix 33 PROC_NATL_ACAD_SCI_U_S_A_92,_452-456_(1995)_PMID:_7831309 ddG_and_dTm_are_relative_to_cysteine-free_pseudo_wild_type_lysozyme,
13769 Lysozyme Bacteriophage_T4 LZBPT4 LYS_BPT4 P00720 A952178 2LZM E11M 5.4 66.48 1.6 1 0 164 Helix 33 PROC_NATL_ACAD_SCI_U_S_A_92,_452-456_(1995)_PMID:_7831309 
13782 Lysozyme Bacteriophage_T4 LZBPT4 LYS_BPT4 P00720 A952178 2LZM E11N 5.4 65.1 -0.1 -1 0 164 Helix 33 PROC_NATL_ACAD_SCI_U_S_A_92,_452-456_(1995)_PMID:_7831309 ddG_and_dTm_are_relative_to_cysteine-free_pseudo_wild_type_lysozyme,
13619 Lysozyme Bacteriophage_T4 LZBPT4 LYS_BPT4 P00720 A921419 2LZM E128A 2.02 40.75 0.16 1 0 164 Helix 86.7 PROTEIN_SCI_1,_761-776_(1992)_PMID:_1304917 all_measurements_are_with_0.2M_KCl
11783 Lysozyme Bacteriophage_T4 LZBPT4 LYS_BPT4 P00720 null 2LZM E128K 3 47 -1.16 -1 0 164 Helix 86.7 J_MOL_BIOL_175,_195-212_(1984)_PMID:_6726809 dG_was_measured_at_47_degrees_C
13506 Lysozyme Bacteriophage_T4 LZBPT4 LYS_BPT4 P00720 A930482 2LZM E22K 5.4 65.15 0.57 1 0 164 Turn 83.8 PROTEIN_SCI_2,_2217-2225_(1993)_PMID:_7507755 ddG_and_dTm_are_relative_to_cysteine-free_pseudo_wild_type_lysozyme,
13500 Lysozyme Bacteriophage_T4 LZBPT4 LYS_BPT4 P00720 A921418 2LZM E45A 6.7 62.2 0.01 1 0 164 Helix 53.4 PROC_NATL_ACAD_SCI_U_S_A_89,_3751-3755_(1992)_PMID:_1570293 ddG_and_dTm_are_relative_to_cysteine-free_pseudo_wild_type_lysozyme,
13833 Lysozyme Bacteriophage_T4 LZBPT4 LYS_BPT4 P00720 A930487 2LZM F153A 5.7 64.88 -3.8 -1 0 164 Helix 0.1 J_MOL_BIOL_229,_747-769_(1993)_PMID:_8433369 ddG_and_dTm_are_relative_to_cysteine-free_pseudo_wild_type_lysozyme,
13835 Lysozyme Bacteriophage_T4 LZBPT4 LYS_BPT4 P00720 A930487 2LZM F153I 5.7 64.88 -0.2 -1 0 164 Helix 0.1 J_MOL_BIOL_229,_747-769_(1993)_PMID:_8433369 ddG_and_dTm_are_relative_to_cysteine-free_pseudo_wild_type_lysozyme,_1L63_(C54T,_C97A)
13836 Lysozyme Bacteriophage_T4 LZBPT4 LYS_BPT4 P00720 A930487 2LZM F153L 5.7 64.88 0.3 1 0 164 Helix 0.1 J_MOL_BIOL_229,_747-769_(1993)_PMID:_8433369 ddG_and_dTm_are_relative_to_cysteine-free_pseudo_wild_type_lysozyme,_1L63_(C54T,_C97A)
13837 Lysozyme Bacteriophage_T4 LZBPT4 LYS_BPT4 P00720 A930487 2LZM F153M 5.7 64.88 -0.6 -1 0 164 Helix 0.1 J_MOL_BIOL_229,_747-769_(1993)_PMID:_8433369 ddG_and_dTm_are_relative_to_cysteine-free_pseudo_wild_type_lysozyme,_1L63_(C54T,_C97A)
13834 Lysozyme Bacteriophage_T4 LZBPT4 LYS_BPT4 P00720 A930487 2LZM F153V 5.7 64.88 -1.8 -1 0 164 Helix 0.1 J_MOL_BIOL_229,_747-769_(1993)_PMID:_8433369 ddG_and_dTm_are_relative_to_cysteine-free_pseudo_wild_type_lysozyme,_1L63_(C54T,_C97A)
14177 Lysozyme Bacteriophage_T4 LZBPT4 LYS_BPT4 P00720 A982170 2LZM F67A 3 51.65 -1.9 -1 0 164 Helix 10.5 PROTEIN_SCI_7,_158-177_(1998)_PMID:_9514271 ddG_and_dTm_are_relative_to_cysteine-free_pseudo_wild_type
13251 Lysozyme Bacteriophage_T4 LZBPT4 LYS_BPT4 P00720 A921426 2LZM G113A 6.5 64.7 0.3 1 0 164 Helix 58.1 BIOPOLYMERS_32,_1431-1441_(1992)_PMID:_1457724 
13513 Lysozyme Bacteriophage_T4 LZBPT4 LYS_BPT4 P00720 A930482 2LZM G113E 5.4 65.15 0.3 1 0 164 Helix 58.1 PROTEIN_SCI_2,_2217-2225_(1993)_PMID:_7507755 ddG_and_dTm_are_relative_to_cysteine-free_pseudo_wild_type_lysozyme,
13691 Lysozyme Bacteriophage_T4 LZBPT4 LYS_BPT4 P00720 A870146 2LZM G156D 6.5 64.7 -2.3 -1 0 164 Coil 18 J_BIOL_CHEM_262,_16858-16864_(1987)_PMID:_3680274 
17234 Lysozyme Bacteriophage_T4 LZBPT4 LYS_BPT4 P00720 null 2LZM G28A 3.02 51.6 -2 -1 _ 164 Sheet 0.2 PROTEIN_SCI_13,_2716-2724_(2004)_PMID:_15340171 1_mM_EDTA_was_added_in_the_experiment._Data_are_relative_to_pseudo_wild_type_protein.
13771 Lysozyme Bacteriophage_T4 LZBPT4 LYS_BPT4 P00720 A952178 2LZM G30A 5.4 66.48 0.1 1 0 164 Turn 17.3 PROC_NATL_ACAD_SCI_U_S_A_92,_452-456_(1995)_PMID:_7831309 
13772 Lysozyme Bacteriophage_T4 LZBPT4 LYS_BPT4 P00720 A952178 2LZM G30F 5.4 66.48 -1.5 -1 0 164 Turn 17.3 PROC_NATL_ACAD_SCI_U_S_A_92,_452-456_(1995)_PMID:_7831309 
9913617 Lysozyme Bacteriophage_T4 LZBPT4 LYS_BPT4 P00720 A870291 2LZM G77A 6.5 64.7 0.4 1 0 164 Helix 3.8 PROC_NATL_ACAD_SCI_U_S_A_84,_6663-6667_(1987)_PMID:_3477797 
14245 Lysozyme Bacteriophage_T4 LZBPT4 LYS_BPT4 P00720 null 2LZM H31N 5.5 66 -4 -1 0 164 Sheet 34.2 BIOCHEMISTRY_29,_2403-2408_(1990)_PMID:_2337607 dTm_and_ddG_values_are_relative_to_pseudo_wild_type
13522 Lysozyme Bacteriophage_T4 LZBPT4 LYS_BPT4 P00720 A963447 2LZM I100M 5.42 65.3 -1.6 -1 0 164 Helix 9 PROC_NATL_ACAD_SCI_U_S_A_93,_12155-12158_(1996)_PMID:_8901549 ddG_and_dTm_are_relative_to_cysteine-free_pseudo_wild_type_lysozyme,
16619 Lysozyme Bacteriophage_T4 LZBPT4 LYS_BPT4 P00720 null 2LZM I100V 5.35 61 -0.4 -1 _ 164 Helix 9 J_MOL_BIOL_332,_741-756_(2003)_PMID:_12963380 ddG_value_is_relative_to_pseudo_wild_type_(C54T,_C97A).
14163 Lysozyme Bacteriophage_T4 LZBPT4 LYS_BPT4 P00720 A982170 2LZM I27A 3 51.65 -3.1 -1 0 164 Sheet 0 PROTEIN_SCI_7,_158-177_(1998)_PMID:_9514271 ddG_and_dTm_are_relative_to_cysteine-free_pseudo_wild_type
14164 Lysozyme Bacteriophage_T4 LZBPT4 LYS_BPT4 P00720 A982170 2LZM I29A 3 51.65 -2.6 -1 0 164 Turn 3.9 PROTEIN_SCI_7,_158-177_(1998)_PMID:_9514271 ddG_and_dTm_are_relative_to_cysteine-free_pseudo_wild_type
13679 Lysozyme Bacteriophage_T4 LZBPT4 LYS_BPT4 P00720 A880003 2LZM I3A 6.5 64.7 -0.7 -1 0 164 Helix 19.8 NATURE_334,_406-410_(1988)_PMID:_3405287 
13684 Lysozyme Bacteriophage_T4 LZBPT4 LYS_BPT4 P00720 A880003 2LZM I3D 6.5 64.7 -3.2 -1 0 164 Helix 19.8 NATURE_334,_406-410_(1988)_PMID:_3405287 
13683 Lysozyme Bacteriophage_T4 LZBPT4 LYS_BPT4 P00720 A880003 2LZM I3E 6.5 64.7 -2 -1 0 164 Helix 19.8 NATURE_334,_406-410_(1988)_PMID:_3405287 
13673 Lysozyme Bacteriophage_T4 LZBPT4 LYS_BPT4 P00720 A880003 2LZM I3F 6.5 64.7 -1.1 -1 0 164 Helix 19.8 NATURE_334,_406-410_(1988)_PMID:_3405287 
13682 Lysozyme Bacteriophage_T4 LZBPT4 LYS_BPT4 P00720 A880003 2LZM I3G 6.5 64.7 -2.1 -1 0 164 Helix 19.8 NATURE_334,_406-410_(1988)_PMID:_3405287 
13674 Lysozyme Bacteriophage_T4 LZBPT4 LYS_BPT4 P00720 A880003 2LZM I3L 6.5 64.7 0.4 1 0 164 Helix 19.8 NATURE_334,_406-410_(1988)_PMID:_3405287 
13676 Lysozyme Bacteriophage_T4 LZBPT4 LYS_BPT4 P00720 A880003 2LZM I3M 6.5 64.7 -0.9 -1 0 164 Helix 19.8 NATURE_334,_406-410_(1988)_PMID:_3405287 
13726 Lysozyme Bacteriophage_T4 LZBPT4 LYS_BPT4 P00720 A921423 2LZM I3P 3 53.56 -2.53 -1 0 164 Helix 19.8 BIOCHEMISTRY_31,_10699-10702_(1992)_PMID:_1420185 
13681 Lysozyme Bacteriophage_T4 LZBPT4 LYS_BPT4 P00720 A880003 2LZM I3S 6.5 64.7 -1.7 -1 0 164 Helix 19.8 NATURE_334,_406-410_(1988)_PMID:_3405287 
13680 Lysozyme Bacteriophage_T4 LZBPT4 LYS_BPT4 P00720 A880003 2LZM I3T 6.5 64.7 -2.3 -1 0 164 Helix 19.8 NATURE_334,_406-410_(1988)_PMID:_3405287 
13675 Lysozyme Bacteriophage_T4 LZBPT4 LYS_BPT4 P00720 A880003 2LZM I3V 6.5 64.7 -0.4 -1 0 164 Helix 19.8 NATURE_334,_406-410_(1988)_PMID:_3405287 
13671 Lysozyme Bacteriophage_T4 LZBPT4 LYS_BPT4 P00720 A880003 2LZM I3W 6.5 64.7 -2.8 -1 0 164 Helix 19.8 NATURE_334,_406-410_(1988)_PMID:_3405287 
13672 Lysozyme Bacteriophage_T4 LZBPT4 LYS_BPT4 P00720 A880003 2LZM I3Y 6.5 64.7 -2.3 -1 0 164 Helix 19.8 NATURE_334,_406-410_(1988)_PMID:_3405287 
14166 Lysozyme Bacteriophage_T4 LZBPT4 LYS_BPT4 P00720 A982170 2LZM I58A 3 51.65 -3.2 -1 0 164 Sheet 4.1 PROTEIN_SCI_7,_158-177_(1998)_PMID:_9514271 ddG_and_dTm_are_relative_to_cysteine-free_pseudo_wild_type
11420 Lysozyme Bacteriophage_T4 LZBPT4 LYS_BPT4 P00720 C013209 2LZM I58T 5.4 59 -3.4 -1 0 164 Coil 4.1 PROTEIN_SCI_10_1067-1078_(2001)_PMID:_11316887 All_data_are_with_respect_to_cysteine-free_pseudo_wild_type
13518 Lysozyme Bacteriophage_T4 LZBPT4 LYS_BPT4 P00720 A963447 2LZM I78M 5.42 65.3 -1.5 -1 0 164 Helix 0 PROC_NATL_ACAD_SCI_U_S_A_93,_12155-12158_(1996)_PMID:_8901549 ddG_and_dTm_are_relative_to_cysteine-free_pseudo_wild_type_lysozyme,
16616 Lysozyme Bacteriophage_T4 LZBPT4 LYS_BPT4 P00720 null 2LZM I78V 5.35 61 -0.8 -1 _ 164 Helix 0 J_MOL_BIOL_332,_741-756_(2003)_PMID:_12963380 ddG_value_is_relative_to_pseudo_wild_type_(C54T,_C97A).
13653 Lysozyme Bacteriophage_T4 LZBPT4 LYS_BPT4 P00720 null 2LZM K124G 6.5 64.7 -0.1 -1 0 164 Coil 103.9 J_MOL_BIOL_210,_181-193_(1989)_PMID:_2511328 The_measurments_are_with_0.2M_KCl
8364 Lysozyme Bacteriophage_T4 LZBPT4 LYS_BPT4 P00720 null 2LZM K135E 5.3 25 -1 -1 0 164 Turn 147.8 PROTEIN_SCI_9,_1395-1398_(2000)_PMID:_10933506 
8365 Lysozyme Bacteriophage_T4 LZBPT4 LYS_BPT4 P00720 null 2LZM K147E 5.3 25 -0.7 -1 0 164 Helix 90.3 PROTEIN_SCI_9,_1395-1398_(2000)_PMID:_10933506 
13476 Lysozyme Bacteriophage_T4 LZBPT4 LYS_BPT4 P00720 A910951 2LZM K16E 5.3 66.7 0.5 1 0 164 Sheet 120.1 J_MOL_BIOL_221,_873-887_(1991)_PMID:_1942034 
13498 Lysozyme Bacteriophage_T4 LZBPT4 LYS_BPT4 P00720 A921418 2LZM K43A 6.7 62.2 -1.03 -1 0 164 Helix 48 PROC_NATL_ACAD_SCI_U_S_A_89,_3751-3755_(1992)_PMID:_1570293 ddG_and_dTm_are_relative_to_cysteine-free_pseudo_wild_type_lysozyme,
13503 Lysozyme Bacteriophage_T4 LZBPT4 LYS_BPT4 P00720 A921418 2LZM K48A 6.7 62.2 -0.56 -1 0 164 Helix 151.1 PROC_NATL_ACAD_SCI_U_S_A_89,_3751-3755_(1992)_PMID:_1570293 ddG_and_dTm_are_relative_to_cysteine-free_pseudo_wild_type_lysozyme,
13317 Lysozyme Bacteriophage_T4 LZBPT4 LYS_BPT4 P00720 A910649 2LZM K60H 6.5 63 -0.1 -1 0 164 Helix 107 BIOCHEMISTRY_30,_7142-7153_(1991)_PMID:_1854726 
13247 Lysozyme Bacteriophage_T4 LZBPT4 LYS_BPT4 P00720 A921426 2LZM K60P 6.5 64.7 0 1 0 164 Helix 107.7 BIOPOLYMERS_32,_1431-1441_(1992)_PMID:_1457724 
13322 Lysozyme Bacteriophage_T4 LZBPT4 LYS_BPT4 P00720 A910649 2LZM K83H 6.5 63 -0.4 -1 0 164 Helix 132 BIOCHEMISTRY_30,_7142-7153_(1991)_PMID:_1854726 
25050 Lysozyme Bacteriophage_T4 LZBPT4 LYS_BPT4 P00720 null 2LZM K85A 5.35 58 -0.6 -1 _ 164 Helix 84.1 PROTEIN_SCI_18,_871-880_(2009)_PMID:_19384988 
16617 Lysozyme Bacteriophage_T4 LZBPT4 LYS_BPT4 P00720 null 2LZM L118I 5.35 61 -1.2 -1 _ 164 Helix 9.7 J_MOL_BIOL_332,_741-756_(2003)_PMID:_12963380 ddG_value_is_relative_to_pseudo_wild_type_(C54T,_C97A).
13524 Lysozyme Bacteriophage_T4 LZBPT4 LYS_BPT4 P00720 A963447 2LZM L118M 5.42 65.3 -0.7 -1 0 164 Helix 9.7 PROC_NATL_ACAD_SCI_U_S_A_93,_12155-12158_(1996)_PMID:_8901549 ddG_and_dTm_are_relative_to_cysteine-free_pseudo_wild_type_lysozyme,
13525 Lysozyme Bacteriophage_T4 LZBPT4 LYS_BPT4 P00720 A963447 2LZM L121M 5.42 65.3 -0.8 -1 0 164 Helix 0.2 PROC_NATL_ACAD_SCI_U_S_A_93,_12155-12158_(1996)_PMID:_8901549 ddG_and_dTm_are_relative_to_cysteine-free_pseudo_wild_type_lysozyme,
13461 Lysozyme Bacteriophage_T4 LZBPT4 LYS_BPT4 P00720 A921431 2LZM L133A 3.01 51.8 -4.3 -1 0 164 Helix 0.8 SCIENCE_255,_178-183_(1992)_PMID:_1553543 ddG_and_dTm_are_relative_to_cysteine-free_pseudo_wild_type_lysozyme,
13633 Lysozyme Bacteriophage_T4 LZBPT4 LYS_BPT4 P00720 A910952 2LZM L133D 6.5 61.9 -5.7 -1 0 164 Helix 0.8 BIOCHEMISTRY_30,_11521-11529_(1991)_PMID:_1747370 ddG_and_dTm_are_relative_to_cysteine-free_pseudo_wild_type_lysozyme,
16625 Lysozyme Bacteriophage_T4 LZBPT4 LYS_BPT4 P00720 null 2LZM L133F 5.35 61 -0.3 -1 _ 164 Helix 0.8 J_MOL_BIOL_332,_741-756_(2003)_PMID:_12963380 ddG_value_is_relative_to_pseudo_wild_type_(C54T,_C97A).
13526 Lysozyme Bacteriophage_T4 LZBPT4 LYS_BPT4 P00720 A963447 2LZM L133M 5.42 65.3 -0.4 -1 0 164 Helix 0.8 PROC_NATL_ACAD_SCI_U_S_A_93,_12155-12158_(1996)_PMID:_8901549 ddG_and_dTm_are_relative_to_cysteine-free_pseudo_wild_type_lysozyme,
14039 Lysozyme Bacteriophage_T4 LZBPT4 LYS_BPT4 P00720 A940726 2LZM L39A 5.45 53 -0.9 -1 0 164 Helix 82.2 J_MOL_BIOL_236,_869-886_(1994)_PMID:_8114100 ddG_and_dTm_are_relative_to_cysteine-free_pseudo_wild_type_lysozyme,_1L63_(C54T,_C97A)
13501 Lysozyme Bacteriophage_T4 LZBPT4 LYS_BPT4 P00720 A921418 2LZM L46A 6.7 62.2 -1.86 -1 0 164 Helix 0 PROC_NATL_ACAD_SCI_U_S_A_89,_3751-3755_(1992)_PMID:_1570293 ddG_and_dTm_are_relative_to_cysteine-free_pseudo_wild_type_lysozyme,
13519 Lysozyme Bacteriophage_T4 LZBPT4 LYS_BPT4 P00720 A963447 2LZM L84M 5.42 65.3 -1.9 -1 0 164 Helix 0 PROC_NATL_ACAD_SCI_U_S_A_93,_12155-12158_(1996)_PMID:_8901549 ddG_and_dTm_are_relative_to_cysteine-free_pseudo_wild_type_lysozyme,
13520 Lysozyme Bacteriophage_T4 LZBPT4 LYS_BPT4 P00720 A963447 2LZM L91M 5.42 65.3 -0.8 -1 0 164 Coil 5.2 PROC_NATL_ACAD_SCI_U_S_A_93,_12155-12158_(1996)_PMID:_8901549 ddG_and_dTm_are_relative_to_cysteine-free_pseudo_wild_type_lysozyme,
13828 Lysozyme Bacteriophage_T4 LZBPT4 LYS_BPT4 P00720 A930487 2LZM L99A 5.7 64.88 -4.5 -1 0 164 Helix 0 J_MOL_BIOL_229,_747-769_(1993)_PMID:_8433369 ddG_and_dTm_are_relative_to_cysteine-free_pseudo_wild_type_lysozyme,
13832 Lysozyme Bacteriophage_T4 LZBPT4 LYS_BPT4 P00720 A930487 2LZM L99F 5.7 64.88 -0.3 -1 0 164 Helix 0 J_MOL_BIOL_229,_747-769_(1993)_PMID:_8433369 ddG_and_dTm_are_relative_to_cysteine-free_pseudo_wild_type_lysozyme,
14336 Lysozyme Bacteriophage_T4 LZBPT4 LYS_BPT4 P00720 A992252 2LZM L99G 5.4 65.2 -6.3 -1 0 164 Helix 0 J_MOL_BIOL_292,_1111-1120_(1999)_PMID:_10512706 ddG_and_dTm_are_relative_to_cysteine-free_pseudo_wild_type_lysozyme,_1L63_(C54T,_C97A)
13830 Lysozyme Bacteriophage_T4 LZBPT4 LYS_BPT4 P00720 A930487 2LZM L99I 5.7 64.88 -1.5 -1 0 164 Helix 0 J_MOL_BIOL_229,_747-769_(1993)_PMID:_8433369 ddG_and_dTm_are_relative_to_cysteine-free_pseudo_wild_type_lysozyme,
13831 Lysozyme Bacteriophage_T4 LZBPT4 LYS_BPT4 P00720 A930487 2LZM L99M 5.7 64.88 -0.6 -1 0 164 Helix 0 J_MOL_BIOL_229,_747-769_(1993)_PMID:_8433369 ddG_and_dTm_are_relative_to_cysteine-free_pseudo_wild_type_lysozyme,
13829 Lysozyme Bacteriophage_T4 LZBPT4 LYS_BPT4 P00720 A930487 2LZM L99V 5.7 64.88 -2 -1 0 164 Helix 0 J_MOL_BIOL_229,_747-769_(1993)_PMID:_8433369 ddG_and_dTm_are_relative_to_cysteine-free_pseudo_wild_type_lysozyme,
13632 Lysozyme Bacteriophage_T4 LZBPT4 LYS_BPT4 P00720 A910952 2LZM M102K 5.3 65.3 -6.9 -1 0 164 Helix 0.7 BIOCHEMISTRY_30,_11521-11529_(1991)_PMID:_1747370 ddG_and_dTm_are_relative_to_cysteine-free_pseudo_wild_type_lysozyme,
13598 Lysozyme Bacteriophage_T4 LZBPT4 LYS_BPT4 P00720 A921428 2LZM M102L 5.7 64.89 -0.82 -1 0 164 Helix 0.7 J_MOL_BIOL_224,_1143-1159_(1992)_PMID:_1569571 ddG_and_dTm_are_relative_to_cysteine-free_pseudo_wild_type_lysozyme,
13611 Lysozyme Bacteriophage_T4 LZBPT4 LYS_BPT4 P00720 null 2LZM M102V 3 47 -3 -1 0 164 Helix 0.7 J_MOL_BIOL_175,_195-212_(1984)_PMID:_6726809 dG_was_measured_at_47_degrees_C
16622 Lysozyme Bacteriophage_T4 LZBPT4 LYS_BPT4 P00720 null 2LZM M106I 5.35 61 0.2 1 _ 164 Helix 56.1 J_MOL_BIOL_332,_741-756_(2003)_PMID:_12963380 ddG_value_is_relative_to_pseudo_wild_type_(C54T,_C97A).
14187 Lysozyme Bacteriophage_T4 LZBPT4 LYS_BPT4 P00720 A983450 2LZM M106K 3 47 -3.4 -1 0 164 Helix 56.1 PROTEIN_SCI_7,_765-773_(1998)_PMID:_9541409 ddG_and_dTm_are_relative_to_cysteine-free_pseudo_wild_type
14185 Lysozyme Bacteriophage_T4 LZBPT4 LYS_BPT4 P00720 A983450 2LZM M106L 3 47 0.5 1 0 164 Helix 56.1 PROTEIN_SCI_7,_765-773_(1998)_PMID:_9541409 ddG_and_dTm_are_relative_to_cysteine-free_pseudo_wild_type
13540 Lysozyme Bacteriophage_T4 LZBPT4 LYS_BPT4 P00720 A952179 2LZM M120A 3.01 51.65 -0.2 -1 0 164 Helix 33 J_MOL_BIOL_246,_317-330_(1995)_PMID:_7869383 ddG_and_dTm_are_relative_to_cysteine-free_pseudo_wild_type_lysozyme,
14188 Lysozyme Bacteriophage_T4 LZBPT4 LYS_BPT4 P00720 A983450 2LZM M120K 3 47 -1.6 -1 0 164 Helix 33 PROTEIN_SCI_7,_765-773_(1998)_PMID:_9541409 ddG_and_dTm_are_relative_to_cysteine-free_pseudo_wild_type
14186 Lysozyme Bacteriophage_T4 LZBPT4 LYS_BPT4 P00720 A983450 2LZM M120L 3 47 0.5 1 0 164 Helix 33 PROTEIN_SCI_7,_765-773_(1998)_PMID:_9541409 ddG_and_dTm_are_relative_to_cysteine-free_pseudo_wild_type
16624 Lysozyme Bacteriophage_T4 LZBPT4 LYS_BPT4 P00720 null 2LZM M120Y 5.35 61 -0.1 -1 _ 164 Helix 33 J_MOL_BIOL_332,_741-756_(2003)_PMID:_12963380 ddG_value_is_relative_to_pseudo_wild_type_(C54T,_C97A).
14104 Lysozyme Bacteriophage_T4 LZBPT4 LYS_BPT4 P00720 null 2LZM M6I 6 65.5 -1.38 -1 0 164 Helix 0 BIOPOLYMERS_26,_1859-1877_(1987)_PMID:_3689874 ddG_=_dTm*dS
14184 Lysozyme Bacteriophage_T4 LZBPT4 LYS_BPT4 P00720 A983450 2LZM M6L 3 47 -2.8 -1 0 164 Helix 0 PROTEIN_SCI_7,_765-773_(1998)_PMID:_9541409 ddG_and_dTm_are_relative_to_cysteine-free_pseudo_wild_type
11421 Lysozyme Bacteriophage_T4 LZBPT4 LYS_BPT4 P00720 C013209 2LZM N101A 5.4 59 -1.5 -1 0 164 Helix 0.2 PROTEIN_SCI_10_1067-1078_(2001)_PMID:_11316887 All_data_are_with_respect_to_cysteine-free_pseudo_wild_type
13536 Lysozyme Bacteriophage_T4 LZBPT4 LYS_BPT4 P00720 A952179 2LZM N116A 3.01 51.65 0.17 1 0 164 Helix 76.7 J_MOL_BIOL_246,_317-330_(1995)_PMID:_7869383 ddG_and_dTm_are_relative_to_cysteine-free_pseudo_wild_type_lysozyme,
13302 Lysozyme Bacteriophage_T4 LZBPT4 LYS_BPT4 P00720 A911115 2LZM N116D 5.7 66.1 0.6 1 0 164 Helix 76.7 BIOCHEMISTRY_30,_9816-9828_(1991)_PMID:_1911773 
13777 Lysozyme Bacteriophage_T4 LZBPT4 LYS_BPT4 P00720 A952178 2LZM N132F 5.4 66.48 1.3 1 0 164 Helix 41 PROC_NATL_ACAD_SCI_U_S_A_92,_452-456_(1995)_PMID:_7831309 
13778 Lysozyme Bacteriophage_T4 LZBPT4 LYS_BPT4 P00720 A952178 2LZM N132I 5.4 66.48 1.2 1 0 164 Helix 41 PROC_NATL_ACAD_SCI_U_S_A_92,_452-456_(1995)_PMID:_7831309 
13776 Lysozyme Bacteriophage_T4 LZBPT4 LYS_BPT4 P00720 A952178 2LZM N132M 5.4 66.48 1.5 1 0 164 Helix 41 PROC_NATL_ACAD_SCI_U_S_A_92,_452-456_(1995)_PMID:_7831309 
13304 Lysozyme Bacteriophage_T4 LZBPT4 LYS_BPT4 P00720 A911115 2LZM N144D 6.9 66.1 0.5 1 0 164 Helix 97.9 BIOCHEMISTRY_30,_9816-9828_(1991)_PMID:_1911773 
13315 Lysozyme Bacteriophage_T4 LZBPT4 LYS_BPT4 P00720 A910649 2LZM N144E 6.5 64.5 0.5 1 0 164 Helix 97.9 BIOCHEMISTRY_30,_7142-7153_(1991)_PMID:_1854726 
13972 Lysozyme Bacteriophage_T4 LZBPT4 LYS_BPT4 P00720 A911115 2LZM N144H 6.7 62.4 0.3 1 0 164 Helix 97.9 BIOCHEMISTRY_30,_9816-9828_(1991)_PMID:_1911773 ddG_and_dTm_are_relative_to_cysteine-free_pseudo_wild_type_lysozyme,
13517 Lysozyme Bacteriophage_T4 LZBPT4 LYS_BPT4 P00720 A930482 2LZM N163D 5.4 65.15 -0.21 -1 0 164 Coil 117.8 PROTEIN_SCI_2,_2217-2225_(1993)_PMID:_7507755 ddG_and_dTm_are_relative_to_cysteine-free_pseudo_wild_type_lysozyme,
13497 Lysozyme Bacteriophage_T4 LZBPT4 LYS_BPT4 P00720 A921418 2LZM N40A 6.7 62.2 0.32 1 0 164 Helix 108.9 PROC_NATL_ACAD_SCI_U_S_A_89,_3751-3755_(1992)_PMID:_1570293 ddG_and_dTm_are_relative_to_cysteine-free_pseudo_wild_type_lysozyme,
13508 Lysozyme Bacteriophage_T4 LZBPT4 LYS_BPT4 P00720 A930482 2LZM N40D 5.4 65.15 0.44 1 0 164 Helix 108.9 PROTEIN_SCI_2,_2217-2225_(1993)_PMID:_7507755 ddG_and_dTm_are_relative_to_cysteine-free_pseudo_wild_type_lysozyme,
13652 Lysozyme Bacteriophage_T4 LZBPT4 LYS_BPT4 P00720 null 2LZM N55G 6.5 64.7 -0.6 -1 0 164 Turn 115 J_MOL_BIOL_210,_181-193_(1989)_PMID:_2511328 The_measurments_are_with_0.2M_KCl
14288 Lysozyme Bacteriophage_T4 LZBPT4 LYS_BPT4 P00720 A940729 2LZM N68A 2.5 47.8 0.05 1 0 164 Helix 77.4 BIOCHEMISTRY_33,_12022-12031_(1994)_PMID:_7918421 ddG_=_dTm*dS_where_dS_is_274_cal/(deg.mol.)
13553 Lysozyme Bacteriophage_T4 LZBPT4 LYS_BPT4 P00720 A930489 2LZM Q105A 5.8 66.3 -0.6 -1 0 164 Helix 58.1 PROTEINS_15,_401-412_(1993)_PMID:_8460110 
13554 Lysozyme Bacteriophage_T4 LZBPT4 LYS_BPT4 P00720 A930489 2LZM Q105E 5.8 66.3 -1.1 -1 0 164 Helix 58.1 PROTEINS_15,_401-412_(1993)_PMID:_8460110 
13555 Lysozyme Bacteriophage_T4 LZBPT4 LYS_BPT4 P00720 A930489 2LZM Q105G 5.8 66.3 -1.5 -1 0 164 Helix 58.1 PROTEINS_15,_401-412_(1993)_PMID:_8460110 
11422 Lysozyme Bacteriophage_T4 LZBPT4 LYS_BPT4 P00720 C013209 2LZM Q105M 5.4 59 -1.2 -1 0 164 Helix 58.1 PROTEIN_SCI_10_1067-1078_(2001)_PMID:_11316887 All_data_are_with_respect_to_cysteine-free_pseudo_wild_type
13542 Lysozyme Bacteriophage_T4 LZBPT4 LYS_BPT4 P00720 A952179 2LZM Q122A 3.01 51.65 -0.24 -1 0 164 Helix 75.8 J_MOL_BIOL_246,_317-330_(1995)_PMID:_7869383 ddG_and_dTm_are_relative_to_cysteine-free_pseudo_wild_type_lysozyme,
13543 Lysozyme Bacteriophage_T4 LZBPT4 LYS_BPT4 P00720 A952179 2LZM Q123A 3.01 51.65 -0.22 -1 0 164 Helix 92.5 J_MOL_BIOL_246,_317-330_(1995)_PMID:_7869383 ddG_and_dTm_are_relative_to_cysteine-free_pseudo_wild_type_lysozyme,
13312 Lysozyme Bacteriophage_T4 LZBPT4 LYS_BPT4 P00720 A910649 2LZM Q123E 6.5 64.5 0.4 1 0 164 Helix 92 BIOCHEMISTRY_30,_7142-7153_(1991)_PMID:_1854726 
13580 Lysozyme Bacteriophage_T4 LZBPT4 LYS_BPT4 P00720 A921427 2LZM Q69P 6.5 63.2 -2.9 -1 0 164 Helix 89.4 J_BIOL_CHEM_267,_2393-2399_(1992)_PMID:_1733941 ddG_and_dTm_are_relative_to_cysteine-free_pseudo_wild_type_lysozyme,
13539 Lysozyme Bacteriophage_T4 LZBPT4 LYS_BPT4 P00720 A952179 2LZM R119A 3.01 51.65 -0.18 -1 0 164 Helix 115.1 J_MOL_BIOL_246,_317-330_(1995)_PMID:_7869383 ddG_and_dTm_are_relative_to_cysteine-free_pseudo_wild_type_lysozyme,
13477 Lysozyme Bacteriophage_T4 LZBPT4 LYS_BPT4 P00720 A910951 2LZM R119E 5.35 66.7 -0.04 -1 0 164 Helix 115.1 J_MOL_BIOL_221,_873-887_(1991)_PMID:_1942034 
13514 Lysozyme Bacteriophage_T4 LZBPT4 LYS_BPT4 P00720 A930482 2LZM R119H 5.4 65.15 -0.29 -1 0 164 Helix 115.1 PROTEIN_SCI_2,_2217-2225_(1993)_PMID:_7507755 ddG_and_dTm_are_relative_to_cysteine-free_pseudo_wild_type_lysozyme,
13303 Lysozyme Bacteriophage_T4 LZBPT4 LYS_BPT4 P00720 A911115 2LZM R119M 5.7 66.1 0.1 1 0 164 Helix 115 BIOCHEMISTRY_30,_9816-9828_(1991)_PMID:_1911773 
13505 Lysozyme Bacteriophage_T4 LZBPT4 LYS_BPT4 P00720 A930482 2LZM R14K 5.4 65.15 -0.03 -1 0 164 Sheet 118 PROTEIN_SCI_2,_2217-2225_(1993)_PMID:_7507755 ddG_and_dTm_are_relative_to_cysteine-free_pseudo_wild_type_lysozyme,
13480 Lysozyme Bacteriophage_T4 LZBPT4 LYS_BPT4 P00720 A910951 2LZM R154E 5.3 66.7 -1.1 -1 0 164 Helix 79.3 J_MOL_BIOL_221,_873-887_(1991)_PMID:_1942034 
13510 Lysozyme Bacteriophage_T4 LZBPT4 LYS_BPT4 P00720 A930482 2LZM R80K 5.4 65.15 -0.17 -1 0 164 Helix 181.6 PROTEIN_SCI_2,_2217-2225_(1993)_PMID:_7507755 ddG_and_dTm_are_relative_to_cysteine-free_pseudo_wild_type_lysozyme,
25033 Lysozyme Bacteriophage_T4 LZBPT4 LYS_BPT4 P00720 null 2LZM R96A 5.35 58 -2 -1 _ 164 Helix 70.4 PROTEIN_SCI_18,_871-880_(2009)_PMID:_19384988 
25040 Lysozyme Bacteriophage_T4 LZBPT4 LYS_BPT4 P00720 null 2LZM R96C 5.35 58 -2.9 -1 _ 164 Helix 70.4 PROTEIN_SCI_18,_871-880_(2009)_PMID:_19384988 
25045 Lysozyme Bacteriophage_T4 LZBPT4 LYS_BPT4 P00720 null 2LZM R96D 5.35 58 -3.5 -1 _ 164 Helix 70.4 PROTEIN_SCI_18,_871-880_(2009)_PMID:_19384988 
25036 Lysozyme Bacteriophage_T4 LZBPT4 LYS_BPT4 P00720 null 2LZM R96E 5.35 58 -2.5 -1 _ 164 Helix 70.4 PROTEIN_SCI_18,_871-880_(2009)_PMID:_19384988 
25046 Lysozyme Bacteriophage_T4 LZBPT4 LYS_BPT4 P00720 null 2LZM R96F 5.35 58 -4.2 -1 _ 164 Helix 70.4 PROTEIN_SCI_18,_871-880_(2009)_PMID:_19384988 
25037 Lysozyme Bacteriophage_T4 LZBPT4 LYS_BPT4 P00720 null 2LZM R96G 5.35 58 -2.6 -1 _ 164 Helix 70.4 PROTEIN_SCI_18,_871-880_(2009)_PMID:_19384988 
13687 Lysozyme Bacteriophage_T4 LZBPT4 LYS_BPT4 P00720 A880001 2LZM R96H 6.5 70 -2.8 -1 0 164 Helix 70.4 PROC_NATL_ACAD_SCI_U_S_A_85,_401-405_(1988)_PMID:_3277175 All_measurements_are_with_0.2M_KCl
25041 Lysozyme Bacteriophage_T4 LZBPT4 LYS_BPT4 P00720 null 2LZM R96I 5.35 58 -2.9 -1 _ 164 Helix 70.4 PROTEIN_SCI_18,_871-880_(2009)_PMID:_19384988 
25031 Lysozyme Bacteriophage_T4 LZBPT4 LYS_BPT4 P00720 null 2LZM R96K 5.35 58 0 1 _ 164 Helix 70.4 PROTEIN_SCI_18,_871-880_(2009)_PMID:_19384988 
25044 Lysozyme Bacteriophage_T4 LZBPT4 LYS_BPT4 P00720 null 2LZM R96L 5.35 58 -3.2 -1 _ 164 Helix 70.4 PROTEIN_SCI_18,_871-880_(2009)_PMID:_19384988 
25038 Lysozyme Bacteriophage_T4 LZBPT4 LYS_BPT4 P00720 null 2LZM R96M 5.35 58 -2.7 -1 _ 164 Helix 70.4 PROTEIN_SCI_18,_871-880_(2009)_PMID:_19384988 
25042 Lysozyme Bacteriophage_T4 LZBPT4 LYS_BPT4 P00720 null 2LZM R96N 5.35 58 -3 -1 _ 164 Helix 70.4 PROTEIN_SCI_18,_871-880_(2009)_PMID:_19384988 
25049 Lysozyme Bacteriophage_T4 LZBPT4 LYS_BPT4 P00720 null 2LZM R96P 5.35 58 -5.5 -1 _ 164 Helix 70.4 PROTEIN_SCI_18,_871-880_(2009)_PMID:_19384988 
25032 Lysozyme Bacteriophage_T4 LZBPT4 LYS_BPT4 P00720 null 2LZM R96Q 5.35 58 -0.3 -1 _ 164 Helix 70.4 PROTEIN_SCI_18,_871-880_(2009)_PMID:_19384988 
25035 Lysozyme Bacteriophage_T4 LZBPT4 LYS_BPT4 P00720 null 2LZM R96S 5.35 58 -2.6 -1 _ 164 Helix 70.4 PROTEIN_SCI_18,_871-880_(2009)_PMID:_19384988 
25039 Lysozyme Bacteriophage_T4 LZBPT4 LYS_BPT4 P00720 null 2LZM R96T 5.35 58 -2.8 -1 _ 164 Helix 70.4 PROTEIN_SCI_18,_871-880_(2009)_PMID:_19384988 
25034 Lysozyme Bacteriophage_T4 LZBPT4 LYS_BPT4 P00720 null 2LZM R96V 5.35 58 -2.4 -1 _ 164 Helix 70.4 PROTEIN_SCI_18,_871-880_(2009)_PMID:_19384988 
25047 Lysozyme Bacteriophage_T4 LZBPT4 LYS_BPT4 P00720 null 2LZM R96W 5.35 58 -4.5 -1 _ 164 Helix 70.4 PROTEIN_SCI_18,_871-880_(2009)_PMID:_19384988 
25048 Lysozyme Bacteriophage_T4 LZBPT4 LYS_BPT4 P00720 null 2LZM R96Y 5.35 58 -4.7 -1 _ 164 Helix 70.4 PROTEIN_SCI_18,_871-880_(2009)_PMID:_19384988 
13537 Lysozyme Bacteriophage_T4 LZBPT4 LYS_BPT4 P00720 A952179 2LZM S117A 3.01 51.65 1.27 1 0 164 Helix 1 J_MOL_BIOL_246,_317-330_(1995)_PMID:_7869383 ddG_and_dTm_are_relative_to_cysteine-free_pseudo_wild_type_lysozyme,
13557 Lysozyme Bacteriophage_T4 LZBPT4 LYS_BPT4 P00720 A930488 2LZM S117F 5.4 65.09 1.1 1 0 164 Helix 1 PROTEIN_SCI_2,_1285-1290_(1993)_PMID:_8401213 ddG_and_dTm_are_relative_to_cysteine-free_pseudo_wild_type_lysozyme,
13774 Lysozyme Bacteriophage_T4 LZBPT4 LYS_BPT4 P00720 A952178 2LZM S117I 5.4 66.48 1.7 1 0 164 Helix 1 PROC_NATL_ACAD_SCI_U_S_A_92,_452-456_(1995)_PMID:_7831309 
13773 Lysozyme Bacteriophage_T4 LZBPT4 LYS_BPT4 P00720 A952178 2LZM S117V 5.4 66.48 2 1 0 164 Helix 1 PROC_NATL_ACAD_SCI_U_S_A_92,_452-456_(1995)_PMID:_7831309 
17618 Lysozyme Bacteriophage_T4 LZBPT4 LYS_BPT4 P00720 null 2LZM S38A 3 53.4 -0.77 -1 _ 164 Coil 52.1 BIOPHYS_CHEM_101,_43-56_(2002)_PMID:_12487988 
13300 Lysozyme Bacteriophage_T4 LZBPT4 LYS_BPT4 P00720 A911115 2LZM S38D 6.9 66.1 0.6 1 0 164 Sheet 52.1 BIOCHEMISTRY_30,_9816-9828_(1991)_PMID:_1911773 
13968 Lysozyme Bacteriophage_T4 LZBPT4 LYS_BPT4 P00720 A911115 2LZM S38N 6.7 62.4 0 1 0 164 Coil 52.1 BIOCHEMISTRY_30,_9816-9828_(1991)_PMID:_1911773 ddG_and_dTm_are_relative_to_cysteine-free_pseudo_wild_type_lysozyme,
13499 Lysozyme Bacteriophage_T4 LZBPT4 LYS_BPT4 P00720 A921418 2LZM S44A 6.7 62.2 0.34 1 0 164 Helix 67.8 PROC_NATL_ACAD_SCI_U_S_A_89,_3751-3755_(1992)_PMID:_1570293 ddG_and_dTm_are_relative_to_cysteine-free_pseudo_wild_type_lysozyme,
13804 Lysozyme Bacteriophage_T4 LZBPT4 LYS_BPT4 P00720 A940725 2LZM S44C 3.01 51.68 -0.11 -1 0 164 Helix 67.8 J_MOL_BIOL_235,_600-624_(1994)_PMID:_8289284 ddG_and_dTm_are_relative_to_cysteine-free_pseudo_wild_type_lysozyme,
13803 Lysozyme Bacteriophage_T4 LZBPT4 LYS_BPT4 P00720 A940725 2LZM S44D 3.01 51.68 -0.11 -1 0 164 Helix 67.8 J_MOL_BIOL_235,_600-624_(1994)_PMID:_8289284 ddG_and_dTm_are_relative_to_cysteine-free_pseudo_wild_type_lysozyme,
13802 Lysozyme Bacteriophage_T4 LZBPT4 LYS_BPT4 P00720 A940725 2LZM S44E 3.01 51.68 0 1 0 164 Helix 67.8 J_MOL_BIOL_235,_600-624_(1994)_PMID:_8289284 ddG_and_dTm_are_relative_to_cysteine-free_pseudo_wild_type_lysozyme,
13798 Lysozyme Bacteriophage_T4 LZBPT4 LYS_BPT4 P00720 A940725 2LZM S44F 3.01 51.68 0.06 1 0 164 Helix 67.8 J_MOL_BIOL_235,_600-624_(1994)_PMID:_8289284 ddG_and_dTm_are_relative_to_cysteine-free_pseudo_wild_type_lysozyme,
13806 Lysozyme Bacteriophage_T4 LZBPT4 LYS_BPT4 P00720 A940725 2LZM S44G 3.01 51.68 -0.53 -1 0 164 Helix 67.8 J_MOL_BIOL_235,_600-624_(1994)_PMID:_8289284 ddG_and_dTm_are_relative_to_cysteine-free_pseudo_wild_type_lysozyme,
13800 Lysozyme Bacteriophage_T4 LZBPT4 LYS_BPT4 P00720 A940725 2LZM S44H 3.01 51.68 0.04 1 0 164 Helix 67.8 J_MOL_BIOL_235,_600-624_(1994)_PMID:_8289284 ddG_and_dTm_are_relative_to_cysteine-free_pseudo_wild_type_lysozyme,
13792 Lysozyme Bacteriophage_T4 LZBPT4 LYS_BPT4 P00720 A940725 2LZM S44I 3.01 51.68 0.31 1 0 164 Helix 67.8 J_MOL_BIOL_235,_600-624_(1994)_PMID:_8289284 ddG_and_dTm_are_relative_to_cysteine-free_pseudo_wild_type_lysozyme,
13795 Lysozyme Bacteriophage_T4 LZBPT4 LYS_BPT4 P00720 A940725 2LZM S44K 3.01 51.68 0.2 1 0 164 Helix 67.8 J_MOL_BIOL_235,_600-624_(1994)_PMID:_8289284 ddG_and_dTm_are_relative_to_cysteine-free_pseudo_wild_type_lysozyme,
13790 Lysozyme Bacteriophage_T4 LZBPT4 LYS_BPT4 P00720 A940725 2LZM S44L 3.01 51.68 0.39 1 0 164 Helix 67.8 J_MOL_BIOL_235,_600-624_(1994)_PMID:_8289284 ddG_and_dTm_are_relative_to_cysteine-free_pseudo_wild_type_lysozyme,
13791 Lysozyme Bacteriophage_T4 LZBPT4 LYS_BPT4 P00720 A940725 2LZM S44M 3.01 51.68 0.33 1 0 164 Helix 67.8 J_MOL_BIOL_235,_600-624_(1994)_PMID:_8289284 ddG_and_dTm_are_relative_to_cysteine-free_pseudo_wild_type_lysozyme,
13805 Lysozyme Bacteriophage_T4 LZBPT4 LYS_BPT4 P00720 A940725 2LZM S44N 3.01 51.68 -0.14 -1 0 164 Helix 67.8 J_MOL_BIOL_235,_600-624_(1994)_PMID:_8289284 ddG_and_dTm_are_relative_to_cysteine-free_pseudo_wild_type_lysozyme,
13807 Lysozyme Bacteriophage_T4 LZBPT4 LYS_BPT4 P00720 A940725 2LZM S44P 3.01 51.68 -3.03 -1 0 164 Helix 67.8 J_MOL_BIOL_235,_600-624_(1994)_PMID:_8289284 ddG_and_dTm_are_relative_to_cysteine-free_pseudo_wild_type_lysozyme,
13793 Lysozyme Bacteriophage_T4 LZBPT4 LYS_BPT4 P00720 A940725 2LZM S44Q 3.01 51.68 0.27 1 0 164 Helix 67.8 J_MOL_BIOL_235,_600-624_(1994)_PMID:_8289284 ddG_and_dTm_are_relative_to_cysteine-free_pseudo_wild_type_lysozyme,
13794 Lysozyme Bacteriophage_T4 LZBPT4 LYS_BPT4 P00720 A940725 2LZM S44R 3.01 51.68 0.24 1 0 164 Helix 67.8 J_MOL_BIOL_235,_600-624_(1994)_PMID:_8289284 ddG_and_dTm_are_relative_to_cysteine-free_pseudo_wild_type_lysozyme,
13801 Lysozyme Bacteriophage_T4 LZBPT4 LYS_BPT4 P00720 A940725 2LZM S44T 3.01 51.68 0.01 1 0 164 Helix 67.8 J_MOL_BIOL_235,_600-624_(1994)_PMID:_8289284 ddG_and_dTm_are_relative_to_cysteine-free_pseudo_wild_type_lysozyme,
13797 Lysozyme Bacteriophage_T4 LZBPT4 LYS_BPT4 P00720 A940725 2LZM S44V 3.01 51.68 0.1 1 0 164 Helix 67.8 J_MOL_BIOL_235,_600-624_(1994)_PMID:_8289284 ddG_and_dTm_are_relative_to_cysteine-free_pseudo_wild_type_lysozyme,
13799 Lysozyme Bacteriophage_T4 LZBPT4 LYS_BPT4 P00720 A940725 2LZM S44W 3.01 51.68 0.05 1 0 164 Helix 67.8 J_MOL_BIOL_235,_600-624_(1994)_PMID:_8289284 ddG_and_dTm_are_relative_to_cysteine-free_pseudo_wild_type_lysozyme,
13796 Lysozyme Bacteriophage_T4 LZBPT4 LYS_BPT4 P00720 A940725 2LZM S44Y 3.01 51.68 0.19 1 0 164 Helix 67.8 J_MOL_BIOL_235,_600-624_(1994)_PMID:_8289284 ddG_and_dTm_are_relative_to_cysteine-free_pseudo_wild_type_lysozyme,
13320 Lysozyme Bacteriophage_T4 LZBPT4 LYS_BPT4 P00720 A910649 2LZM S90H 6.5 63 -1.1 -1 0 164 Helix 38 BIOCHEMISTRY_30,_7142-7153_(1991)_PMID:_1854726 
13970 Lysozyme Bacteriophage_T4 LZBPT4 LYS_BPT4 P00720 A911115 2LZM T109D 6.7 62.4 0.6 1 0 164 Helix 116.8 BIOCHEMISTRY_30,_9816-9828_(1991)_PMID:_1911773 ddG_and_dTm_are_relative_to_cysteine-free_pseudo_wild_type_lysozyme,
13971 Lysozyme Bacteriophage_T4 LZBPT4 LYS_BPT4 P00720 A911115 2LZM T109N 6.7 62.4 0.1 1 0 164 Helix 116.8 BIOCHEMISTRY_30,_9816-9828_(1991)_PMID:_1911773 ddG_and_dTm_are_relative_to_cysteine-free_pseudo_wild_type_lysozyme,
13535 Lysozyme Bacteriophage_T4 LZBPT4 LYS_BPT4 P00720 A952179 2LZM T115A 3.01 51.65 -0.14 -1 0 164 Helix 87.1 J_MOL_BIOL_246,_317-330_(1995)_PMID:_7869383 ddG_and_dTm_are_relative_to_cysteine-free_pseudo_wild_type_lysozyme,
13309 Lysozyme Bacteriophage_T4 LZBPT4 LYS_BPT4 P00720 A910649 2LZM T115E 6.5 64.6 0.3 1 0 164 Helix 87 BIOCHEMISTRY_30,_7142-7153_(1991)_PMID:_1854726 
13515 Lysozyme Bacteriophage_T4 LZBPT4 LYS_BPT4 P00720 A930482 2LZM T151S 5.4 65.15 0.39 1 0 164 Helix 31.5 PROTEIN_SCI_2,_2217-2225_(1993)_PMID:_7507755 ddG_and_dTm_are_relative_to_cysteine-free_pseudo_wild_type_lysozyme,
11429 Lysozyme Bacteriophage_T4 LZBPT4 LYS_BPT4 P00720 C013209 2LZM T152A 5.4 59 -1.5 -1 0 164 Helix 0 PROTEIN_SCI_10_1067-1078_(2001)_PMID:_11316887 All_data_are_with_respect_to_cysteine-free_pseudo_wild_type
11431 Lysozyme Bacteriophage_T4 LZBPT4 LYS_BPT4 P00720 C013209 2LZM T152C 5.4 59 -0.5 -1 0 164 Helix 0 PROTEIN_SCI_10_1067-1078_(2001)_PMID:_11316887 All_data_are_with_respect_to_cysteine-free_pseudo_wild_type
11433 Lysozyme Bacteriophage_T4 LZBPT4 LYS_BPT4 P00720 C013209 2LZM T152I 5.4 59 -0.4 -1 0 164 Helix 0 PROTEIN_SCI_10_1067-1078_(2001)_PMID:_11316887 All_data_are_with_respect_to_cysteine-free_pseudo_wild_type
11430 Lysozyme Bacteriophage_T4 LZBPT4 LYS_BPT4 P00720 C013209 2LZM T152S 5.4 59 -2 -1 0 164 Helix 0 PROTEIN_SCI_10_1067-1078_(2001)_PMID:_11316887 All_data_are_with_respect_to_cysteine-free_pseudo_wild_type
11432 Lysozyme Bacteriophage_T4 LZBPT4 LYS_BPT4 P00720 C013209 2LZM T152V 5.4 59 0.2 1 0 164 Helix 0 PROTEIN_SCI_10_1067-1078_(2001)_PMID:_11316887 All_data_are_with_respect_to_cysteine-free_pseudo_wild_type
13706 Lysozyme Bacteriophage_T4 LZBPT4 LYS_BPT4 P00720 null 2LZM T157A 3 53.6 -0.5 -1 0 164 Coil 58 BIOCHEMISTRY_30,_1887-1891_(1991)_PMID:_1993203 
13639 Lysozyme Bacteriophage_T4 LZBPT4 LYS_BPT4 P00720 A870293 2LZM T157C 2 42 -1.3 -1 0 164 Coil 58 NATURE_330,_41-46_(1987)_PMID:_3118211 
13637 Lysozyme Bacteriophage_T4 LZBPT4 LYS_BPT4 P00720 A870293 2LZM T157D 2 42 -1.1 -1 0 164 Coil 58 NATURE_330,_41-46_(1987)_PMID:_3118211 
13707 Lysozyme Bacteriophage_T4 LZBPT4 LYS_BPT4 P00720 null 2LZM T157E 3 53.6 -0.8 -1 0 164 Coil 58 BIOCHEMISTRY_30,_1887-1891_(1991)_PMID:_1993203 
13646 Lysozyme Bacteriophage_T4 LZBPT4 LYS_BPT4 P00720 A870293 2LZM T157F 2 42 -2.4 -1 0 164 Coil 58 NATURE_330,_41-46_(1987)_PMID:_3118211 
13638 Lysozyme Bacteriophage_T4 LZBPT4 LYS_BPT4 P00720 A870293 2LZM T157G 2 42 -1.1 -1 0 164 Coil 58 NATURE_330,_41-46_(1987)_PMID:_3118211 
13645 Lysozyme Bacteriophage_T4 LZBPT4 LYS_BPT4 P00720 A870293 2LZM T157H 2 42 -2.1 -1 0 164 Coil 58 NATURE_330,_41-46_(1987)_PMID:_3118211 
13649 Lysozyme Bacteriophage_T4 LZBPT4 LYS_BPT4 P00720 A870290 2LZM T157I 6 64.5 -1.2 -1 0 164 Coil 58 J_MOL_BIOL_197,_315-329_(1987)_PMID:_3681997 
13709 Lysozyme Bacteriophage_T4 LZBPT4 LYS_BPT4 P00720 null 2LZM T157L 3 53.6 -1.7 -1 0 164 Coil 58 BIOCHEMISTRY_30,_1887-1891_(1991)_PMID:_1993203 
13710 Lysozyme Bacteriophage_T4 LZBPT4 LYS_BPT4 P00720 null 2LZM T157N 3 53.6 -1.2 -1 0 164 Coil 58 BIOCHEMISTRY_30,_1887-1891_(1991)_PMID:_1993203 
13711 Lysozyme Bacteriophage_T4 LZBPT4 LYS_BPT4 P00720 null 2LZM T157R 3 53.6 0.3 1 0 164 Coil 58 BIOCHEMISTRY_30,_1887-1891_(1991)_PMID:_1993203 
13636 Lysozyme Bacteriophage_T4 LZBPT4 LYS_BPT4 P00720 A870293 2LZM T157S 2 42 -0.66 -1 0 164 Coil 58 NATURE_330,_41-46_(1987)_PMID:_3118211 
13712 Lysozyme Bacteriophage_T4 LZBPT4 LYS_BPT4 P00720 null 2LZM T157V 3 53.6 -1.2 -1 0 164 Coil 58 BIOCHEMISTRY_30,_1887-1891_(1991)_PMID:_1993203 
13507 Lysozyme Bacteriophage_T4 LZBPT4 LYS_BPT4 P00720 A930482 2LZM T26S 5.4 65.15 0.57 1 0 164 Sheet 6.4 PROTEIN_SCI_2,_2217-2225_(1993)_PMID:_7507755 ddG_and_dTm_are_relative_to_cysteine-free_pseudo_wild_type_lysozyme,
13850 Lysozyme Bacteriophage_T4 LZBPT4 LYS_BPT4 P00720 A921037 2LZM T59A 6.5 63 -1.5 -1 0 164 Coil 71.8 BIOCHEMISTRY_31,_3590-3596_(1992)_PMID:_1567817 ddG_and_dTm_are_relative_to_cysteine-free_pseudo_wild_type_lysozyme,_1L63_(C54T,_C97A)._ddG=dTm*dS_where_dS(e.u.)=_380
13847 Lysozyme Bacteriophage_T4 LZBPT4 LYS_BPT4 P00720 A921037 2LZM T59D 6.5 63 -1.2 -1 0 164 Coil 71.8 BIOCHEMISTRY_31,_3590-3596_(1992)_PMID:_1567817 ddG_and_dTm_are_relative_to_cysteine-free_pseudo_wild_type_lysozyme,_1L63_(C54T,_C97A)._ddG=dTm*dS_where_dS(e.u.)=_380
13848 Lysozyme Bacteriophage_T4 LZBPT4 LYS_BPT4 P00720 A921037 2LZM T59G 6.5 63 -1.6 -1 0 164 Coil 71.8 BIOCHEMISTRY_31,_3590-3596_(1992)_PMID:_1567817 ddG_and_dTm_are_relative_to_cysteine-free_pseudo_wild_type_lysozyme,_1L63_(C54T,_C97A)._ddG=dTm*dS_where_dS(e.u.)=_380
13845 Lysozyme Bacteriophage_T4 LZBPT4 LYS_BPT4 P00720 A921037 2LZM T59N 6.5 63 -1.1 -1 0 164 Coil 71.8 BIOCHEMISTRY_31,_3590-3596_(1992)_PMID:_1567817 ddG_and_dTm_are_relative_to_cysteine-free_pseudo_wild_type_lysozyme,_1L63_(C54T,_C97A)._ddG=dTm*dS_where_dS(e.u.)=_380
13846 Lysozyme Bacteriophage_T4 LZBPT4 LYS_BPT4 P00720 A921037 2LZM T59S 6.5 63 -0.2 -1 0 164 Coil 71.8 BIOCHEMISTRY_31,_3590-3596_(1992)_PMID:_1567817 ddG_and_dTm_are_relative_to_cysteine-free_pseudo_wild_type_lysozyme,_1L63_(C54T,_C97A)._ddG=dTm*dS_where_dS(e.u.)=_380
13849 Lysozyme Bacteriophage_T4 LZBPT4 LYS_BPT4 P00720 A921037 2LZM T59V 6.5 63 -1.5 -1 0 164 Coil 71.8 BIOCHEMISTRY_31,_3590-3596_(1992)_PMID:_1567817 ddG_and_dTm_are_relative_to_cysteine-free_pseudo_wild_type_lysozyme,_1L63_(C54T,_C97A)._ddG=dTm*dS_where_dS(e.u.)=_380
16621 Lysozyme Bacteriophage_T4 LZBPT4 LYS_BPT4 P00720 null 2LZM V103I 5.35 61 -0.5 -1 _ 164 Helix 7.2 J_MOL_BIOL_332,_741-756_(2003)_PMID:_12963380 ddG_value_is_relative_to_pseudo_wild_type_(C54T,_C97A).
13523 Lysozyme Bacteriophage_T4 LZBPT4 LYS_BPT4 P00720 A963447 2LZM V103M 5.42 65.3 -1.2 -1 0 164 Helix 7.2 PROC_NATL_ACAD_SCI_U_S_A_93,_12155-12158_(1996)_PMID:_8901549 ddG_and_dTm_are_relative_to_cysteine-free_pseudo_wild_type_lysozyme,
13599 Lysozyme Bacteriophage_T4 LZBPT4 LYS_BPT4 P00720 A921428 2LZM V111F 5.7 64.89 -1.69 -1 0 164 Helix 0 J_MOL_BIOL_224,_1143-1159_(1992)_PMID:_1569571 ddG_and_dTm_are_relative_to_cysteine-free_pseudo_wild_type_lysozyme,
13600 Lysozyme Bacteriophage_T4 LZBPT4 LYS_BPT4 P00720 A921428 2LZM V111I 5.7 64.89 -0.85 -1 0 164 Helix 0 J_MOL_BIOL_224,_1143-1159_(1992)_PMID:_1569571 ddG_and_dTm_are_relative_to_cysteine-free_pseudo_wild_type_lysozyme,
13758 Lysozyme Bacteriophage_T4 LZBPT4 LYS_BPT4 P00720 A952188 2LZM V131A 5.4 66.51 0.39 1 0 164 Helix 99.1 PROTEIN_ENG_8,_1017-1022_(1995)_PMID:_8771182 
13815 Lysozyme Bacteriophage_T4 LZBPT4 LYS_BPT4 P00720 A940725 2LZM V131D 3.01 53.08 0.08 1 0 164 Helix 99.1 J_MOL_BIOL_235,_600-624_(1994)_PMID:_8289284 
13813 Lysozyme Bacteriophage_T4 LZBPT4 LYS_BPT4 P00720 A940725 2LZM V131E 3.01 53.08 0.2 1 0 164 Helix 99.1 J_MOL_BIOL_235,_600-624_(1994)_PMID:_8289284 
13816 Lysozyme Bacteriophage_T4 LZBPT4 LYS_BPT4 P00720 A940725 2LZM V131G 3.01 53.08 -0.68 -1 0 164 Helix 99.1 J_MOL_BIOL_235,_600-624_(1994)_PMID:_8289284 
13811 Lysozyme Bacteriophage_T4 LZBPT4 LYS_BPT4 P00720 A940725 2LZM V131I 3.01 53.08 0.16 1 0 164 Helix 99.1 J_MOL_BIOL_235,_600-624_(1994)_PMID:_8289284 
13809 Lysozyme Bacteriophage_T4 LZBPT4 LYS_BPT4 P00720 A940725 2LZM V131L 3.01 53.08 0.09 1 0 164 Helix 99.1 J_MOL_BIOL_235,_600-624_(1994)_PMID:_8289284 
13810 Lysozyme Bacteriophage_T4 LZBPT4 LYS_BPT4 P00720 A940725 2LZM V131M 3.01 53.08 0.12 1 0 164 Helix 99.1 J_MOL_BIOL_235,_600-624_(1994)_PMID:_8289284 
13814 Lysozyme Bacteriophage_T4 LZBPT4 LYS_BPT4 P00720 A940725 2LZM V131S 3.01 53.08 -0.05 -1 0 164 Helix 99.1 J_MOL_BIOL_235,_600-624_(1994)_PMID:_8289284 
13812 Lysozyme Bacteriophage_T4 LZBPT4 LYS_BPT4 P00720 A940725 2LZM V131T 3.01 53.08 -0.12 -1 0 164 Helix 99.1 J_MOL_BIOL_235,_600-624_(1994)_PMID:_8289284 
11423 Lysozyme Bacteriophage_T4 LZBPT4 LYS_BPT4 P00720 C013209 2LZM V149A 5.4 59 -3.1 -1 0 164 Helix 0.1 PROTEIN_SCI_10_1067-1078_(2001)_PMID:_11316887 All_data_are_with_respect_to_cysteine-free_pseudo_wild_type
11425 Lysozyme Bacteriophage_T4 LZBPT4 LYS_BPT4 P00720 C013209 2LZM V149C 5.4 59 -2 -1 0 164 Helix 0.1 PROTEIN_SCI_10_1067-1078_(2001)_PMID:_11316887 All_data_are_with_respect_to_cysteine-free_pseudo_wild_type
11428 Lysozyme Bacteriophage_T4 LZBPT4 LYS_BPT4 P00720 C013209 2LZM V149G 5.4 59 -4.9 -1 0 164 Helix 0.1 PROTEIN_SCI_10_1067-1078_(2001)_PMID:_11316887 All_data_are_with_respect_to_cysteine-free_pseudo_wild_type
11427 Lysozyme Bacteriophage_T4 LZBPT4 LYS_BPT4 P00720 C013209 2LZM V149I 5.4 59 -0.1 -1 0 164 Helix 0.1 PROTEIN_SCI_10_1067-1078_(2001)_PMID:_11316887 All_data_are_with_respect_to_cysteine-free_pseudo_wild_type
11424 Lysozyme Bacteriophage_T4 LZBPT4 LYS_BPT4 P00720 C013209 2LZM V149S 5.4 59 -4.4 -1 0 164 Helix 0.1 PROTEIN_SCI_10_1067-1078_(2001)_PMID:_11316887 All_data_are_with_respect_to_cysteine-free_pseudo_wild_type
11426 Lysozyme Bacteriophage_T4 LZBPT4 LYS_BPT4 P00720 C013209 2LZM V149T 5.4 59 -3 -1 0 164 Helix 0.1 PROTEIN_SCI_10_1067-1078_(2001)_PMID:_11316887 All_data_are_with_respect_to_cysteine-free_pseudo_wild_type
14169 Lysozyme Bacteriophage_T4 LZBPT4 LYS_BPT4 P00720 A982170 2LZM V71A 3 51.65 -1.5 -1 0 164 Helix 6.6 PROTEIN_SCI_7,_158-177_(1998)_PMID:_9514271 ddG_and_dTm_are_relative_to_cysteine-free_pseudo_wild_type
13567 Lysozyme Bacteriophage_T4 LZBPT4 LYS_BPT4 P00720 A930490 2LZM V75T 3 51.55 -1.3 -1 0 164 Helix 36.9 BIOCHEMISTRY_32,_11363-11373_(1993)_PMID:_8218201 ddG_and_dTm_are_relative_to_cysteine-free_pseudo_wild_type_lysozyme,
16618 Lysozyme Bacteriophage_T4 LZBPT4 LYS_BPT4 P00720 null 2LZM V87I 5.35 61 -0.3 -1 _ 164 Helix 3.4 J_MOL_BIOL_332,_741-756_(2003)_PMID:_12963380 ddG_value_is_relative_to_pseudo_wild_type_(C54T,_C97A).
13568 Lysozyme Bacteriophage_T4 LZBPT4 LYS_BPT4 P00720 A930490 2LZM V87T 3 51.55 -1.6 -1 0 164 Helix 3.4 BIOCHEMISTRY_32,_11363-11373_(1993)_PMID:_8218201 ddG_and_dTm_are_relative_to_cysteine-free_pseudo_wild_type_lysozyme,
14171 Lysozyme Bacteriophage_T4 LZBPT4 LYS_BPT4 P00720 A982170 2LZM V94A 3 51.65 -1.8 -1 0 164 Helix 32.2 PROTEIN_SCI_7,_158-177_(1998)_PMID:_9514271 ddG_and_dTm_are_relative_to_cysteine-free_pseudo_wild_type
13612 Lysozyme Bacteriophage_T4 LZBPT4 LYS_BPT4 P00720 null 2LZM W138Y 2.2 -1 -1.71 -1 0 164 Helix 10.6 BIOCHIM_BIOPHYS_ACTA_494,_367-383_(1977)_PMID:_911878 
14038 Ribonuclease_HI Escherichia_coli NRECH RNH_ECOLI P0A7Y4 A920874 2RN2 A125T 5.5 52 0 1 0 155 Turn 69.4 J_BIOL_CHEM_267,_21535-21542_(1992)_PMID:_1328237 ddG_=_dTm*dS_where_dS_is_0.273_kcal/(mol.K)
13383 Ribonuclease_HI Escherichia_coli NRECH RNH_ECOLI P0A7Y4 A941185 2RN2 A24V 5.5 52.7 0.88 1 0 155 Sheet 0 J_BIOL_CHEM_269,_26904-26911_(1994)_PMID:_7929430 
13202 Ribonuclease_HI Escherichia_coli NRECH RNH_ECOLI P0A7Y4 A973992 2RN2 A52C 3.2 53 0.8 1 0 155 Helix 0.3 J_BIOL_CHEM_272,_18686-18693_(1997)_PMID:_9228039 
13211 Ribonuclease_HI Escherichia_coli NRECH RNH_ECOLI P0A7Y4 A973992 2RN2 A52D 3.2 53 -1.9 -1 0 155 Helix 0.3 J_BIOL_CHEM_272,_18686-18693_(1997)_PMID:_9228039 
13207 Ribonuclease_HI Escherichia_coli NRECH RNH_ECOLI P0A7Y4 A973992 2RN2 A52E 3.2 53 -1.5 -1 0 155 Helix 0.3 J_BIOL_CHEM_272,_18686-18693_(1997)_PMID:_9228039 
13204 Ribonuclease_HI Escherichia_coli NRECH RNH_ECOLI P0A7Y4 A973992 2RN2 A52F 3.2 53 0.5 1 0 155 Helix 0.3 J_BIOL_CHEM_272,_18686-18693_(1997)_PMID:_9228039 
13213 Ribonuclease_HI Escherichia_coli NRECH RNH_ECOLI P0A7Y4 A973992 2RN2 A52G 3.2 53 -2.7 -1 0 155 Helix 0.3 J_BIOL_CHEM_272,_18686-18693_(1997)_PMID:_9228039 
13214 Ribonuclease_HI Escherichia_coli NRECH RNH_ECOLI P0A7Y4 A973992 2RN2 A52H 3.2 53 -3.6 -1 0 155 Helix 0.3 J_BIOL_CHEM_272,_18686-18693_(1997)_PMID:_9228039 
13199 Ribonuclease_HI Escherichia_coli NRECH RNH_ECOLI P0A7Y4 A973992 2RN2 A52I 3.2 53 1.9 1 0 155 Helix 0.3 J_BIOL_CHEM_272,_18686-18693_(1997)_PMID:_9228039 
13215 Ribonuclease_HI Escherichia_coli NRECH RNH_ECOLI P0A7Y4 A973992 2RN2 A52K 3.2 53 -5.9 -1 0 155 Helix 0.3 J_BIOL_CHEM_272,_18686-18693_(1997)_PMID:_9228039 
13201 Ribonuclease_HI Escherichia_coli NRECH RNH_ECOLI P0A7Y4 A973992 2RN2 A52L 3.2 53 1.3 1 0 155 Helix 0.3 J_BIOL_CHEM_272,_18686-18693_(1997)_PMID:_9228039 
13203 Ribonuclease_HI Escherichia_coli NRECH RNH_ECOLI P0A7Y4 A973992 2RN2 A52M 3.2 53 0.5 1 0 155 Helix 0.3 J_BIOL_CHEM_272,_18686-18693_(1997)_PMID:_9228039 
13210 Ribonuclease_HI Escherichia_coli NRECH RNH_ECOLI P0A7Y4 A973992 2RN2 A52N 3.2 53 -1.8 -1 0 155 Helix 0.3 J_BIOL_CHEM_272,_18686-18693_(1997)_PMID:_9228039 
13208 Ribonuclease_HI Escherichia_coli NRECH RNH_ECOLI P0A7Y4 A973992 2RN2 A52P 3.2 53 -1.6 -1 0 155 Helix 0.3 J_BIOL_CHEM_272,_18686-18693_(1997)_PMID:_9228039 
13206 Ribonuclease_HI Escherichia_coli NRECH RNH_ECOLI P0A7Y4 A973992 2RN2 A52Q 3.2 53 -1.2 -1 0 155 Helix 0.3 J_BIOL_CHEM_272,_18686-18693_(1997)_PMID:_9228039 
13209 Ribonuclease_HI Escherichia_coli NRECH RNH_ECOLI P0A7Y4 A973992 2RN2 A52S 3.2 53 -1.8 -1 0 155 Helix 0.3 J_BIOL_CHEM_272,_18686-18693_(1997)_PMID:_9228039 
13205 Ribonuclease_HI Escherichia_coli NRECH RNH_ECOLI P0A7Y4 A973992 2RN2 A52T 3.2 53 -0.8 -1 0 155 Helix 0.3 J_BIOL_CHEM_272,_18686-18693_(1997)_PMID:_9228039 
13200 Ribonuclease_HI Escherichia_coli NRECH RNH_ECOLI P0A7Y4 A973992 2RN2 A52V 3.2 53 1.7 1 0 155 Helix 0.3 J_BIOL_CHEM_272,_18686-18693_(1997)_PMID:_9228039 
13212 Ribonuclease_HI Escherichia_coli NRECH RNH_ECOLI P0A7Y4 A973992 2RN2 A52Y 3.2 53 -2.3 -1 0 155 Helix 0.3 J_BIOL_CHEM_272,_18686-18693_(1997)_PMID:_9228039 
13217 Ribonuclease_HI Escherichia_coli NRECH RNH_ECOLI P0A7Y4 A960432 2RN2 D10A 9 47 4 1 0 155 Sheet 18.4 J_BIOL_CHEM_271,_32729-32736_(1996)_PMID:_8955106 
13218 Ribonuclease_HI Escherichia_coli NRECH RNH_ECOLI P0A7Y4 A960432 2RN2 D10E 9 47 1 1 0 155 Sheet 18.4 J_BIOL_CHEM_271,_32729-32736_(1996)_PMID:_8955106 
13220 Ribonuclease_HI Escherichia_coli NRECH RNH_ECOLI P0A7Y4 A960432 2RN2 D10H 9 47 2.4 1 0 155 Sheet 18.4 J_BIOL_CHEM_271,_32729-32736_(1996)_PMID:_8955106 
13216 Ribonuclease_HI Escherichia_coli NRECH RNH_ECOLI P0A7Y4 A960432 2RN2 D10N 9 47 2 1 0 155 Sheet 18.4 J_BIOL_CHEM_271,_32729-32736_(1996)_PMID:_8955106 
13219 Ribonuclease_HI Escherichia_coli NRECH RNH_ECOLI P0A7Y4 A960432 2RN2 D10S 9 47 2.7 1 0 155 Sheet 18.4 J_BIOL_CHEM_271,_32729-32736_(1996)_PMID:_8955106 
13360 Ribonuclease_HI Escherichia_coli NRECH RNH_ECOLI P0A7Y4 A941186 2RN2 D134A 5.5 53.1 1.51 1 0 155 Helix 50 EUR_J_BIOCHEM_220,_623-631_(1994)_PMID:_8125123 
13353 Ribonuclease_HI Escherichia_coli NRECH RNH_ECOLI P0A7Y4 A941186 2RN2 D134E 5.5 53.1 0.86 1 0 155 Helix 50 EUR_J_BIOCHEM_220,_623-631_(1994)_PMID:_8125123 
13350 Ribonuclease_HI Escherichia_coli NRECH RNH_ECOLI P0A7Y4 A951856 2RN2 D134H 5.5 52.5 1.9 1 0 155 Helix 50 BIOCHEMISTRY_34,_8115-8122_(1995)_PMID:_7794925 
13358 Ribonuclease_HI Escherichia_coli NRECH RNH_ECOLI P0A7Y4 A941186 2RN2 D134I 5.5 53.1 1.27 1 0 155 Helix 50 EUR_J_BIOCHEM_220,_623-631_(1994)_PMID:_8125123 
13359 Ribonuclease_HI Escherichia_coli NRECH RNH_ECOLI P0A7Y4 A941186 2RN2 D134L 5.5 53.1 1.51 1 0 155 Helix 50 EUR_J_BIOCHEM_220,_623-631_(1994)_PMID:_8125123 
13351 Ribonuclease_HI Escherichia_coli NRECH RNH_ECOLI P0A7Y4 A941186 2RN2 D134N 5.5 53.1 0.89 1 0 155 Helix 50 EUR_J_BIOCHEM_220,_623-631_(1994)_PMID:_8125123 
13354 Ribonuclease_HI Escherichia_coli NRECH RNH_ECOLI P0A7Y4 A941186 2RN2 D134Q 5.5 53.1 1.32 1 0 155 Helix 50 EUR_J_BIOCHEM_220,_623-631_(1994)_PMID:_8125123 
13355 Ribonuclease_HI Escherichia_coli NRECH RNH_ECOLI P0A7Y4 A941186 2RN2 D134S 5.5 53.1 1.08 1 0 155 Helix 50 EUR_J_BIOCHEM_220,_623-631_(1994)_PMID:_8125123 
13356 Ribonuclease_HI Escherichia_coli NRECH RNH_ECOLI P0A7Y4 A941186 2RN2 D134T 5.5 53.1 1.08 1 0 155 Helix 50 EUR_J_BIOCHEM_220,_623-631_(1994)_PMID:_8125123 
13357 Ribonuclease_HI Escherichia_coli NRECH RNH_ECOLI P0A7Y4 A941186 2RN2 D134V 5.5 53.1 1.12 1 0 155 Helix 50 EUR_J_BIOCHEM_220,_623-631_(1994)_PMID:_8125123 
13225 Ribonuclease_HI Escherichia_coli NRECH RNH_ECOLI P0A7Y4 A960432 2RN2 D70A 9 47 1.1 1 0 155 Coil 54.1 J_BIOL_CHEM_271,_32729-32736_(1996)_PMID:_8955106 
13226 Ribonuclease_HI Escherichia_coli NRECH RNH_ECOLI P0A7Y4 A960432 2RN2 D70E 9 47 0.1 1 0 155 Coil 54.1 J_BIOL_CHEM_271,_32729-32736_(1996)_PMID:_8955106 
13224 Ribonuclease_HI Escherichia_coli NRECH RNH_ECOLI P0A7Y4 A960432 2RN2 D70N 9 47 1.6 1 0 155 Coil 54.1 J_BIOL_CHEM_271,_32729-32736_(1996)_PMID:_8955106 
13177 Ribonuclease_HI Escherichia_coli NRECH RNH_ECOLI P0A7Y4 A920875 2RN2 D94E 5.5 49.8 -0.4 -1 0 155 Coil 99.6 J_BIOL_CHEM_267,_22014-22017_(1992)_PMID:_1331044 T_is_the_temperature_(Tm)_of_wild_type_at_which_ddG_was_measured
13389 Ribonuclease_HI Escherichia_coli NRECH RNH_ECOLI P0A7Y4 A941185 2RN2 E119V 5.5 52.7 0.74 1 0 155 Sheet 57 J_BIOL_CHEM_269,_26904-26911_(1994)_PMID:_7929430 
13394 Ribonuclease_HI Escherichia_coli NRECH RNH_ECOLI P0A7Y4 A941185 2RN2 E135K 5.5 52.7 -0.22 -1 0 155 Turn 105.9 J_BIOL_CHEM_269,_26904-26911_(1994)_PMID:_7929430 
13222 Ribonuclease_HI Escherichia_coli NRECH RNH_ECOLI P0A7Y4 A960432 2RN2 E48A 9 47 -0.3 -1 0 155 Helix 19 J_BIOL_CHEM_271,_32729-32736_(1996)_PMID:_8955106 
13223 Ribonuclease_HI Escherichia_coli NRECH RNH_ECOLI P0A7Y4 A960432 2RN2 E48D 9 47 -0.2 -1 0 155 Helix 19 J_BIOL_CHEM_271,_32729-32736_(1996)_PMID:_8955106 
13221 Ribonuclease_HI Escherichia_coli NRECH RNH_ECOLI P0A7Y4 A960432 2RN2 E48Q 9 47 0.3 1 0 155 Helix 19 J_BIOL_CHEM_271,_32729-32736_(1996)_PMID:_8955106 
13347 Ribonuclease_HI Escherichia_coli NRECH RNH_ECOLI P0A7Y4 A951856 2RN2 G23A 5.5 52.5 0.5 1 0 155 Sheet 0 BIOCHEMISTRY_34,_8115-8122_(1995)_PMID:_7794925 
13371 Ribonuclease_HI Escherichia_coli NRECH RNH_ECOLI P0A7Y4 A930757 2RN2 G77A 3 49.8 -0.9 -1 0 155 Helix 0 BIOCHEMISTRY_32,_7136-7142_(1993)_PMID:_8393706 
13387 Ribonuclease_HI Escherichia_coli NRECH RNH_ECOLI P0A7Y4 A941185 2RN2 H62D 5.5 52.7 -0.17 -1 0 155 Coil 131.8 J_BIOL_CHEM_269,_26904-26911_(1994)_PMID:_7929430 
13374 Ribonuclease_HI Escherichia_coli NRECH RNH_ECOLI P0A7Y4 A920874 2RN2 H62P 5.5 52 1.1 1 0 155 Coil 131.8 J_BIOL_CHEM_267,_21535-21542_(1992)_PMID:_1328237 substrate:_M13_DNA/RNA_hybrid.
13384 Ribonuclease_HI Escherichia_coli NRECH RNH_ECOLI P0A7Y4 A941185 2RN2 H62R 5.5 52.7 0.36 1 0 155 Coil 131.8 J_BIOL_CHEM_269,_26904-26911_(1994)_PMID:_7929430 
13388 Ribonuclease_HI Escherichia_coli NRECH RNH_ECOLI P0A7Y4 A941185 2RN2 K117R 5.5 52.7 0.03 1 0 155 Sheet 118 J_BIOL_CHEM_269,_26904-26911_(1994)_PMID:_7929430 
13175 Ribonuclease_HI Escherichia_coli NRECH RNH_ECOLI P0A7Y4 A920875 2RN2 K91R 5.5 49.8 0 1 0 155 Coil 80.5 J_BIOL_CHEM_267,_22014-22017_(1992)_PMID:_1331044 T_is_the_temperature_(Tm)_of_wild_type_at_which_ddG_was_measured
13181 Ribonuclease_HI Escherichia_coli NRECH RNH_ECOLI P0A7Y4 A920875 2RN2 K95A 5.5 49.8 0.1 1 0 155 Coil 137 J_BIOL_CHEM_267,_22014-22017_(1992)_PMID:_1331044 T_is_the_temperature_(Tm)_of_wild_type_at_which_ddG_was_measured
13179 Ribonuclease_HI Escherichia_coli NRECH RNH_ECOLI P0A7Y4 A920875 2RN2 K95G 5.5 49.8 1.9 1 0 155 Coil 137 J_BIOL_CHEM_267,_22014-22017_(1992)_PMID:_1331044 T_is_the_temperature_(Tm)_of_wild_type_at_which_ddG_was_measured
13183 Ribonuclease_HI Escherichia_coli NRECH RNH_ECOLI P0A7Y4 A920875 2RN2 K95N 5.5 49.8 0.9 1 0 155 Turn 137 J_BIOL_CHEM_267,_22014-22017_(1992)_PMID:_1331044 T_is_the_temperature_(Tm)_of_wild_type_at_which_ddG_was_measured
13375 Ribonuclease_HI Escherichia_coli NRECH RNH_ECOLI P0A7Y4 A920874 2RN2 Q113P 5.5 52 -0.6 -1 0 155 Helix 97.3 J_BIOL_CHEM_267,_21535-21542_(1992)_PMID:_1328237 substrate:_M13_DNA/RNA_hybrid.
13402 Ribonuclease_HI Escherichia_coli NRECH RNH_ECOLI P0A7Y4 A941185 2RN2 Q76L 3 50.1 0.24 1 0 155 Helix 57.3 J_BIOL_CHEM_269,_26904-26911_(1994)_PMID:_7929430 
13404 Ribonuclease_HI Escherichia_coli NRECH RNH_ECOLI P0A7Y4 A941185 2RN2 Q80L 3 50.1 0.3 1 0 155 Coil 106.5 J_BIOL_CHEM_269,_26904-26911_(1994)_PMID:_7929430 
13392 Ribonuclease_HI Escherichia_coli NRECH RNH_ECOLI P0A7Y4 A941185 2RN2 R41C 5.5 52.7 0.44 1 0 155 Coil 117.2 J_BIOL_CHEM_269,_26904-26911_(1994)_PMID:_7929430 
13324 Ribonuclease_HI Escherichia_coli NRECH RNH_ECOLI P0A7Y4 A920876 2RN2 S68A 3 49.8 -0.5 -1 0 155 Sheet 1 EUR_J_BIOCHEM_206,_337-343_(1992)_PMID:_1317795 
13323 Ribonuclease_HI Escherichia_coli NRECH RNH_ECOLI P0A7Y4 A920876 2RN2 S68G 3 49.8 -2.4 -1 0 155 Sheet 1 EUR_J_BIOCHEM_206,_337-343_(1992)_PMID:_1317795 
13327 Ribonuclease_HI Escherichia_coli NRECH RNH_ECOLI P0A7Y4 A920876 2RN2 S68L 3 49.8 -0.5 -1 0 155 Sheet 1 EUR_J_BIOCHEM_206,_337-343_(1992)_PMID:_1317795 
13325 Ribonuclease_HI Escherichia_coli NRECH RNH_ECOLI P0A7Y4 A920876 2RN2 S68T 3 49.8 -0.2 -1 0 155 Sheet 1 EUR_J_BIOCHEM_206,_337-343_(1992)_PMID:_1317795 
13326 Ribonuclease_HI Escherichia_coli NRECH RNH_ECOLI P0A7Y4 A920876 2RN2 S68V 3 49.8 0.6 1 0 155 Sheet 1 EUR_J_BIOCHEM_206,_337-343_(1992)_PMID:_1317795 
13381 Ribonuclease_HI Escherichia_coli NRECH RNH_ECOLI P0A7Y4 A930758 2RN2 V74A 5.5 52 -3.4 -1 0 155 Helix 0.6 BIOCHEMISTRY_32,_6171-6178_(1993)_PMID:_3191114 substrate:_M13_DNA/RNA_hybrid.
13380 Ribonuclease_HI Escherichia_coli NRECH RNH_ECOLI P0A7Y4 A930758 2RN2 V74I 5.5 52 0.6 1 0 155 Helix 0.6 BIOCHEMISTRY_32,_6171-6178_(1993)_PMID:_3191114 substrate:_M13_DNA/RNA_hybrid.
13379 Ribonuclease_HI Escherichia_coli NRECH RNH_ECOLI P0A7Y4 A930758 2RN2 V74L 5.5 52 0.9 1 0 155 Helix 0.6 BIOCHEMISTRY_32,_6171-6178_(1993)_PMID:_3191114 substrate:_M13_DNA/RNA_hybrid.
14151 Thioredoxin Escherichia_coli TXEC THIO_ECOLI P0AA25 A953570 2TRX L78K 7 85.32 -3.9 -1 A 109 Sheet 0.3 BIOCHEMISTRY_34,_2148-2152_(1995)_PMID:_7857925 
14152 Thioredoxin Escherichia_coli TXEC THIO_ECOLI P0AA25 A953570 2TRX L78R 7 85.32 -4 -1 A 109 Sheet 0.3 BIOCHEMISTRY_34,_2148-2152_(1995)_PMID:_7857925 
992553 Tryptophan_synthase_alpha-subunit Salmonella_typhimurium TSEBAT TRPA_SALTY P00929 A931763 2WSY A18G 7.8 25 -1.3 -1 A 268 Sheet 0.5 BIOCHEMISTRY_32,_5566-5575_(1993)_PMID:_8504078 NI+IU
992555 Tryptophan_synthase_alpha-subunit Salmonella_typhimurium TSEBAT TRPA_SALTY P00929 A931763 2WSY A18V 7.8 25 -0.6 -1 A 268 Sheet 0.5 BIOCHEMISTRY_32,_5566-5575_(1993)_PMID:_8504078 NI+IU
992557 Tryptophan_synthase_alpha-subunit Salmonella_typhimurium TSEBAT TRPA_SALTY P00929 A931763 2WSY I232V 7.8 25 -1.2 -1 A 268 Sheet 1.1 BIOCHEMISTRY_32,_5566-5575_(1993)_PMID:_8504078 NI+IU
992559 Tryptophan_synthase_alpha-subunit Salmonella_typhimurium TSEBAT TRPA_SALTY P00929 A931763 2WSY L209V 7.8 25 -1 -1 A 268 Sheet 0.9 BIOCHEMISTRY_32,_5566-5575_(1993)_PMID:_8504078 NI+IU
992561 Tryptophan_synthase_alpha-subunit Salmonella_typhimurium TSEBAT TRPA_SALTY P00929 A931763 2WSY Y175Q 7.8 25 -4 -1 A 268 Sheet 19.4 BIOCHEMISTRY_32,_5566-5575_(1993)_PMID:_8504078 NI+IU
14372 Beta_lactamase Escherichia_coli QKEC AMPC_ECOLI P00811 A990333 3BLS Y150F 6.8 54.6 -0.7 -1 A 358 Coil 18.5 PROTEIN_SCI_8,_1816-1824_(1999)_PMID:_10493583 
313 Growth_hormone Human A33991 GHR_HUMAN P10912 A942418 3HHR E74A 8 20 -0.49 -1 A 620 Helix 52.4 BIOCHEMISTRY_33,_9856-9864_(1994)_PMID:_8060992 ddG_values_are_calculated_using_m_and_Cm
311 Growth_hormone Human A33991 GHR_HUMAN P10912 A942418 3HHR E74D 8 20 -0.55 -1 A 620 Helix 52.4 BIOCHEMISTRY_33,_9856-9864_(1994)_PMID:_8060992 ddG_values_are_calculated_using_m_and_Cm
316 Growth_hormone Human A33991 GHR_HUMAN P10912 A942418 3HHR E74L 8 20 -0.79 -1 A 620 Helix 52.4 BIOCHEMISTRY_33,_9856-9864_(1994)_PMID:_8060992 ddG_values_are_calculated_using_m_and_Cm
312 Growth_hormone Human A33991 GHR_HUMAN P10912 A942418 3HHR E74Q 8 20 -0.18 -1 A 620 Helix 52.4 BIOCHEMISTRY_33,_9856-9864_(1994)_PMID:_8060992 ddG_values_are_calculated_using_m_and_Cm
314 Growth_hormone Human A33991 GHR_HUMAN P10912 A942418 3HHR E74S 8 20 -0.91 -1 A 620 Helix 52.4 BIOCHEMISTRY_33,_9856-9864_(1994)_PMID:_8060992 ddG_values_are_calculated_using_m_and_Cm
315 Growth_hormone Human A33991 GHR_HUMAN P10912 A942418 3HHR E74T 8 20 -0.55 -1 A 620 Helix 52.4 BIOCHEMISTRY_33,_9856-9864_(1994)_PMID:_8060992 ddG_values_are_calculated_using_m_and_Cm
308 Growth_hormone Human A33991 GHR_HUMAN P10912 A942418 3HHR S71A 8 20 -0.97 -1 A 620 Coil 36.6 BIOCHEMISTRY_33,_9856-9864_(1994)_PMID:_8060992 ddG_values_are_calculated_using_m_and_Cm
310 Growth_hormone Human A33991 GHR_HUMAN P10912 A942418 3HHR S71Q 8 20 -1.28 -1 A 620 Coil 36.6 BIOCHEMISTRY_33,_9856-9864_(1994)_PMID:_8060992 ddG_values_are_calculated_using_m_and_Cm
307 Growth_hormone Human A33991 GHR_HUMAN P10912 A942418 3HHR S71T 8 20 0.33 1 A 620 Coil 36.6 BIOCHEMISTRY_33,_9856-9864_(1994)_PMID:_8060992 ddG_values_are_calculated_using_m_and_Cm
309 Growth_hormone Human A33991 GHR_HUMAN P10912 A942418 3HHR S71V 8 20 -1.19 -1 A 620 Coil 36.6 BIOCHEMISTRY_33,_9856-9864_(1994)_PMID:_8060992 ddG_values_are_calculated_using_m_and_Cm
5229 Maltose_binding_protein Escherichia_coli JGECM MALE_ECOLI P0AEX9 null 3MBP A276G 7.6 25 -1.5 -1 0 370 Helix 53.9 J_BIOL_CHEM_268,_20855-20862_(1993)_PMID:_8407916 
5232 Maltose_binding_protein Escherichia_coli JGECM MALE_ECOLI P0AEX9 null 3MBP D55N 7.6 25 0 1 0 370 Coil 46.7 J_BIOL_CHEM_268,_20855-20862_(1993)_PMID:_8407916 
5228 Maltose_binding_protein Escherichia_coli JGECM MALE_ECOLI P0AEX9 null 3MBP G19C 7.6 25 -2.3 -1 0 370 Helix 18.2 J_BIOL_CHEM_268,_20855-20862_(1993)_PMID:_8407916 
17433 Maltose_binding_protein Escherichia_coli JGECM MALE_ECOLI P0AEX9 null 3MBP P133A 7.4 63 -0.3 -1 _ 370 Helix 40.3 PROTEINS_53,_863-871_(2003)_PMID:_14635128 
17430 Maltose_binding_protein Escherichia_coli JGECM MALE_ECOLI P0AEX9 null 3MBP P133S 7.4 63 -2.1 -1 _ 370 Helix 40.3 PROTEINS_53,_863-871_(2003)_PMID:_14635128 
17434 Maltose_binding_protein Escherichia_coli JGECM MALE_ECOLI P0AEX9 null 3MBP P159A 7.4 63 -1.8 -1 _ 370 Turn 2 PROTEINS_53,_863-871_(2003)_PMID:_14635128 
17431 Maltose_binding_protein Escherichia_coli JGECM MALE_ECOLI P0AEX9 null 3MBP P159S 7.4 63 -2.1 -1 _ 370 Turn 2 PROTEINS_53,_863-871_(2003)_PMID:_14635128 
17432 Maltose_binding_protein Escherichia_coli JGECM MALE_ECOLI P0AEX9 null 3MBP P48A 7.4 63 0.5 1 _ 370 Helix 38.6 PROTEINS_53,_863-871_(2003)_PMID:_14635128 
17429 Maltose_binding_protein Escherichia_coli JGECM MALE_ECOLI P0AEX9 null 3MBP P48S 7.4 63 0.3 1 _ 370 Helix 38.6 PROTEINS_53,_863-871_(2003)_PMID:_14635128 
5231 Maltose_binding_protein Escherichia_coli JGECM MALE_ECOLI P0AEX9 null 3MBP T345I 7.6 25 0.7 1 0 370 Helix 58.4 J_BIOL_CHEM_268,_20855-20862_(1993)_PMID:_8407916 
5227 Maltose_binding_protein Escherichia_coli JGECM MALE_ECOLI P0AEX9 null 3MBP V8G 7.6 25 -1.1 -1 0 370 Sheet 40.4 J_BIOL_CHEM_268,_20855-20862_(1993)_PMID:_8407916 
5230 Maltose_binding_protein Escherichia_coli JGECM MALE_ECOLI P0AEX9 null 3MBP Y283D 7.6 25 -3.2 -1 0 370 Turn 56.5 J_BIOL_CHEM_268,_20855-20862_(1993)_PMID:_8407916 
14009 Subtilisin_inhibitor Streptomyces XSSMA SSI_STRAO P01006 A953507 3SSI M103A 7 82.21 -2.32 -1 0 113 Helix 0.5 J_MOL_BIOL_249,_625-635_(1995)_PMID:_7783215 
14008 Subtilisin_inhibitor Streptomyces XSSMA SSI_STRAO P01006 A953507 3SSI M103G 7 82.21 -6.82 -1 0 113 Helix 0.5 J_MOL_BIOL_249,_625-635_(1995)_PMID:_7783215 
14011 Subtilisin_inhibitor Streptomyces XSSMA SSI_STRAO P01006 A953507 3SSI M103I 7 82.21 -1.89 -1 0 113 Helix 0.5 J_MOL_BIOL_249,_625-635_(1995)_PMID:_7783215 
14012 Subtilisin_inhibitor Streptomyces XSSMA SSI_STRAO P01006 A953507 3SSI M103L 7 82.21 0.15 1 0 113 Helix 0.5 J_MOL_BIOL_249,_625-635_(1995)_PMID:_7783215 
14010 Subtilisin_inhibitor Streptomyces XSSMA SSI_STRAO P01006 A953507 3SSI M103V 7 82.21 -1.84 -1 0 113 Helix 0.5 J_MOL_BIOL_249,_625-635_(1995)_PMID:_7783215 
14139 Subtilisin_inhibitor Streptomyces XSSMA SSI_STRAO P01006 A953509 3SSI M73A 7 53.36 0.55 1 0 113 Coil 211.3 J_MOL_BIOL_249,_646-653_(1995)_PMID:_7783217 
14136 Subtilisin_inhibitor Streptomyces XSSMA SSI_STRAO P01006 A953509 3SSI M73D 7 53.36 1.6 1 0 113 Coil 211.3 J_MOL_BIOL_249,_646-653_(1995)_PMID:_7783217 
14137 Subtilisin_inhibitor Streptomyces XSSMA SSI_STRAO P01006 A953509 3SSI M73E 7 53.36 1.05 1 0 113 Coil 211.3 J_MOL_BIOL_249,_646-653_(1995)_PMID:_7783217 
14138 Subtilisin_inhibitor Streptomyces XSSMA SSI_STRAO P01006 A953509 3SSI M73G 7 53.36 -0.06 -1 0 113 Coil 211.3 J_MOL_BIOL_249,_646-653_(1995)_PMID:_7783217 
14142 Subtilisin_inhibitor Streptomyces XSSMA SSI_STRAO P01006 A953509 3SSI M73I 7 53.36 -0.94 -1 0 113 Coil 211.3 J_MOL_BIOL_249,_646-653_(1995)_PMID:_7783217 
14135 Subtilisin_inhibitor Streptomyces XSSMA SSI_STRAO P01006 A953509 3SSI M73K 7 53.36 0.35 1 0 113 Coil 211.3 J_MOL_BIOL_249,_646-653_(1995)_PMID:_7783217 
14141 Subtilisin_inhibitor Streptomyces XSSMA SSI_STRAO P01006 A953509 3SSI M73L 7 53.36 -0.25 -1 0 113 Coil 211.3 J_MOL_BIOL_249,_646-653_(1995)_PMID:_7783217 
14140 Subtilisin_inhibitor Streptomyces XSSMA SSI_STRAO P01006 A953509 3SSI M73V 7 53.36 -0.66 -1 0 113 Coil 211.3 J_MOL_BIOL_249,_646-653_(1995)_PMID:_7783217 
14044 Subtilisin_inhibitor Streptomyces XSSMA SSI_STRAO P01006 A953508 3SSI V13A 7 82.21 -6.78 -1 0 113 Sheet 56.2 J_MOL_BIOL_249,_636-645_(1995)_PMID:_7783216 
14046 Subtilisin_inhibitor Streptomyces XSSMA SSI_STRAO P01006 A953508 3SSI V13F 7 82.21 -5.69 -1 0 113 Sheet 56.2 J_MOL_BIOL_249,_636-645_(1995)_PMID:_7783216 
14045 Subtilisin_inhibitor Streptomyces XSSMA SSI_STRAO P01006 A953508 3SSI V13G 7 82.21 -10.3 -1 0 113 Sheet 56.2 J_MOL_BIOL_249,_636-645_(1995)_PMID:_7783216 
14047 Subtilisin_inhibitor Streptomyces XSSMA SSI_STRAO P01006 A953508 3SSI V13I 7 82.21 -0.84 -1 0 113 Sheet 56.2 J_MOL_BIOL_249,_636-645_(1995)_PMID:_7783216 
14048 Subtilisin_inhibitor Streptomyces XSSMA SSI_STRAO P01006 A953508 3SSI V13L 7 82.21 -2.21 -1 0 113 Sheet 56.2 J_MOL_BIOL_249,_636-645_(1995)_PMID:_7783216 
14049 Subtilisin_inhibitor Streptomyces XSSMA SSI_STRAO P01006 A953508 3SSI V13M 7 82.21 -5.92 -1 0 113 Sheet 56.2 J_MOL_BIOL_249,_636-645_(1995)_PMID:_7783216 
14317 Cytochrome_c551 Pseudomonas_aeruginosa CCPS5A C551_PSEAE P00099 C991039 451C E43Y 5 50.4 0.6 1 0 104 Helix 96.3 J_BIOL_CHEM_274,_37533-37537_(1999)_PMID:_10608805 water_was_added_in_the_experiment
14315 Cytochrome_c551 Pseudomonas_aeruginosa CCPS5A C551_PSEAE P00099 C991039 451C F34Y 5 50.4 1.9 1 0 104 Turn 23.3 J_BIOL_CHEM_274,_37533-37537_(1999)_PMID:_10608805 water_was_added_in_the_experiment
14312 Cytochrome_c551 Pseudomonas_aeruginosa CCPS5A C551_PSEAE P00099 C991039 451C F7A 5 50.4 1.1 1 0 104 Helix 18.7 J_BIOL_CHEM_274,_37533-37537_(1999)_PMID:_10608805 
14316 Cytochrome_c551 Pseudomonas_aeruginosa CCPS5A C551_PSEAE P00099 C991039 451C Q37R 5 50.4 0.5 1 0 104 Turn 101.9 J_BIOL_CHEM_274,_37533-37537_(1999)_PMID:_10608805 water_was_added_in_the_experiment
14313 Cytochrome_c551 Pseudomonas_aeruginosa CCPS5A C551_PSEAE P00099 C991039 451C V13M 5 50.4 0.4 1 0 104 Helix 60.4 J_BIOL_CHEM_274,_37533-37537_(1999)_PMID:_10608805 water_was_added_in_the_experiment
14322 Cytochrome_c551 Pseudomonas_aeruginosa CCPS5A C551_PSEAE P00099 C991039 451C V78I 5 50.4 1 1 0 104 Helix 7.6 J_BIOL_CHEM_274,_37533-37537_(1999)_PMID:_10608805 water_was_added_in_the_experiment
13879 Lysozyme Chicken LZCH LYC_CHICK P00698 A952186 4LYZ A31I 6.4 74 1.4 1 0 129 Helix 0 PROTEIN_SCI_4,_2063-2072_(1995)_PMID:_8535242 
13880 Lysozyme Chicken LZCH LYC_CHICK P00698 A952186 4LYZ A31L 6.4 74 1.8 1 0 129 Helix 0 PROTEIN_SCI_4,_2063-2072_(1995)_PMID:_8535242 
13878 Lysozyme Chicken LZCH LYC_CHICK P00698 A952186 4LYZ A31V 6.4 74 1.2 1 0 129 Helix 0 PROTEIN_SCI_4,_2063-2072_(1995)_PMID:_8535242 
11242 Lysozyme Chicken LZCH LYC_CHICK P00698 A952190 4LYZ C94A 9.5 20 -4.78 -1 0 129 Helix 2.9 FEBS_LETT_371_17-20_(1995)_PMID:_7664875 
13882 Lysozyme Chicken LZCH LYC_CHICK P00698 A952186 4LYZ D101A 6.4 74 0.76 1 0 129 Coil 94.7 PROTEIN_SCI_4,_2063-2072_(1995)_PMID:_8535242 
13888 Lysozyme Chicken LZCH LYC_CHICK P00698 A952186 4LYZ D101E 6.4 74 0 1 0 129 Coil 94.7 PROTEIN_SCI_4,_2063-2072_(1995)_PMID:_8535242 
13883 Lysozyme Chicken LZCH LYC_CHICK P00698 A952186 4LYZ D101F 6.4 74 0.72 1 0 129 Coil 94.7 PROTEIN_SCI_4,_2063-2072_(1995)_PMID:_8535242 
13873 Lysozyme Chicken LZCH LYC_CHICK P00698 A952186 4LYZ D101G 6.4 74 0.45 1 0 129 Coil 94.7 PROTEIN_SCI_4,_2063-2072_(1995)_PMID:_8535242 
13886 Lysozyme Chicken LZCH LYC_CHICK P00698 A952186 4LYZ D101K 6.4 74 0.19 1 0 129 Coil 94.7 PROTEIN_SCI_4,_2063-2072_(1995)_PMID:_8535242 
13887 Lysozyme Chicken LZCH LYC_CHICK P00698 A952186 4LYZ D101N 6.4 74 0.04 1 0 129 Coil 94.7 PROTEIN_SCI_4,_2063-2072_(1995)_PMID:_8535242 
13889 Lysozyme Chicken LZCH LYC_CHICK P00698 A952186 4LYZ D101Q 6.4 74 -0.08 -1 0 129 Coil 94.7 PROTEIN_SCI_4,_2063-2072_(1995)_PMID:_8535242 
13885 Lysozyme Chicken LZCH LYC_CHICK P00698 A952186 4LYZ D101R 6.4 74 0.27 1 0 129 Coil 94.7 PROTEIN_SCI_4,_2063-2072_(1995)_PMID:_8535242 
13881 Lysozyme Chicken LZCH LYC_CHICK P00698 A952186 4LYZ D101S 6.4 74 0.87 1 0 129 Coil 94.7 PROTEIN_SCI_4,_2063-2072_(1995)_PMID:_8535242 
13869 Lysozyme Chicken LZCH LYC_CHICK P00698 A952186 4LYZ F34Y 6.4 74 0.19 1 0 129 Helix 71.8 PROTEIN_SCI_4,_2063-2072_(1995)_PMID:_8535242 
13865 Lysozyme Chicken LZCH LYC_CHICK P00698 A952186 4LYZ F3Y 6.4 74 -0.45 -1 0 129 Sheet 15.5 PROTEIN_SCI_4,_2063-2072_(1995)_PMID:_8535242 
14563 Lysozyme Chicken LZCH LYC_CHICK P00698 A002512 4LYZ G102A 2.7 65.6 0.02 1 0 129 Turn 64.1 PROTEIN_ENG_13,_691-695_(2000)_PMID:_11112507 
13875 Lysozyme Chicken LZCH LYC_CHICK P00698 A952186 4LYZ G102R 6.4 74 0.38 1 0 129 Coil 64.1 PROTEIN_SCI_4,_2063-2072_(1995)_PMID:_8535242 
13874 Lysozyme Chicken LZCH LYC_CHICK P00698 A952186 4LYZ G102V 6.4 74 -0.04 -1 0 129 Coil 64.1 PROTEIN_SCI_4,_2063-2072_(1995)_PMID:_8535242 
14564 Lysozyme Chicken LZCH LYC_CHICK P00698 A002512 4LYZ G117A 2.7 65.6 -1.46 -1 0 129 Turn 80.5 PROTEIN_ENG_13,_691-695_(2000)_PMID:_11112507 
14560 Lysozyme Chicken LZCH LYC_CHICK P00698 A002512 4LYZ G49A 2.7 65.6 -1.89 -1 0 129 Coil 22.2 PROTEIN_ENG_13,_691-695_(2000)_PMID:_11112507 
11240 Lysozyme Chicken LZCH LYC_CHICK P00698 A952190 4LYZ G49N 9.5 20 -0.96 -1 0 129 Coil 22.2 FEBS_LETT_371_17-20_(1995)_PMID:_7664875 
13866 Lysozyme Chicken LZCH LYC_CHICK P00698 A952186 4LYZ H15L 6.4 74 0.76 1 0 129 Helix 44.2 PROTEIN_SCI_4,_2063-2072_(1995)_PMID:_8535242 
13912 Lysozyme Chicken LZCH LYC_CHICK P00698 A952185 4LYZ I55A 6.4 74 -4.4 -1 0 129 Turn 0.8 PROTEIN_SCI_4,_2050-2062_(1995)_PMID:_8535241 ddG=dTm*dS_where_dS(e.u.)=_379
13909 Lysozyme Chicken LZCH LYC_CHICK P00698 A952185 4LYZ I55F 6.4 74 -2.46 -1 0 129 Turn 0.8 PROTEIN_SCI_4,_2050-2062_(1995)_PMID:_8535241 ddG=dTm*dS_where_dS(e.u.)=_379
13898 Lysozyme Chicken LZCH LYC_CHICK P00698 A952185 4LYZ I55L 6.4 74 -0.45 -1 0 129 Turn 0.8 PROTEIN_SCI_4,_2050-2062_(1995)_PMID:_8535241 ddG=dTm*dS_where_dS(e.u.)=_379
13907 Lysozyme Chicken LZCH LYC_CHICK P00698 A952185 4LYZ I55M 6.4 74 -2.27 -1 0 129 Turn 0.8 PROTEIN_SCI_4,_2050-2062_(1995)_PMID:_8535241 ddG=dTm*dS_where_dS(e.u.)=_379
13913 Lysozyme Chicken LZCH LYC_CHICK P00698 A952185 4LYZ I55T 6.4 74 -4.96 -1 0 129 Turn 0.8 PROTEIN_SCI_4,_2050-2062_(1995)_PMID:_8535241 ddG=dTm*dS_where_dS(e.u.)=_379
13901 Lysozyme Chicken LZCH LYC_CHICK P00698 A952185 4LYZ I55V 6.4 74 -0.91 -1 0 129 Turn 0.8 PROTEIN_SCI_4,_2050-2062_(1995)_PMID:_8535241 ddG=dTm*dS_where_dS(e.u.)=_379
11239 Lysozyme Chicken LZCH LYC_CHICK P00698 A952190 4LYZ K13D 9.5 20 -6.69 -1 0 129 Helix 76.5 FEBS_LETT_371_17-20_(1995)_PMID:_7664875 
11244 Lysozyme Chicken LZCH LYC_CHICK P00698 A952190 4LYZ M105T 9.5 20 -0.24 -1 0 129 Helix 0 FEBS_LETT_371_17-20_(1995)_PMID:_7664875 
14572 Lysozyme Chicken LZCH LYC_CHICK P00698 C013206 4LYZ M12F 2.7 66 0.28 1 0 129 Helix 0.6 PROTEIN_SCI_10_313-320_(2001)_PMID:_11266617 
14571 Lysozyme Chicken LZCH LYC_CHICK P00698 C013206 4LYZ M12L 2.7 66 -0.57 -1 0 129 Helix 0.6 PROTEIN_SCI_10_313-320_(2001)_PMID:_11266617 
11243 Lysozyme Chicken LZCH LYC_CHICK P00698 A952190 4LYZ N103D 9.5 20 0.24 1 0 129 Turn 96.6 FEBS_LETT_371_17-20_(1995)_PMID:_7664875 
13867 Lysozyme Chicken LZCH LYC_CHICK P00698 A952186 4LYZ N19K 6.4 74 -1.06 -1 0 129 Turn 95 PROTEIN_SCI_4,_2063-2072_(1995)_PMID:_8535242 
13872 Lysozyme Chicken LZCH LYC_CHICK P00698 A952186 4LYZ N77H 6.4 74 -0.38 -1 0 129 Turn 123.2 PROTEIN_SCI_4,_2063-2072_(1995)_PMID:_8535242 
11241 Lysozyme Chicken LZCH LYC_CHICK P00698 A952190 4LYZ P70N 9.5 20 -2.15 -1 0 129 Coil 129.3 FEBS_LETT_371_17-20_(1995)_PMID:_7664875 
13877 Lysozyme Chicken LZCH LYC_CHICK P00698 A952186 4LYZ Q121H 6.4 74 -0.45 -1 0 129 Coil 107.8 PROTEIN_SCI_4,_2063-2072_(1995)_PMID:_8535242 
13876 Lysozyme Chicken LZCH LYC_CHICK P00698 A952186 4LYZ R114H 6.4 74 0.68 1 0 129 Coil 130.2 PROTEIN_SCI_4,_2063-2072_(1995)_PMID:_8535242 
13868 Lysozyme Chicken LZCH LYC_CHICK P00698 A952186 4LYZ R21Q 6.4 74 -0.15 -1 0 129 Turn 142.7 PROTEIN_SCI_4,_2063-2072_(1995)_PMID:_8535242 
13870 Lysozyme Chicken LZCH LYC_CHICK P00698 A952186 4LYZ R68K 6.4 74 -0.04 -1 0 129 Coil 117.8 PROTEIN_SCI_4,_2063-2072_(1995)_PMID:_8535242 
13871 Lysozyme Chicken LZCH LYC_CHICK P00698 A952186 4LYZ R73K 6.4 74 0.23 1 0 129 Coil 154.3 PROTEIN_SCI_4,_2063-2072_(1995)_PMID:_8535242 
13895 Lysozyme Chicken LZCH LYC_CHICK P00698 A952185 4LYZ S91A 6.4 74 -0.15 -1 0 129 Helix 0.5 PROTEIN_SCI_4,_2050-2062_(1995)_PMID:_8535241 ddG=dTm*dS_where_dS(e.u.)=_379
13908 Lysozyme Chicken LZCH LYC_CHICK P00698 A952185 4LYZ S91D 6.4 74 -2.31 -1 0 129 Helix 0.5 PROTEIN_SCI_4,_2050-2062_(1995)_PMID:_8535241 ddG=dTm*dS_where_dS(e.u.)=_379
13891 Lysozyme Chicken LZCH LYC_CHICK P00698 A952185 4LYZ S91T 6.4 74 0.99 1 0 129 Helix 0.5 PROTEIN_SCI_4,_2050-2062_(1995)_PMID:_8535241 ddG=dTm*dS_where_dS(e.u.)=_379
13894 Lysozyme Chicken LZCH LYC_CHICK P00698 A952185 4LYZ S91V 6.4 74 -0.08 -1 0 129 Helix 0.5 PROTEIN_SCI_4,_2050-2062_(1995)_PMID:_8535241 ddG=dTm*dS_where_dS(e.u.)=_379
13911 Lysozyme Chicken LZCH LYC_CHICK P00698 A952185 4LYZ S91Y 6.4 74 -3.07 -1 0 129 Helix 0.5 PROTEIN_SCI_4,_2050-2062_(1995)_PMID:_8535241 ddG=dTm*dS_where_dS(e.u.)=_379
13906 Lysozyme Chicken LZCH LYC_CHICK P00698 A952185 4LYZ T40I 6.4 74 -2.2 -1 0 129 Sheet 0.1 PROTEIN_SCI_4,_2050-2062_(1995)_PMID:_8535241 ddG=dTm*dS_where_dS(e.u.)=_379
13896 Lysozyme Chicken LZCH LYC_CHICK P00698 A952185 4LYZ T40S 6.4 74 -0.27 -1 0 129 Sheet 0.1 PROTEIN_SCI_4,_2050-2062_(1995)_PMID:_8535241 ddG=dTm*dS_where_dS(e.u.)=_379
13439 Lambda_cro_repressor Bacteriophage_lambda RCBPL RCRO_LAMBD P03040 A890140 5CRO A36S 3 45 0.4 1 A 66 Helix 66 PROTEINS_5,_202-210_(1989)_PMID:_2780540 
13437 Lambda_cro_repressor Bacteriophage_lambda RCBPL RCRO_LAMBD P03040 A890140 5CRO Q16L 3 45 2.8 1 A 66 Helix 46.9 PROTEINS_5,_202-210_(1989)_PMID:_2780540 
13446 Lambda_cro_repressor Bacteriophage_lambda RCBPL RCRO_LAMBD P03040 A900247 5CRO Y26C 7 45 2.2 1 A 66 Coil 162.9 NATURE_344,_363-364_(1990)_PMID:_2314475 
13447 Lambda_cro_repressor Bacteriophage_lambda RCBPL RCRO_LAMBD P03040 A900247 5CRO Y26D 7 45 2.7 1 A 66 Coil 162.9 NATURE_344,_363-364_(1990)_PMID:_2314475 
13441 Lambda_cro_repressor Bacteriophage_lambda RCBPL RCRO_LAMBD P03040 A900247 5CRO Y26F 7 45 0.4 1 A 66 Coil 162.9 NATURE_344,_363-364_(1990)_PMID:_2314475 
13445 Lambda_cro_repressor Bacteriophage_lambda RCBPL RCRO_LAMBD P03040 A900247 5CRO Y26H 7 45 1.9 1 A 66 Coil 162.9 NATURE_344,_363-364_(1990)_PMID:_2314475 
13443 Lambda_cro_repressor Bacteriophage_lambda RCBPL RCRO_LAMBD P03040 A900247 5CRO Y26L 7 45 1.1 1 A 66 Coil 162.9 NATURE_344,_363-364_(1990)_PMID:_2314475 
13444 Lambda_cro_repressor Bacteriophage_lambda RCBPL RCRO_LAMBD P03040 A900247 5CRO Y26Q 7 45 1.4 1 A 66 Coil 162.9 NATURE_344,_363-364_(1990)_PMID:_2314475 
13442 Lambda_cro_repressor Bacteriophage_lambda RCBPL RCRO_LAMBD P03040 A900247 5CRO Y26V 7 45 0.9 1 A 66 Coil 162.9 NATURE_344,_363-364_(1990)_PMID:_2314475 
13440 Lambda_cro_repressor Bacteriophage_lambda RCBPL RCRO_LAMBD P03040 A900247 5CRO Y26W 7 45 -0.1 -1 A 66 Coil 162.9 NATURE_344,_363-364_(1990)_PMID:_2314475 
99921166 Cold_shock_protein_B Synthetic null null null null CspB-TB D10K 7.5 55 -2.72 -1 null null null null J_MOL_BIOL_366,_842-856_(2007)_PMID:_17188709 His_-Tagg_removed_mutant.
99921170 Cold_shock_protein_B Synthetic null null null null CspB-TB D25N 7.5 55 -0.72 -1 null null null null J_MOL_BIOL_366,_842-856_(2007)_PMID:_17188709 
99921175 Cold_shock_protein_B Synthetic null null null null CspB-TB E48K 7.5 55 -1.34 -1 null null null null J_MOL_BIOL_366,_842-856_(2007)_PMID:_17188709 His_-Tagg_removed_mutant.
99921176 Cold_shock_protein_B Synthetic null null null null CspB-TB E48Q 7.5 55 -0.45 -1 null null null null J_MOL_BIOL_366,_842-856_(2007)_PMID:_17188709 His_-Tagg_removed_mutant.
99921181 Cold_shock_protein_B Synthetic null null null null CspB-TB K12E 7.5 55 0.43 1 null null null null J_MOL_BIOL_366,_842-856_(2007)_PMID:_17188709 His_-Tagg_removed_mutant.
99921182 Cold_shock_protein_B Synthetic null null null null CspB-TB K12Q 7.5 55 0.53 1 null null null null J_MOL_BIOL_366,_842-856_(2007)_PMID:_17188709 His_-Tagg_removed_mutant.
99921185 Cold_shock_protein_B Synthetic null null null null CspB-TB K20E 7.5 55 -1.31 -1 null null null null J_MOL_BIOL_366,_842-856_(2007)_PMID:_17188709 
99921186 Cold_shock_protein_B Synthetic null null null null CspB-TB K20Q 7.5 55 0 1 null null null null J_MOL_BIOL_366,_842-856_(2007)_PMID:_17188709 
99921187 Cold_shock_protein_B Synthetic null null null null CspB-TB K20V 7.5 55 2.17 1 null null null null J_MOL_BIOL_366,_842-856_(2007)_PMID:_17188709 His_-Tagg_removed_mutant.
99921190 Cold_shock_protein_B Synthetic null null null null CspB-TB K42E 7.5 55 -0.22 -1 null null null null J_MOL_BIOL_366,_842-856_(2007)_PMID:_17188709 His_-Tagg_removed_mutant.
99921191 Cold_shock_protein_B Synthetic null null null null CspB-TB K42Q 7.5 55 0.07 1 null null null null J_MOL_BIOL_366,_842-856_(2007)_PMID:_17188709 His_-Tagg_removed_mutant.
99921192 Cold_shock_protein_B Synthetic null null null null CspB-TB K55E 7.5 55 0.81 1 null null null null J_MOL_BIOL_366,_842-856_(2007)_PMID:_17188709 His_-Tagg_removed_mutant.
99921193 Cold_shock_protein_B Synthetic null null null null CspB-TB K55Q 7.5 55 0.79 1 null null null null J_MOL_BIOL_366,_842-856_(2007)_PMID:_17188709 His_-Tagg_removed_mutant.
99921199 Cold_shock_protein_B Synthetic null null null null CspB-TB R3Q 7.5 55 -1 -1 null null null null J_MOL_BIOL_366,_842-856_(2007)_PMID:_17188709 
8821 Subtilisin_BPN' Unknown null null null A971136 P00782 K57E 5 20 1 1 0 null null null BIOCHEMISTRY_36,_10414-10421_(1997)_PMID:_9265621 the_amino_acid_at_mutant_position_is_different_in_structure;
8820 Subtilisin_BPN' Unknown null null null A971136 P00782 Q40L 5 20 1.1 1 0 null null null BIOCHEMISTRY_36,_10414-10421_(1997)_PMID:_9265621 the_amino_acid_at_mutant_position_is_different_in_structure;
4216 Anthranilate_isomerase Saccharomyces_cerevisiae ISBYN TRPF_YEAST P00912 null P00912 S212C 6.5 23 -1 -1 0 224 null null BIOCHEMISTRY_31,_4437-4444_(1992)_PMID:_1581299 additive_:_EDTA(1_mM),
20047 Eglin_C Synthetic null null null null P01051 V14A 7 25 -1.67 -1 null null null null PROTEINS_64,_295-300_(2006)_PMID:_16705642 Data_based_of_Pseudo_wild_type;_F_10_W
20048 Eglin_C Synthetic null null null null P01051 V54A 7 25 -2.37 -1 null null null null PROTEINS_64,_295-300_(2006)_PMID:_16705642 Data_based_of_Pseudo_wild_type;_F_10_W
2403 Interleukin_6 Mouse ICMS6 IL6_MOUSE P08505 C970926 P08505 H31A 7.4 25 -0.3 -1 0 187 null null BIOCHEMISTRY_36,_6187-6196_(1997)_PMID:_9166791 A_1.9A_crystal_structure_of_IL-6_has_been_recently_reported
2397 Interleukin_6 Mouse ICMS6 IL6_MOUSE P08505 C970926 P08505 W34A 4 25 -2 -1 0 187 null null BIOCHEMISTRY_36,_6187-6196_(1997)_PMID:_9166791 A_1.9A_crystal_structure_of_IL-6_has_been_recently_reported
14230 HU_DNA-binding_protein Bacillus_subtilis JC1208 DBH1_BACSU P08821 C981035 P08821 E15G 7 48.6 1.55 1 0 92 null null J_BIOL_CHEM_273,_19982-19987_(1998)_PMID:_9685334 
14232 HU_DNA-binding_protein Bacillus_subtilis JC1208 DBH1_BACSU P08821 C981035 P08821 I42V 7 48.6 0.52 1 0 92 null null J_BIOL_CHEM_273,_19982-19987_(1998)_PMID:_9685334 
14231 HU_DNA-binding_protein Bacillus_subtilis JC1208 DBH1_BACSU P08821 C981035 P08821 S27A 7 48.6 0.73 1 0 92 null null J_BIOL_CHEM_273,_19982-19987_(1998)_PMID:_9685334 
16701 Parvalbumin Chicken null null P43305 null P43305 C72S 7.4 53.6 0.72 1 _ null null null BIOCHEMISTRY_42,_10886-10895_(2003)_PMID:_12974622 5mM_EDTA_was_added_in_the_experiment
