# Supplementary material for: Feature-based multiple models improve classification of mutation-induced stability changes
Source: BMC Genomics. 2014 May 20;15(Suppl 4):S6. doi: 10.1186/1471-2164-15-S4-S6 (PMC4083411; doi:10.1186/1471-2164-15-S4-S6)
Supplement: Additional file 2 — Data sets S1676 and S238. The files containing both the S1676 and S238 data sets are available in a white-space-delimited tabular text format. All files are compressed in a single zip archive. [file 1471-2164-15-S4-S6-S2.zip › S1676_S238/readme.txt]

---------------------------------------------------------------------------------------------------
S1676 and S238: data sets of experimentally measured stability changes induced by protein mutations
---------------------------------------------------------------------------------------------------

The data sets were compiled from ProTherm (Thermodynamic Database for Proteins and Mutants, version Feb 22 2013) [http://www.abren.net/protherm/]. Then, all original publications reporting the experimentally measured stability changes were cross-checked. The erroneous entries were fixed (mostly the signs of ddG).

The data sets are available in a white-spaced-delimited tabular text format "proteinId mutation ss_asa pH temperature ddG class". Each line contains one mutation record.

Example:
---------
1A23 H32L Helix_57.4 7.0 30.0 5.3 1

Legend:
-------
proteinId: protein sequence identifier
mutation: deleted amino acid + residue sequence position + introduced amino acid
ss_asa: secondary structure and accessible surface area (taken from the ProTherm database)
pH: experimental condition of the measurement
temperature: experimental condition of the measurement
ddG: stability change defined as the change in the free energy of unfolding [ddG = ddG(mutant)-ddG(wild-type)]
class: -1 (destabilising) if ddG < 0; 1 (stabilising) otherwise

How to cite:
------------
1. Folkman, L., Stantic, B., Sattar, A.: Feature-based multiple models improve classification of mutation-induced stability changes. BMC Genomics (in press)
